# Supplementary material for: Staphylococcus aureus induces tolerance in human monocytes accompanied with expression changes of cell surface markers
Source: Front Immunol. 2023 Mar 31;14:1046374. doi: 10.3389/fimmu.2023.1046374 (PMC10104166; doi:10.3389/fimmu.2023.1046374)
Supplement: Supplementary Table 2 — AmpliSeq primers and AmpliSeq RPKMs. [file Table_2.xlsx]

## Sheet: RPKM-values - samples
Gene names	Healthy01_Ctrl	Healthy01_Sa2h	Healthy01_Sa24h	Healthy01_24hSa+ 2hSa	Healthy02_Ctrl	Healthy02_Sa2h	Healthy02_Sa24h	Healthy02_24hSa+ 2hSa	Healthy03_Ctrl	Healthy03_Sa2h	Healthy03_Sa24h	Healthy03_24hSa+ 2hSa	Healthy04_Ctrl	Healthy04_Sa2h	Healthy04_Sa24h	Healthy04_24hSa+ 2hSa	Healthy05_Ctrl	Healthy05_Sa2h	Healthy05_Sa24h	Healthy05_24hSa+ 2hSa	Healthy06_Ctrl	Healthy06_Sa2h	Healthy06_Sa24h	Healthy06_24hSa+ 2hSa	Healthy07_Ctrl	Healthy07_Sa2h	Healthy07_Sa24h	Healthy07_24hSa+ 2hSa	Healthy08_Ctrl	Healthy08_Sa2h	Healthy08_Sa24h	Healthy08_24hSa+ 2hSa	Healthy09_Ctrl	Healthy09_Sa2h	Healthy09_Sa24h	Healthy09_24hSa+ 2hSa	Healthy10_Ctrl	Healthy10_Sa2h	Healthy10_Sa24h	Healthy10_24hSa+ 2hSa	Patient-P02_Ctrl	Patient-P02_Sa2h	Patient-P03_Ctrl	Patient-P03_Sa2h	Patient-P04_Ctrl	Patient-P04_Sa2h	Patient-P05_Ctrl	Patient-P05_Sa2h	Patient-P06_Ctrl
ABALON	6.66449	38.9117	7.12964	7.61981	7.78161	28.703	10.7176	13.4678	8.6337	12.2199	10.6082	12.2881	14.3775	24.2896	15.1107	13.6981	1.55924	2.33399	8.94936	7.66748	3.48942	5.32921	9.36475	11.1459	9.3136	10.9226	5.03854	9.20404	4.18102	7.53694	9.06744	11.1117	4.87291	5.78386	8.27698	8.94072	3.23233	6.18882	14.2763	11.9669	2.29168	6.76834	9.37454	14.1049	5.25298	5.86274	8.33803	25.3567	15.2747
ABCA1	0.305042	0.478981	1.274	1.11507	0.307724	0.813386	1.47859	1.06818	0.735237	1.30245	3.42625	2.91132	0.725216	1.0926	3.18874	3.09955	0.424496	0.446358	0.639577	0.594573	0.404723	0.512433	0.508963	0.639412	0.360145	0.935358	1.28319	1.29266	0.457443	0.742434	1.95759	2.92104	0.181604	0.14675	0.92405	0.862083	0.266301	0.266266	1.86361	1.70479	0.102405	0.915399	0.236093	0.659864	0.224608	0.56709	0.259941	0.946616	0.420412
ACSL1	5.29505	7.84566	6.45603	5.29351	3.4556	11.0146	11.8941	10.7544	3.30805	12.618	2.39699	2.93997	11.3642	23.4477	4.07102	4.16454	6.2358	7.86849	5.78597	4.93795	9.36248	13.1587	3.69726	4.95343	12.238	28.0501	6.03518	8.30757	0.408181	5.6965	2.73456	3.40339	0.331759	1.18097	2.88835	3.72921	0.513548	2.64052	9.29068	8.80912	0.972466	7.20682	9.16169	19.3266	8.15038	16.299	6.3611	14.808	3.0566
ADA	6.89911	5.8009	17.9824	14.0518	4.00657	3.33346	7.30605	7.66255	6.36818	8.01445	6.15457	5.73971	4.84283	7.44311	6.64373	6.60967	5.98217	6.69104	7.77897	7.4333	5.51618	5.85326	9.31643	10.1033	1.90942	3.68483	5.54933	4.64991	1.51831	2.82529	5.00543	5.79732	1.41266	1.45845	7.68834	7.52757	1.53512	2.05724	6.73628	5.97078	1.31115	1.76724	3.34851	3.04837	4.44797	6.99728	3.39207	3.97849	3.96605
ADAMDEC1	0.141876	0.0207795	2.16641	2.98655	0.0555574	0.0435286	5.86367	5.33238	0.0429841	0.0528495	1.58469	1.69153	0.0194572	0.0166192	2.10715	1.32652	0.140103	0.124302	4.11931	3.79648	0.362409	0.31364	3.30812	3.96434	0.0283523	0.0233313	2.99992	3.95686	0.158883	0.291697	1.3881	2.97252	0.300133	0.090403	2.28667	2.35521	0.252899	0.168784	4.22536	2.83171	0.00131178	0.0139474	0.0272844	0.0193014	0.0444284	0.0678144	0.0376234	0.0234111	0.00747342
ADAP2	1.82312	0.337511	2.39373	1.52069	1.08717	0.394539	2.14807	1.87312	0.867038	0.237595	1.17338	1.77394	1.44634	0.708586	1.57558	1.02387	0.867252	1.01109	1.7522	1.87349	2.25117	1.70459	1.26751	1.51771	2.77069	0.812055	1.37711	1.93261	1.63461	1.32227	0.475639	0.947206	2.32901	0.556883	0.655984	0.520386	1.78454	1.51966	1.35009	1.06909	1.85903	1.98425	3.28927	2.73568	2.66709	3.22575	3.64387	1.99053	2.52741
ADORA2A	3.88902	7.56061	7.90343	9.33927	1.92579	7.05697	8.8704	12.0745	2.07248	12.0947	2.93478	4.57159	9.88818	16.2431	8.56658	8.06368	7.34617	11.8164	14.1404	13.2163	5.67808	11.22	12.2224	13.234	9.31699	18.129	8.37809	12.8769	0.162057	7.97459	2.31521	6.55068	0.410753	2.45598	4.1239	7.33604	0.303253	4.5064	9.79772	12.1457	0.16102	3.17371	9.30611	18.8797	8.19399	20.3315	4.49944	10.7436	1.74643
ADRB2	1.4906	6.63347	14.9642	5.85923	1.81298	6.77415	7.75545	6.10849	1.10191	0.984154	3.56652	4.93216	2.18876	4.86325	16.5521	12.032	1.24551	1.49907	7.95934	8.04261	1.95947	4.05262	4.62416	4.487	1.13717	1.57237	6.73395	12.7847	5.13923	3.85595	2.26713	3.22762	14.5914	11.7575	3.96898	4.36288	11.4502	30.2796	1.57623	1.43087	8.86378	30.091	2.74497	6.9147	2.47058	6.15092	3.36659	5.58736	5.28046
AEBP2	0.314298	0.290929	0.321507	0.213426	0.270004	0.363713	0.216993	0.206546	0.3044	0.297294	0.163259	0.166848	0.319671	0.330214	0.182468	0.152415	0.315503	0.380196	0.190256	0.140766	0.39542	0.44415	0.171546	0.172137	0.417268	0.673369	0.140436	0.210524	0.129595	0.208535	0.0849548	0.190914	0.257397	0.265104	0.195626	0.26367	0.179485	0.289037	0.12686	0.11449	0.725321	0.507454	0.328997	0.406367	0.301734	0.414727	0.395152	0.49553	0.330418
AGRN	0.115995	0.31358	1.60269	1.90573	0.149795	0.295598	6.17708	5.3033	0.258287	0.283128	1.99835	1.98263	0.197988	0.300957	3.49739	3.96539	0.277264	0.266784	4.12406	4.05872	0.280253	0.2051	2.8042	4.00438	0.110585	0.244115	6.59914	5.74815	0.842216	0.937563	3.52572	2.85319	0.23607	0.291041	2.02477	2.25537	0.801701	0.756232	9.00908	8.95245	0.0300897	0.174696	0.154217	0.178648	0.268185	0.327481	0.249818	0.30686	0.109171
AKAP11	0.230558	0.413402	0.560875	0.343474	0.296005	0.358516	0.305129	0.276439	0.200167	0.13199	0.314954	0.323863	0.164244	0.211945	0.188377	0.16882	0.178673	0.198447	0.202344	0.181655	0.215684	0.203167	0.143102	0.169372	0.167809	0.195057	0.209396	0.20195	0.391382	0.300413	0.163758	0.26003	0.447	0.454454	0.30759	0.35776	0.562854	0.435553	0.179302	0.142905	0.378079	0.406139	0.146564	0.177776	0.175462	0.196304	0.173023	0.207571	0.339299
APOL3	1.35082	0.618206	1.77049	0.963232	3.68239	1.40841	16.3214	11.85	1.65516	1.28805	1.19837	0.720867	2.17949	1.0615	1.63916	1.26317	1.75723	1.50664	5.10708	4.698	2.40202	2.52917	3.94013	5.38276	2.60821	1.44446	5.396	4.00794	1.50062	1.68191	2.33677	2.71697	0.78493	1.25542	1.41115	1.58039	0.516269	0.731218	10.7609	9.41614	0.270098	0.89084	1.78646	1.22741	2.17281	1.27283	1.12535	0.567766	1.16696
APOL6	0.356474	0.261449	0.924617	0.428456	0.437896	0.424924	2.61912	2.51978	0.574312	0.573238	0.328463	0.453625	0.21406	0.279406	0.510079	0.454681	0.31547	0.27864	1.08692	1.66797	0.295349	0.522438	1.07215	1.33249	0.12301	0.185581	0.894179	0.708101	0.631133	0.585488	0.609245	1.02812	0.258006	0.300395	0.594696	0.702184	0.130961	0.214015	1.27173	1.06385	0.175009	0.321473	0.535387	0.774612	0.211413	0.199651	0.354292	0.384524	0.288578
AQP9	0.196166	0.14375	0.874786	0.22064	0.123056	0.16344	0.433899	0.428637	0.114711	0.523155	0.326494	0.240049	0.226446	0.484084	0.322417	0.391611	0.147707	0.194863	0.324138	0.275191	0.173857	0.176732	0.295274	0.323379	0.212417	0.541552	0.432801	0.477066	0.00622551	0.0437965	0.2909	0.354323	0.00191046	0.00653089	0.158959	0.200634	0.000742585	0.0119013	0.486772	0.484193	0.0358214	0.0841081	0.238195	0.445083	0.224382	0.46884	0.175125	0.293772	0.10272
ATF5	3.39915	2.86349	15.4376	6.65773	3.04396	3.1844	5.46972	5.04465	4.71176	4.49694	3.27049	2.21134	7.61461	4.4838	2.16465	2.79307	3.90139	4.15049	3.58002	3.75251	6.08204	6.02872	3.45503	3.11458	5.79356	4.26103	4.87001	3.04048	0.9783	1.98463	4.24302	2.87468	0.84503	1.38182	1.37311	1.49708	1.22918	1.61822	6.63812	7.89596	0.664269	0.955211	5.26096	4.56653	4.50909	4.10153	4.86945	2.30438	1.21599
ATP13A3	2.13251	2.2202	9.84096	6.09625	1.48647	2.83825	3.14364	3.62207	2.51557	8.06332	7.97118	7.73955	2.64102	4.45023	7.09913	8.45328	2.38738	2.51104	3.32572	3.01636	1.0777	1.37971	1.82251	1.99053	2.38084	6.56975	7.95021	7.97153	0.416358	1.70468	8.21264	7.23505	0.504519	0.877879	4.54345	5.78454	0.486653	0.794922	4.30582	4.57297	1.19247	2.85308	4.57618	7.21111	2.41187	4.40065	3.98713	5.60391	2.61593
B3GALT4	10.9015	9.8552	21.0629	11.4931	9.45144	5.68005	26.661	21.0389	9.2413	2.89476	13.9439	12.4621	5.6959	4.49792	14.2194	10.1297	7.22253	7.08438	14.7597	12.5507	8.60922	4.66773	13.3309	15.1052	3.68212	2.00461	7.6268	7.38661	8.33986	3.00361	6.57337	8.53495	11.9559	9.98661	10.1916	9.17766	6.67639	5.94369	11.0013	9.73535	5.57901	9.30218	8.88685	6.05303	4.37754	3.4127	5.86271	4.91372	16.7591
B4GALT1	1.00245	1.93128	1.3916	1.68185	0.824414	2.63899	3.7934	4.49466	0.81963	1.96649	1.21083	1.43894	1.71233	3.12297	2.36404	2.07822	1.43969	1.77362	2.74081	2.66502	2.01282	2.51615	2.1033	2.9167	1.81478	4.5973	3.00233	3.44979	0.434146	1.78571	0.761813	1.37797	0.518629	0.547545	1.22394	1.25424	0.37411	1.02913	2.42192	2.10151	0.425661	0.904357	1.78078	3.43843	1.36057	2.08212	1.07513	2.08335	1.01526
B4GALT3	0.105484	0.108489	0.496086	0.107414	0.205461	0.159793	0.168158	0.0878055	0.267772	0.215567	0.143905	0.208615	0.0634909	0.16269	0.0393468	0.0539947	0.138887	0.117177	0.0700694	0.0379429	0.121454	0.134022	0.0599159	0.0758398	0.1708	0.152265	0.189755	0.150018	0.164806	0.0883147	0.224718	0.16496	0.175784	0.257534	0.232238	0.160949	0.167709	0.155143	0.155657	0.167768	0.26539	0.432361	0.121407	0.209942	0.093532	0.179136	0.172992	0.229178	0.185338
B4GALT5	0.754052	1.16702	0.890618	0.773654	0.655266	0.968457	2.46454	2.37065	0.750596	2.48646	0.696944	0.796656	1.54541	2.38027	1.5255	1.72063	0.976014	1.18724	0.908908	1.13627	0.836193	1.12668	0.902901	1.02773	1.33084	3.17145	1.59145	1.48189	0.235586	1.29493	0.70601	0.846865	0.0910921	0.306261	0.710837	0.819322	0.196016	0.647131	2.11639	2.68408	0.189464	0.715167	1.07142	2.58739	1.25583	2.87561	0.868177	1.61165	0.467474
BAG6	6.3016	7.09328	1.85516	6.01118	5.86846	5.3784	5.48706	6.0296	4.23208	4.2729	3.35941	3.85233	6.9616	7.30269	4.77632	3.26077	5.08986	7.40544	4.19741	4.32408	8.92551	8.33681	3.12229	4.13678	8.32512	7.62573	3.22364	5.35786	3.06	3.64154	1.76818	0.654758	4.17829	2.65215	3.84965	4.58066	3.43693	4.35212	2.9246	2.35691	1.52599	6.53314	8.49054	11.5128	5.89666	10.7871	5.28593	7.03695	6.92903
BAX	10.713	10.4632	23.7015	12.9224	9.33665	8.02504	14.4659	13.5664	11.0617	10.4882	11.2597	11.7615	10.7932	12.8022	11.6487	11.1491	8.96874	9.03054	7.73283	7.82858	8.45314	7.92728	7.05311	7.94343	5.49774	4.72458	5.6343	4.53967	5.84842	5.64067	6.34149	6.92581	9.00003	9.3418	8.51008	9.64383	7.64095	8.94046	10.2991	10.0439	2.67826	4.56406	13.5846	15.6139	11.2196	13.0346	8.29518	8.67156	16.1854
BCL2A1	3.01333	28.4566	15.7392	18.9353	2.88314	43.2419	19.658	27.7139	3.5148	58.5946	9.3874	12.2799	12.6745	74.5024	9.11562	14.6012	2.80172	7.88595	22.1233	20.3594	2.48564	21.0937	22.2069	23.9334	6.1718	41.5819	6.24641	8.05935	0.483091	16.4643	10.101	13.7576	0.319747	4.00389	8.38658	16.1998	0.413711	10.1554	22.6407	35.0921	1.32226	7.63335	19.2608	71.6984	12.4577	30.1777	5.93148	27.6309	5.41811
BCL3	6.06161	5.45458	9.91849	6.34513	8.42187	5.15765	6.90068	6.9533	4.6751	4.36063	3.09719	4.82009	14.6088	9.18422	10.1921	6.48254	10.944	15.6255	5.94709	6.36451	14.1788	9.90147	4.34542	6.80423	25.168	9.55076	13.5936	21.0251	1.81308	3.39006	2.62223	4.30696	1.39614	2.10366	4.24618	3.95734	1.95519	3.79064	4.49475	3.52881	1.39951	9.60117	14.6307	13.0121	8.24463	10.3109	8.42366	5.32007	9.62237
BCL6	0.177895	0.185436	0.26165	0.197619	0.128906	0.12139	0.170812	0.224123	0.104615	0.100221	0.0892057	0.125991	0.275337	0.348527	0.126437	0.147665	0.134523	0.179948	0.306603	0.303518	0.255234	0.333204	0.169321	0.254815	0.453483	0.437237	0.25642	0.574382	0.0262917	0.128813	0.0979459	0.193988	0.0231003	0.0576253	0.0740981	0.110041	0.0298489	0.144258	0.23077	0.229408	0.250516	0.364063	0.301036	0.574151	0.289046	0.527367	0.253339	0.238766	0.0947036
BFAR	0.188549	0.131392	0.288262	0.169586	0.125937	0.139567	0.127354	0.125738	0.141026	0.181275	0.17012	0.127122	0.190682	0.247844	0.158245	0.151351	0.204177	0.201027	0.219893	0.166471	0.174117	0.19823	0.180727	0.174293	0.258897	0.162373	0.185688	0.186488	0.184534	0.164138	0.225943	0.250296	0.217849	0.277342	0.222496	0.281357	0.185899	0.197113	0.277067	0.207609	0.112681	0.114399	0.257453	0.195734	0.2864	0.236939	0.119357	0.109727	0.165841
BIRC3	1.50192	7.09102	4.99756	2.98246	2.58432	10.8563	6.60119	6.88427	1.371	6.74741	1.4258	1.3472	2.83627	8.10892	3.35643	2.82225	1.98338	3.84651	5.57162	4.44215	2.17534	4.0686	6.51186	7.5152	2.62905	10.2371	3.96101	5.81804	0.804984	6.6102	1.34824	3.6799	1.38759	4.50628	2.82666	5.14096	1.29427	7.25592	4.00301	4.15296	1.4333	6.12198	2.50642	5.06222	2.34323	8.45346	2.18677	4.5943	1.94528
C1RL	0.439802	1.36108	2.09863	1.24937	0.398878	0.489645	2.1504	1.78636	0.599535	0.448307	1.56577	1.67409	0.479772	0.833595	1.33416	1.52976	0.295641	0.277104	1.34106	0.986356	0.182068	0.214824	0.352145	0.504512	0.527661	0.458928	1.71072	1.22534	0.661268	0.534581	1.67632	1.98752	0.442773	0.662602	1.06745	0.955044	0.418824	0.490983	2.92973	2.37463	0.178039	0.185183	0.665976	0.996606	1.01909	0.828931	0.560085	0.611803	1.59424
C6orf120	10.1464	8.52846	18.3389	11.7002	9.09812	5.48544	7.36539	8.10168	7.60904	6.66005	8.01941	9.40617	11.9061	7.90958	10.66	8.90552	9.22091	10.9837	11.5934	9.50607	12.8722	9.72589	9.91344	10.3138	10.949	9.23349	6.80965	9.5678	7.42004	6.88674	5.05511	6.67463	10.6621	9.57582	8.54559	9.70227	14.0605	23.0896	6.24425	5.72773	3.28941	11.2596	15.5114	16.7589	13.6341	16.0796	11.0446	8.33513	13.5921
CA2	2.97926	14.7178	0.677391	0.761474	2.83656	10.9956	0.72749	0.902977	5.31921	9.06597	1.2166	1.04636	6.39654	16.0534	2.01449	2.46977	3.54663	4.43567	0.614484	0.524254	2.32541	4.19242	0.865655	0.861266	0.71121	2.94921	0.278873	0.340732	3.23761	5.1224	2.1745	2.03258	1.83553	3.29157	1.62476	1.96869	4.53973	10.809	0.669865	0.981932	0.486108	1.64961	1.05703	2.71001	0.527552	0.821711	0.720341	2.49935	1.92014
CALU	0.384149	0.42596	1.14067	0.622966	0.32775	0.467624	0.419458	0.542464	0.274887	0.420561	0.978897	1.10738	0.410533	0.386172	0.76188	0.725098	0.295801	0.300705	0.407828	0.407136	0.260646	0.256716	0.307819	0.429084	0.390147	0.292111	0.424645	0.481944	0.612242	0.903598	0.549391	0.838369	0.379912	0.237516	0.69305	0.826222	0.59985	0.506984	0.369211	0.443125	0.29312	0.357385	0.293705	0.327669	0.306561	0.318649	0.550886	0.470536	0.319718
CASP1	0.833206	0.505431	1.38181	0.269588	0.767433	0.4289	0.472536	0.595929	0.664453	0.669524	0.152295	0.161983	0.738699	1.12288	0.156153	0.236024	0.738915	0.970496	0.531977	0.693981	1.0721	0.941829	0.406644	0.493531	0.638544	0.542978	0.223416	0.338236	0.203799	0.294613	0.179334	0.222016	0.124476	0.0743314	0.169194	0.305487	0.158011	0.187388	0.542823	0.365193	0.295436	0.769592	0.318419	0.579602	0.229171	0.35637	0.335086	0.354017	0.242373
CASP3	1.10906	1.70407	2.22093	1.28378	1.07159	1.32451	3.43362	2.76509	1.45414	1.58836	1.50764	1.09758	0.906803	1.06943	1.21501	1.63983	0.778493	0.562184	1.37464	1.29637	0.920509	0.666786	2.24404	2.24915	0.82029	0.98538	2.80863	1.92333	0.938466	0.702034	2.43691	1.53826	0.699364	0.986379	1.43586	1.60235	0.844818	0.777908	3.2161	4.44675	0.675293	0.598333	0.705257	0.783086	0.865046	0.782872	0.774588	0.804122	1.14224
CASP4	2.79189	2.07054	2.58132	2.61291	1.789	1.43812	3.54036	4.29077	2.5837	5.2326	2.30888	2.01771	3.96206	4.90479	1.79971	2.78293	3.43692	3.33089	3.89854	3.46855	3.33819	4.47719	2.89689	3.59436	3.90433	4.69556	5.26289	4.87601	1.55847	2.61682	6.34043	4.10022	0.854263	1.63463	2.11124	3.22013	1.31784	1.56979	8.51208	10.6802	2.53777	1.4722	2.4129	2.5752	3.16837	2.94505	1.71705	1.72839	1.194
CASP8	0.576693	0.396032	0.173919	0.162954	0.677727	0.35293	0.505522	0.391457	0.356728	0.15077	0.257803	0.153587	0.360592	0.362656	0.228123	0.239617	0.486406	0.295302	0.34821	0.273524	0.619644	0.405143	0.296527	0.342986	0.326591	0.376783	0.358842	0.227029	0.540104	0.24623	0.523901	0.485788	0.846805	1.20541	0.640113	0.756634	0.665373	0.672945	0.502623	0.419633	1.94072	1.78283	0.493589	0.373528	0.34717	0.266353	0.456718	0.29594	0.923429
CCL18	0.0703607	0.0500991	28.9632	20.1748	0.0558117	0.426347	97.5881	85.3798	0.105989	1.15474	125.802	114.062	0.175917	0.450772	74.0789	84.5102	0.0213789	0.0915723	20.6979	18.3364	0.0354228	0.191296	34.0046	34.4716	0.144601	0.4922	55.1225	44.5218	0.688123	3.62967	102.586	100.637	0.0632533	0.921141	160.482	190.382	0.275365	0.522997	140.811	152.301	0.67207	1.26101	0.0448515	0.077559	0.0734265	0.18491	0.118541	0.161268	0.00900915
CCL2	19.765	102.782	920.673	883.424	13.4622	173.26	1827.02	2087.9	17.2465	384.703	366.415	576.685	447.541	1694.91	839.523	997.559	33.2906	265.591	2232.17	2349.56	38.741	763.946	2029.17	2712.66	117.157	965.387	1322.42	1693.39	52.7937	702.43	683.995	1527.16	295.208	655.242	1352.95	2212.63	21.1338	166.503	2355.5	2923.97	79.3957	337.265	130.556	805.539	366.45	1308.42	111.982	913.431	22.6756
CCL20	0.303968	24.7893	0.697169	2.63732	0.734981	192.574	0.623021	3.21952	0.61578	127.005	0.223072	2.09886	13.5948	333.769	4.32814	7.61337	0.621038	5.11061	3.9478	3.47808	0.708869	46.1991	6.53715	6.87928	4.21327	333.215	2.13621	12.7722	0.0491291	21.1929	1.06764	4.1897	0.167412	19.8069	8.92304	40.9142	0.076182	51.3916	0.747311	6.74009	1.05654	50.0623	11.1904	343.627	3.50477	153.683	1.39736	95.2571	4.8765
CCL23	0.739135	0.846021	13.1435	10.0781	0.88512	1.61331	23.262	24.2532	0.415034	2.07571	7.85865	7.62716	1.2424	2.83158	11.7263	12.0704	0.298237	0.342281	17.2952	16.3767	0.572176	0.61138	4.42859	4.73131	0.907259	1.89295	15.8646	13.2245	0.0651911	1.11123	14.9813	16.533	0.0495377	0.215913	8.17745	9.52243	0.0397134	0.231448	35.5096	30.2793	0.0290262	0.0617235	0.439075	1.16737	0.285411	0.414437	0.469229	1.11005	0.0727613
CCL24	47.8847	42.7531	26.484	21.5394	3.94019	20.0743	2.87439	1.77642	6.63353	19.5133	24.8883	19.7462	10.4438	11.6611	18.4908	25.593	176.48	163.996	161.485	128.864	90.0546	70.1452	168.181	130.275	37.6156	56.2416	14.1301	20.2916	158.234	308.865	22.0904	14.6176	22.3673	33.3728	202.736	240.623	22.8876	38.4453	2.7561	3.67019	2.33077	4.3802	28.6325	45.3622	12.5701	29.9678	58.3333	103.367	0.727372
CCL3	110.798	4411.17	156.336	809.291	83.6506	7240.67	977.649	2430.15	50.727	6012.34	37.4784	228.853	857.531	10789.1	448.026	908.791	111.781	2623.73	959.488	1056.33	203.979	4693.97	1039.12	1435.74	275.229	6611.15	285.25	686.442	20.9061	3346.19	111.257	1669.94	16.663	2604.19	521.161	3560.44	26.8785	3985.05	685.675	3207.48	10.0901	1992.71	499.703	9954.88	693.683	5607.4	282.564	6220	214.638
CCL4	88.9597	2390.55	108.581	383.157	61.201	3546.15	510.153	969.392	54.3513	3481.89	22.8489	138.659	850.518	8920.83	314.048	757.995	126.577	1425.53	604.751	635.067	172.945	2809.51	580.318	761.766	230.956	5164	208.119	402.853	23.1182	1974.69	97.2503	916.563	25.695	2320.99	310.459	2572.56	23.5927	3041.8	490.831	1978.78	8.6702	1158.52	509.78	6173.17	669.394	3041.99	201.347	3461.5	98.592
CCL4L2	1.68725	44.6966	0.0570596	5.64858	1.42149	22.5659	8.19915	16.5124	1.17037	87.433	0.431939	2.23506	17.6127	209.476	4.70105	12.7976	2.64041	29.6095	10.4996	10.7655	4.40142	79.7365	12.441	13.8209	5.05833	141.209	3.13611	5.79661	0.503789	43.1708	1.51303	8.89796	0.435401	32.3889	5.72149	43.9606	0.551438	71.6392	8.83596	36.5724	0.185828	22.1159	9.51996	120.113	12.8163	79.1462	5.01791	92.2945	2.21877
CCL5	7.77205	46.3718	4.18416	1.88148	5.66318	23.9332	16.8483	16.3036	14.3873	21.2037	1.98515	1.49234	18.6524	47.1215	2.52217	2.57729	2.48168	5.41961	11.417	10.8949	4.14064	10.3218	6.43102	8.17945	7.81642	27.7397	2.5691	2.90177	20.1555	30.6892	28.7357	29.1807	64.4858	87.7245	43.7603	50.4912	25.5296	76.7136	50.7272	50.0502	11.6299	21.7008	4.93331	11.8992	3.42547	5.60905	3.71513	18.9982	11.84
CCL7	4.25462	5.79155	30.6154	22.1989	0.238225	2.50807	134.357	121.92	3.58152	37.3205	7.94222	11.4793	22.4072	56.1186	33.1553	33.1406	7.54739	17.3816	170.723	162.136	6.38391	47.4703	163.109	200.597	3.06268	19.0081	83.0188	82.4344	0.112794	1.70853	32.6437	50.1816	1.34244	1.35366	13.1394	15.5318	0.0262357	0.305801	137.528	176.663	0.773411	2.20531	9.73169	34.3465	40.4517	86.9924	16.7559	50.0848	1.66636
CCND2	0.856458	5.22328	0.574584	0.339302	0.666831	6.00849	1.16607	0.949193	1.1627	2.72828	0.373759	0.289218	1.90242	4.00278	0.406012	0.367651	1.20648	1.44639	0.31479	0.389528	0.879032	1.26492	0.445821	0.563546	1.43424	4.51584	0.19745	0.27801	1.17133	2.70808	1.12688	1.67613	2.69606	4.59014	3.68881	4.89132	1.06289	3.20832	0.665941	0.668552	2.51946	4.94785	0.807911	1.49434	0.549538	0.916467	0.313769	1.03649	1.16268
CCR1	10.0014	2.69563	19.7256	11.0188	4.64707	3.63618	27.1554	24.5203	8.57028	4.7827	16.8933	16.423	13.0758	8.60195	17.3113	19.5324	8.51114	10.5872	24.5032	25.1024	8.97148	21.5153	23.4087	27.6486	15.0464	9.19719	33.0011	19.4985	6.30787	3.0588	15.806	17.3142	9.36222	1.40554	14.4293	10.9167	6.01042	2.57768	37.2492	33.75	7.79092	9.3322	34.1678	34.7972	28.9442	20.2582	27.0254	29.9647	11.6584
CCR5	3.21709	1.89094	23.7515	9.31685	1.81794	2.1443	22.3659	20.6466	2.76498	3.33717	9.75388	9.81086	4.49128	6.25186	12.5605	13.3484	4.07911	4.33462	17.0147	16.2467	9.39752	9.36396	14.2312	18.604	3.78182	6.26918	19.9636	14.5054	5.21349	11.3822	16.7229	12.4697	5.68708	4.8069	11.1717	12.0385	7.92636	11.0634	39.1176	41.0329	0.766051	0.911936	3.50128	2.71993	4.14879	5.70375	3.63329	3.39094	0.819313
CCR7	1.13921	22.8396	18.1276	12.4497	0.96178	37.2401	93.7944	94.7364	0.550841	4.4969	10.2249	9.13568	0.814587	5.53313	25.4515	17.5865	2.67428	3.26878	59.5429	50.8626	2.36178	3.50429	47.5658	51.5632	1.01535	9.333	24.6557	41.1702	1.29394	3.52513	7.02545	8.71091	1.95685	3.29238	7.72715	11.4929	3.18217	13.9286	26.5623	34.2714	0.228711	1.68152	0.446262	1.38428	0.332282	0.976309	0.304511	4.85093	1.04795
CCRL2	18.9841	170.488	74.5734	41.4696	24.3475	250.986	93.1629	113.718	19.506	186.853	32.3598	32.6753	44.1009	329.702	50.4552	53.3688	32.9756	63.5005	58.5109	53.8867	42.3816	130.118	55.1636	64.7555	43.1554	284.113	40.9549	52.1119	25.1954	159.955	44.704	67.6381	4.47307	37.8673	39.0242	49.6697	8.16776	122.247	77.8597	115.528	12.4252	133.163	50.044	202.504	37.8608	183.616	34.8115	279.665	32.8603
CD14	686.196	781.338	3282.2	1925.79	383.252	848.843	323.956	511.526	449.608	457.523	1929.25	2375.67	1114.66	1314.92	1114.19	1407.16	333.109	500.676	1126.97	1087.79	581.808	991.361	601.04	664.127	1083.3	1181.77	1812.86	1992.3	460.408	837.382	1275.65	1730.87	495.416	317.978	772.427	520.925	702.95	560.94	1081.73	1414.73	176.4	652.632	1360.36	1924.18	1110.02	1343.66	832.054	1214.87	887.115
CD151	5.26587	13.5363	1.38352	2.09971	13.6094	16.4162	5.30137	4.43856	14.4086	13.9545	13.4739	14.0474	18.497	12.8883	6.37883	5.61159	17.5518	16.1273	7.33508	6.49475	11.1913	10.5345	1.7969	2.61165	14.1266	9.67864	4.98973	4.57266	7.93056	9.06174	7.35928	7.09413	1.97904	1.55796	1.20219	1.38888	8.78497	8.17311	7.25962	7.36096	6.50588	12.9538	34.3396	33.1921	13.062	12.4619	23.0949	30.2465	26.014
CD163	0.223476	0.0656694	10.4101	7.12836	0.295068	0.157625	6.03703	5.43903	0.325456	0.447997	13.8086	10.028	0.311113	0.257137	7.81813	8.36677	0.0548788	0.0618347	1.85443	2.06703	0.206364	0.149957	1.13034	1.62422	0.315903	0.230418	7.78819	6.77628	0.964343	1.15824	10.9926	7.53197	0.929548	0.579145	0.741933	0.793597	0.768621	0.361552	5.6914	6.2468	0.14596	0.250233	0.506254	0.45325	0.369889	0.238126	0.611392	0.303871	0.448746
CD22	0.546873	1.09678	1.78305	0.896965	0.176919	0.545794	0.237364	0.123177	0.431639	0.638999	0.319493	0.159051	0.677137	1.04192	0.201591	0.246999	0.218133	0.399132	0.286342	0.183984	1.01994	0.820414	0.252158	0.261683	0.494837	0.84513	0.134801	0.193982	0.72249	0.436314	0.197885	0.265622	0.162077	0.215912	0.391896	0.305548	0.315641	0.42866	0.230855	0.212526	0.968083	2.65237	0.456148	0.545494	0.713671	1.31884	0.67801	1.2221	0.4373
CD226	0.578178	3.57677	0.0626087	0.0917883	0.275044	1.36148	0.0662138	0.0517138	0.864667	1.20815	0.360035	0.287504	0.920514	1.89337	0.26835	0.334541	0.524328	0.579704	0.180754	0.114639	0.397565	0.399543	0.138329	0.189131	0.200684	0.737148	0.142787	0.106025	0.218395	0.256948	0.897317	0.545622	0.359145	0.745243	0.379331	0.425853	0.236304	0.614027	0.0978517	0.0866475	0.278625	0.350601	0.167604	0.321977	0.0915537	0.0990493	0.400708	1.64745	0.777291
CD274	0.0583451	0.207025	3.9513	3.16618	0.0521428	0.200339	11.751	13.1808	0.0486646	0.422089	1.89441	1.47987	0.0872934	0.224968	2.8075	4.17219	0.0787417	0.140594	2.46494	2.22253	0.125164	0.141521	2.91308	4.10619	0.0283418	0.320039	4.58974	4.10575	0.419325	1.89208	4.17862	5.32665	0.0939462	0.327888	1.79409	4.35326	0.0362218	0.18793	7.54487	8.59132	0.0340936	0.0415361	0.217574	0.466814	0.0558731	0.167859	0.0388915	0.159359	0.0242796
CD300A	0.495574	0.691024	0.409786	0.984584	0.825508	0.769971	1.04179	0.888501	0.693524	0.498585	1.57406	1.79998	0.393344	0.529154	1.60327	1.35942	0.217501	0.286654	0.725912	0.699325	0.261044	0.303815	0.425844	0.442441	0.480945	0.330164	0.548607	0.361435	0.823912	0.609953	0.794351	1.55298	1.02385	1.0204	0.425862	0.403524	0.552214	0.636367	0.384889	0.335797	1.6908	1.83802	0.959407	1.28981	1.06138	1.51183	0.715932	1.60519	2.50289
CD300LF	0.248422	0.38647	1.2118	0.486998	0.581226	0.309914	0.65893	0.573447	0.354299	0.222695	0.430612	0.486143	0.407112	0.376709	0.599205	0.516126	0.123689	0.160545	0.63234	0.723126	0.400775	0.516487	0.775493	0.825929	0.248446	0.171764	0.226647	0.299269	0.278867	0.185266	0.365234	0.361396	0.142317	0.0366966	0.523957	0.37626	0.34044	0.403446	0.51072	0.326404	3.94472	2.83316	0.85344	0.934842	0.711358	1.00225	0.238549	0.431526	0.884358
CD33	0.475383	0.543998	0.694928	0.217619	0.436339	0.364026	0.139194	0.156545	0.596752	0.518841	0.52168	0.41455	0.747901	0.737224	0.517357	0.689903	0.531346	0.377645	0.390388	0.38897	0.683799	0.499607	0.356073	0.463584	0.761283	0.667359	0.388059	0.263004	0.841693	0.629812	0.791896	0.59923	0.600339	0.156528	0.550147	0.2735	1.07381	0.670754	0.558682	0.350877	1.1142	1.11569	0.869417	0.973172	0.821272	0.845405	0.467608	0.42805	1.17825
CD38	0.0249818	0.0915333	0.149483	0.169979	0.0354213	0.132454	7.57277	7.16129	0.29953	0.319718	0.413235	0.267876	0.0209438	0.0481626	0.509316	0.717705	0.0339207	0.039225	1.16266	1.25861	0.0397398	0.0476107	1.28419	1.86572	0.0391865	0.0383148	1.55736	0.813612	0.097578	0.121572	1.20431	0.87316	0.0427799	0.0835869	0.454904	0.429717	0.0383002	0.0523583	7.11798	7.29286	0.22049	0.325378	0.048161	0.0633938	0.0618851	0.0608298	0.023789	0.0387689	0.0745038
CD40	0.726674	4.06257	6.14953	5.31874	1.9679	4.54728	50.4009	52.1985	0.838599	1.33653	2.57384	3.2487	1.49786	4.17932	6.40657	5.00069	1.71685	5.01395	45.5131	41.6331	2.42983	13.2162	43.8288	50.3957	3.3402	7.80833	13.9966	17.4899	2.89478	12.0367	4.21966	7.12109	0.945818	1.80159	7.9122	9.76335	0.937855	6.60304	21.9169	21.7079	0.749055	2.84155	3.05312	5.30395	1.44164	4.57329	1.38073	2.44093	0.952413
CD44	13.0045	10.6936	37.6961	23.2081	13.8025	15.8321	28.9573	31.7771	8.049	13.0849	17.1963	20.5548	14.4781	22.9857	23.3366	18.8227	13.2429	17.4283	29.6161	26.5681	13.5163	16.4002	20.4092	24.2685	16.3004	28.9022	28.0273	35.0047	2.77882	10.8379	12.5069	18.9093	5.26319	5.88285	14.2667	15.5451	3.50749	7.867	19.4102	18.1367	32.4725	49.1047	30.1249	40.7743	16.5911	27.2473	19.3799	29.5874	14.6283
CD48	5.88895	7.08932	15.3988	7.70924	8.33101	7.03176	12.3408	13.2313	7.88153	8.47244	7.29424	4.90422	5.39288	8.64455	7.48297	8.16174	3.93898	4.5434	13.6593	11.5089	4.19158	4.7494	10.513	10.5322	4.7825	8.08039	13.1813	10.9394	2.67475	3.7225	6.57663	6.20804	4.2181	6.06165	7.1877	8.93916	2.6221	3.23604	11.558	12.0159	7.61023	3.48093	4.58119	4.80977	5.15199	6.41788	4.63348	6.5085	6.43164
CD53	12.1676	8.24541	6.52337	8.39479	11.3447	10.5813	10.7401	11.3561	12.8131	20.5191	11.0527	10.431	16.5769	24.0764	7.97528	10.1325	16.4701	14.7868	11.0674	10.6013	17.0723	20.2595	9.78757	11.2189	18.8979	24.5561	13.2186	11.916	5.14403	7.58789	9.56468	10.3568	4.26535	4.2933	7.12777	8.04606	4.8489	5.25402	10.9328	10.4841	6.01161	7.26582	19.7334	25.1504	17.9609	20.8256	15.0431	15.8915	10.6824
CD55	0.539477	2.11269	0.295734	0.31117	0.224151	1.21238	0.13771	0.133239	0.314956	1.01767	0.23616	0.180263	0.406782	1.32579	0.293555	0.377804	0.320031	0.354095	0.232341	0.2383	0.267286	0.827855	0.200357	0.279484	0.33237	1.57458	0.348163	0.284974	0.0277869	0.10175	0.260482	0.527053	0.057351	0.0442107	0.212458	0.186564	0.048025	0.122941	0.198904	0.130552	0.824908	1.02249	0.176039	0.417684	0.299627	1.23832	0.168417	0.380883	0.310019
CD69	0.241113	4.0774	0.210278	0.139074	0.430325	10.2692	0.54171	1.03054	0.327893	3.01897	0.0759083	0.0550209	0.803776	4.91303	0.0544818	0.199371	0.306782	0.677523	0.277206	0.307721	0.490606	4.73333	0.150123	0.197165	0.55183	2.55009	0.167804	0.166179	0.488999	4.2664	1.30575	2.4538	1.06753	13.6859	1.58232	7.47373	0.263287	8.20611	1.02418	5.70797	0.474158	4.61832	1.35126	4.60131	1.60222	2.68468	0.181031	1.64063	1.10756
CD81	2.80325	1.74291	23.5317	19.7802	3.26576	2.05926	23.4418	21.5836	2.74797	2.51373	17.8214	18.8008	3.98617	3.43389	14.3691	12.8804	2.77184	3.26342	9.81819	9.28915	5.79497	6.65311	7.34679	8.47351	4.98817	4.83668	12.0225	12.6375	6.78381	8.50822	8.60058	12.8162	5.34427	3.55794	11.7411	11.869	6.81687	5.95505	14.5945	10.9751	0.468286	1.59785	3.53932	3.51426	1.53485	2.06116	3.3936	3.36623	3.44763
CD83	4.86039	50.7458	12.0006	10.781	4.95688	86.6031	24.9295	27.4269	2.69471	38.8326	1.4881	2.92327	12.2099	57.2045	4.14765	3.66953	10.8755	23.727	30.1819	26.681	12.5656	46.3426	19.0949	23.6973	24.0149	69.965	7.93094	15.0387	1.9849	43.7809	3.42952	8.87716	0.714405	12.4512	3.67616	9.22215	1.84368	52.0768	12.9153	19.5537	1.12351	29.7427	17.0288	68.3036	20.8695	66.478	10.6688	59.6783	4.97018
CD84	0.279295	0.47005	0.617182	0.726012	0.192702	0.264626	0.878452	0.497101	0.167949	0.212948	0.995939	0.846624	0.369402	0.169173	0.999003	0.988799	0.303887	0.270248	0.447288	0.406055	0.857469	0.667249	0.379012	0.414963	0.637653	0.351849	0.860837	0.681183	0.683108	0.705763	1.07831	0.974883	0.524626	0.381407	0.609693	0.617147	0.802766	0.773018	1.74069	1.53877	0.126855	0.52452	0.636835	0.411145	0.565724	0.527774	0.720514	0.580644	0.229915
CD86	1.13366	2.16766	0.950579	0.638582	0.845425	2.64747	0.952066	0.97331	0.810627	1.07146	1.66556	1.72553	0.774033	1.2654	0.906169	0.932865	1.60571	1.60591	1.7532	1.50375	1.30195	1.54913	1.46984	1.60785	1.13395	1.7238	0.616951	0.795778	1.00273	2.04725	1.03648	1.65653	0.423836	0.286302	0.348294	0.369648	0.744566	0.911701	0.677571	0.634918	0.988817	0.882284	1.53543	1.56208	0.742315	1.01552	1.34786	1.63283	1.08077
CD9	7.59618	7.45564	0.890242	0.837995	4.51392	4.61696	0.217768	0.179409	4.18546	4.30656	2.11706	1.79657	3.76342	5.00968	0.754134	0.783152	9.59164	8.51024	0.663421	0.599469	15.9029	16.563	1.03629	1.1449	4.06128	2.99723	0.215863	0.205501	11.1089	11.5539	2.77192	2.38834	4.48862	2.94138	1.31292	1.53372	10.5629	7.89859	0.220676	0.198323	1.09092	1.17091	9.77866	9.29101	13.2173	13.8427	14.3716	12.2146	5.80671
CD93	19.397	6.05041	7.22912	4.22637	15.1398	10.1726	7.5689	9.29153	19.7473	22.544	5.37782	5.22056	20.6313	23.1095	13.0349	12.2596	6.87404	8.04296	13.1483	12.2352	7.00198	6.98071	12.0046	14.4187	14.2407	15.7013	8.43841	9.65838	0.369874	0.364836	1.82765	2.24097	1.81073	0.450855	6.35497	5.37989	1.11664	0.746907	0.796632	0.54133	8.66741	11.9641	35.108	57.3611	9.85738	13.7424	17.3271	21.4529	26.3962
CDKN1A	21.1436	65.952	17.5669	27.8997	19.5283	71.492	72.5674	82.6899	22.2849	96.6969	12.8178	15.6459	55.4702	116.153	19.6026	19.2112	22.5928	50.5224	23.4082	23.971	26.4593	88.8242	27.7672	32.5326	43.9931	120.639	36.0026	36.5617	5.37749	33.4031	10.7019	21.2884	3.87871	7.91261	14.1349	23.9433	4.60752	30.2846	24.1838	36.635	37.231	92.9325	57.5802	167.466	79.4225	136.167	31.5932	96.0306	52.5317
CEACAM4	0.134911	0.524048	4.15167	2.21593	0.129182	0.379548	1.07645	0.830227	0.157259	0.301306	3.06841	2.30127	0.298298	0.579644	1.97342	2.00515	0.0523385	0.103754	2.67892	2.51913	0.0578134	0.0400701	1.05094	1.08677	0.257458	0.312981	4.82733	3.72501	0.2456	0.233973	1.6571	1.59366	0.0563102	0.0153996	0.289955	0.157145	0.275781	0.318897	1.08447	0.817024	1.22475	0.935493	0.558996	0.880331	0.288382	0.398537	0.169764	0.448644	0.649641
CEBPD	58.987	47.8587	43.099	44.3374	43.2317	46.2143	58.8204	61.0715	36.0745	25.8176	62.6078	51.1268	50.5972	50.9492	61.1044	58.9671	45.5279	38.335	51.5949	50.5929	84.8606	37.4854	36.5174	38.3506	12.3494	11.347	18.7157	23.6367	27.7249	10.5771	23.3252	24.3665	31.5338	15.2786	16.368	28.7002	34.8439	27.0043	18.7515	18.1352	4.76201	15.7466	65.2704	49.1703	24.3207	18.9584	43.1601	29.8005	118.619
CEMIP2	0.512895	0.852144	0.61943	0.488906	0.469602	0.775577	0.332955	0.317922	0.557003	0.859407	0.768687	0.678188	0.615144	0.844534	0.608154	0.5851	0.455114	0.464623	0.180048	0.214936	0.42955	0.492376	0.200612	0.279238	0.470464	0.731134	0.495413	0.515532	0.19677	0.336195	0.392063	0.495808	0.311967	0.564044	0.291677	0.480148	0.199407	0.307445	0.239218	0.236146	0.26864	0.637	0.569728	1.07401	0.517814	0.548914	0.388464	0.583793	0.708285
CFLAR	0.702411	1.73738	1.26787	1.52058	0.806356	1.61957	2.88148	2.68046	0.755028	2.39935	1.65338	1.14176	0.929571	2.09359	1.55601	2.04813	0.797473	0.997433	1.66832	1.6644	0.623766	0.842401	1.58349	1.77838	0.582579	1.91376	1.69946	1.15111	0.466278	1.2652	2.13105	1.49365	0.410523	0.730898	1.09225	1.27801	0.455776	0.923873	2.84957	3.04271	0.371047	1.09259	0.635132	1.18516	0.747327	1.28693	0.455327	1.20662	0.737608
CFLAR-AS1	1.32531	3.66976	3.51105	2.82987	1.79803	4.045	6.18915	5.93231	1.355	6.02904	3.71736	2.60184	1.96373	4.26944	3.23633	3.98848	1.63351	2.2209	4.25201	3.72045	1.49995	2.12039	3.05641	3.9163	1.27349	3.30355	3.25786	3.01696	1.00183	3.26785	4.49712	3.42068	0.722524	1.88392	2.11039	3.42272	1.27514	2.32524	5.69521	7.04776	0.697614	2.3677	1.80799	3.25299	1.99808	4.04555	1.26029	2.72132	1.82743
CHCHD2	2.64055	2.67223	11.4745	2.16792	1.73059	2.77555	2.41416	1.94168	1.95983	3.05839	1.56277	1.95262	1.966	2.20846	1.20176	0.851176	1.59646	1.66957	1.47277	1.43303	1.92301	2.60889	1.58732	1.3094	0.916196	0.800105	0.527878	0.341596	0.762264	0.947469	0.654988	1.06184	0.959677	0.953435	0.926551	1.66504	0.853283	1.15151	1.0547	0.949383	0.309273	0.627768	1.93513	2.09604	1.40687	2.64395	1.84003	2.30816	2.06311
CHST11	0.0974616	0.101817	0.143849	0.140876	0.0928516	0.124003	0.268182	0.240828	0.0726359	0.143969	0.175676	0.265411	0.105315	0.142624	0.171539	0.164003	0.142345	0.191022	0.298723	0.279079	0.170906	0.244644	0.176103	0.22133	0.1196	0.186657	0.186856	0.292717	0.111957	0.231729	0.121695	0.233663	0.10289	0.109759	0.164734	0.251823	0.102432	0.193514	0.187567	0.200545	0.056895	0.161166	0.200323	0.34045	0.15831	0.280351	0.24152	0.258195	0.0983598
CIITA	0.148625	0.425194	0.204921	0.103417	0.250943	0.484931	0.30128	0.254911	0.173244	0.16822	0.239302	0.144142	0.284384	0.483647	0.100065	0.0852742	0.129027	0.129373	0.258752	0.249827	0.299299	0.230903	0.208733	0.324598	0.147764	0.307664	0.0917709	0.0836204	1.67651	0.804043	0.181037	0.182749	0.279947	0.257738	0.226537	0.234096	2.07407	2.66343	0.318514	0.235584	1.17331	0.664331	0.272946	0.193086	0.130989	0.138029	0.0995368	0.121661	0.240598
CLDND1	12.3894	20.7148	18.8608	11.7908	12.9613	24.3807	13.4394	16.5539	15.3239	26.199	13.6198	13.1556	16.8372	28.1041	12.8521	13.4701	17.0964	20.558	11.2133	9.60715	16.491	24.8717	11.5849	12.1414	10.1219	27.5716	13.4386	14.8823	6.49109	14.0086	12.2971	16.8083	14.5161	24.2633	17.5217	22.7843	7.74073	16.9441	12.2555	12.4255	13.4641	18.9562	12.7608	22.662	12.3068	17.4542	11.054	19.1294	13.2156
CLEC12A	0.384766	0.640134	0.189291	0.0739779	0.260599	0.317301	0.240322	0.221734	0.215493	0.276372	0.0503174	0.0287046	0.375285	0.463512	0.143311	0.164322	0.136021	0.2854	0.4038	0.263496	0.166392	0.250874	0.257995	0.227295	0.425791	0.823253	0.134433	0.0757678	0.438862	0.599489	0.201892	0.169833	0.0155212	0.0136437	0.356725	0.402535	0.220289	0.168768	0.698629	0.551515	0.956232	0.490664	0.770401	0.78709	0.885738	0.874033	0.252575	0.30315	0.457611
CLEC2B	1.7536	3.30939	2.22591	0.780698	4.26536	3.99482	1.50903	2.15613	1.64809	1.04227	1.30026	0.996082	0.680259	0.949714	0.745242	0.428257	1.23156	1.37949	0.675796	0.758375	1.24601	1.02047	0.566463	0.556836	0.495817	0.676303	0.293216	0.34268	2.0274	1.84362	0.777993	1.33454	1.97031	2.16949	1.3164	1.69655	1.32967	1.6036	0.683052	0.732061	6.45656	3.55632	1.30034	1.29482	1.04155	1.33188	0.788195	1.54973	3.01922
CLEC2D	0.0601402	0.357003	0.498039	0.248352	0.0647122	0.198052	0.98344	0.914161	0.123745	0.12504	0.107016	0.0911436	0.103199	0.133084	0.197509	0.246944	0.0490601	0.0502726	0.875406	0.683543	0.0955491	0.0951358	0.989165	1.02727	0.0460434	0.164188	0.423338	0.41278	0.442745	0.412663	0.708142	0.662437	1.41233	2.30661	1.81053	2.03099	0.530353	1.06086	1.43475	1.35031	0.524275	1.05089	0.0812565	0.107726	0.0907702	0.103438	0.0311243	0.104693	0.120781
CLEC4A	2.73596	1.03714	8.40565	3.7731	3.64353	1.71313	0.101474	0.149662	3.12112	3.28768	4.05245	3.2311	2.64563	2.59217	0.642954	0.828293	2.2592	2.34058	3.91525	3.35733	2.82522	3.35882	2.32224	1.77762	2.01254	1.48948	2.17883	1.50753	2.49301	2.86657	2.20135	1.53299	1.71242	1.13887	1.43229	1.85623	3.16753	2.16608	0.46627	0.39594	0.645218	1.13831	2.52639	2.92184	2.45993	2.19746	1.81134	1.51884	2.17298
CLEC4D	2.08271	1.1563	8.91701	4.69357	2.46229	1.50047	5.74608	6.18376	1.18825	1.41513	4.16968	5.48321	1.46461	1.55496	3.22874	2.05749	0.812191	1.23103	3.71864	2.87018	2.98086	3.6222	2.05707	2.18275	2.44333	1.78084	4.73342	9.94631	0.549241	1.7215	1.53137	2.89398	0.210156	0.141328	1.29806	1.44976	0.540335	1.07114	3.26395	2.89213	0.54908	1.33931	2.46122	3.23164	0.857493	1.23242	1.06111	1.24344	1.84747
CLEC4E	10.8488	8.71433	19.7198	26.7554	9.04853	13.9874	33.6309	34.2562	7.50633	25.099	17.9941	18.9639	14.0545	31.4057	16.3543	18.3813	18.5481	24.5008	59.7711	48.8546	17.6591	29.0286	19.5201	22.271	13.9112	35.0203	31.2143	39.691	3.96781	18.102	13.5683	22.807	1.85011	6.11556	16.9631	24.1244	5.26382	16.1211	66.7282	69.2269	8.00247	15.4638	23.0844	39.9611	9.23915	19.2785	8.47234	18.2485	5.33525
CLEC5A	2.88733	0.988004	0.240151	0.565834	0.855956	1.52216	0.0814035	0.19836	0.84473	0.993447	0.201559	0.692192	1.82567	1.92954	0.153332	0.0914841	5.53391	7.49222	1.06056	0.932164	21.124	11.618	0.727535	0.646153	4.86651	3.11303	0.143732	0.95232	0.409544	1.2486	0.0666301	0.287879	1.3855	0.358596	0.351221	0.371552	0.849751	1.54825	0.0194329	0.0349849	0.748456	3.49699	5.01086	11.7811	1.28363	5.82036	4.82193	6.82664	1.22964
CLEC6A	0.31273	0.133418	1.07226	0.745269	0.392746	0.307006	1.37148	1.37431	0.125448	0.334186	0.437604	0.424993	0.213621	0.2991	0.2698	0.244143	0.0517578	0.0671802	0.539651	0.395915	0.161987	0.239734	0.321528	0.33915	0.294913	0.234538	0.642252	1.26124	0.111574	0.463685	0.18633	0.420483	0.020418	0.0446711	0.111548	0.179938	0.0904743	0.166509	1.05756	0.784875	0.0510453	0.08141	0.378839	0.500717	0.230048	0.229329	0.153058	0.172438	0.0727033
CLEC7A	0.980423	0.756267	0.699503	0.255415	0.638213	1.03395	0.136338	0.108333	0.943925	1.93621	0.411913	0.304574	0.895248	1.17759	0.0582548	0.182089	1.20236	1.16102	0.299696	0.215342	1.30289	1.88203	0.221771	0.240609	0.909653	10.6205	0.336028	0.276402	0.499868	0.474588	0.388156	0.345993	0.162237	0.131719	0.12098	0.139004	0.563604	0.440252	0.230457	0.229282	0.984416	1.13427	1.0745	1.18115	1.44248	1.63291	0.886792	1.18489	0.765434
CLIC1	13.1642	9.93095	14.9707	8.116	11.6695	10.2472	14.1732	11.7436	16.8676	25.2877	12.6763	12.3014	19.1736	17.5789	7.78687	10.4766	11.381	10.3866	8.30972	9.04637	13.2033	15.316	7.72733	7.6021	14.9456	16.1765	11.9136	9.36995	5.99238	6.61866	17.9475	11.4851	5.53215	5.28464	7.59096	9.44427	6.91401	5.97962	19.3831	20.5721	10.4575	7.39887	21.1016	27.2005	19.5141	16.308	16.8434	14.517	14.0511
CLN6	0.615767	0.742243	1.36903	0.886012	0.834837	0.976972	0.534368	0.419764	0.90317	0.946415	1.71287	1.11434	0.931814	0.746014	0.714019	0.805991	0.484424	0.525	0.622096	0.519183	0.518259	0.542044	0.657631	0.608848	0.899846	0.512515	0.50639	0.304435	3.0902	2.52457	2.29588	1.39535	1.21944	1.11285	0.965479	1.16298	2.61096	1.83225	0.927972	1.17095	1.5147	0.932459	0.926269	0.559176	1.11009	0.869743	0.766032	0.766609	1.65309
CLN8	0.670665	0.758223	0.392114	0.469195	0.837641	1.31326	0.807979	0.788392	0.828038	0.665407	0.96384	1.00744	1.04066	1.16862	0.761958	0.817626	0.916748	0.963304	0.571329	0.538648	1.72001	2.34167	0.802602	0.946499	1.04657	1.2637	0.552578	0.562095	0.676894	0.988704	1.01431	1.40269	0.326414	0.39134	0.951815	0.752838	0.761251	0.99167	0.811136	0.954553	0.406359	1.38165	1.4566	1.8402	1.7636	2.26459	0.745896	1.50319	1.22998
CRLF2	0.294021	1.77119	0.82543	0.594916	0.245441	2.1351	1.72181	1.7307	0.19548	0.532192	0.630325	0.581485	0.288934	0.701809	1.19858	0.770429	0.619866	0.681939	1.64152	1.59396	0.890884	0.810203	1.67405	2.20453	0.232372	0.535574	1.08894	1.7682	0.179101	0.414182	0.290815	0.54191	0.133629	0.117465	0.28599	0.380528	0.227903	0.639393	0.16311	0.21583	0.253965	0.838165	0.203043	0.34275	0.0875231	0.436377	0.144435	0.447596	0.033016
CSF2RB	3.95691	5.48121	15.6646	10.1036	5.01408	4.96646	70.0436	61.8107	4.10054	4.62688	15.2269	13.2801	4.36903	4.49967	22.1201	19.785	5.17112	5.34046	23.1454	23.4941	6.33931	7.23392	14.3363	21.7337	4.73102	4.7598	32.2075	27.7125	4.8806	5.49218	19.9593	18.2279	3.202	2.08684	11.3218	10.848	4.27674	4.68662	48.1062	43.0145	9.12373	7.02962	3.762	4.88166	4.01743	4.50513	3.24257	3.51631	4.64179
CSGALNACT2	0.316436	0.333373	0.239173	0.280291	0.29024	0.348164	0.233829	0.343118	0.361473	0.514612	0.325816	0.30879	0.328657	0.358329	0.259987	0.255752	0.34455	0.380402	0.316956	0.274973	0.376959	0.415511	0.282379	0.307906	0.23158	0.400277	0.260122	0.217436	0.117093	0.17848	0.155669	0.206277	0.117756	0.113778	0.177837	0.195829	0.110834	0.136683	0.249125	0.280574	0.763338	0.606294	0.350785	0.620513	0.353532	0.471663	0.298155	0.493139	0.4193
CSRNP1	2.35019	13.0653	1.67459	4.64022	2.70751	23.392	12.3561	15.0926	1.8211	10.7727	1.03201	2.4284	5.76412	19.7804	4.0374	2.45303	3.24251	8.09567	3.76873	4.00231	4.02897	14.6713	2.66989	4.1979	6.68921	17.837	5.21088	10.3719	0.303005	6.28728	0.535391	3.28625	0.635399	3.36694	1.46201	4.62258	0.567163	11.6538	3.70051	7.25792	6.20939	40.2727	10.6847	41.3735	11.0307	29.3386	4.18163	29.9919	10.8651
CST3	208.535	223.411	48.0078	37.9695	175.873	220.608	38.6049	38.3098	300.143	373.612	57.5853	40.7831	207.449	231.568	26.3572	29.2837	161.027	153.276	55.9341	51.2441	134.748	152.082	19.9909	22.9327	234.853	310.129	47.3996	36.3823	117.373	159.396	41.1567	37.9194	49.3207	39.7218	15.4363	15.4596	194.993	175.811	66.7359	68.1259	269.435	118.484	205.372	233.22	201.248	202.827	155.426	174.51	226.127
CTNNB1	4.50342	7.023	4.77321	3.03486	3.85429	7.58691	5.6297	6.20124	4.71405	8.92112	5.1427	4.83589	6.70645	8.37434	3.56804	4.53191	5.23807	6.19413	3.61623	3.44381	6.46471	7.90203	3.58816	4.23934	6.12394	10.4406	3.14301	3.00117	1.71515	3.17894	3.33246	4.29417	1.65503	1.65133	2.84355	3.25045	2.38665	2.84269	4.13899	4.71251	3.87378	6.46671	5.84669	8.89624	6.99118	9.45753	4.52662	6.3354	5.62841
CTNS	0.398495	0.70179	1.39525	0.895935	0.235676	0.328464	0.987929	0.943911	0.438318	0.328739	1.40308	1.27342	0.249428	0.393169	0.919735	1.03715	0.454278	0.430399	0.764926	0.844232	0.477827	0.319824	0.926204	1.00217	0.346937	0.40604	0.831576	0.597573	0.691838	0.348353	0.639045	0.896972	0.388093	0.257535	1.07086	0.907856	0.602284	0.506156	0.665641	0.703338	0.400226	0.967126	0.228649	0.309664	0.260721	0.263435	0.305528	0.474726	0.531628
CTSC	1.65643	5.65777	10.1413	6.43979	0.879538	1.15565	1.2451	1.09365	1.0019	1.10755	2.00488	1.4629	0.89102	0.980501	0.732155	0.909806	2.40214	2.20144	8.25936	8.80966	0.688637	0.772842	0.961431	1.02351	1.92686	3.0589	9.27673	5.75176	6.81154	5.06898	2.32987	1.75224	1.47836	1.72707	3.54837	3.57235	2.62875	2.41	44.8714	46.7383	1.23828	1.15887	1.17681	1.1767	1.29157	1.23044	0.56922	0.713625	2.10832
CTSL	6.71421	5.5574	75.7898	75.5246	3.83736	12.5199	573.966	663.822	4.95866	11.9378	299.123	282.995	6.36239	14.3153	518.355	394.419	8.68846	12.7453	203.461	175.511	12.2562	11.2904	200.425	260.327	4.04622	7.02689	156.042	245.287	11.1085	13.35	235.799	226.005	4.66648	2.99645	93.8021	125.139	5.92634	4.47721	243.462	273.215	3.40822	8.90537	35.4197	44.9035	17.3515	36.7377	15.6718	31.9238	10.5881
CXCL1	0.673869	11.3884	18.336	41.7508	0.758057	28.6447	15.0674	42.0701	0.599829	64.0737	11.2659	14.7506	7.07962	105.256	24.6105	57.8556	1.89551	15.4843	51.9653	67.7265	1.09145	10.8261	72.6908	98.4201	1.23992	40.147	34.1109	55.2373	1.14855	219.114	82.9316	176.572	0.62844	82.984	38.8884	198.525	0.306111	29.7605	21.4959	130.414	0.50713	5.15412	3.75104	63.8648	5.62209	50.231	1.2445	20.0407	2.1754
CXCL16	58.4494	57.4416	47.3763	46.9499	38.7312	61.3129	90.1933	76.8481	76.7649	129.146	118.873	100.796	79.4946	117.612	60.5666	70.3746	94.5443	88.7473	84.5213	73.5581	95.8942	120.58	71.4424	89.1896	42.4361	61.0736	44.4692	36.0566	23.3386	41.1866	90.2077	85.8006	8.7292	7.95587	45.5746	42.1691	14.0234	16.2874	38.8525	37.0868	16.9241	18.6928	86.5195	105.964	56.0693	75.5189	49.1239	54.1742	47.7528
CXCL2	19.9985	1031.61	15.2995	49.8407	12.3016	2303.15	25.164	84.3781	18.6354	2214.53	24.7396	28.5541	49.901	3253.53	40.1072	58.5098	25.1751	232.998	73.9534	76.6204	15.7822	306.92	77.9943	100.663	22.0477	2500.49	28.7177	42.5883	21.6102	749.261	42.2196	192.844	3.47529	518.423	32.7478	265.791	8.71321	1042.74	17.0663	224.721	8.1802	660.417	120.162	2721.55	113.908	1719.25	23.2167	1305.17	39.5699
CXCL3	7.12768	352.346	4.43982	44.6131	3.1025	579.86	12.2232	63.1923	5.6697	746.715	6.56728	12.3786	18.1	774.938	20.9524	34.789	11.8666	153.869	81.5841	98.676	13.44	248.497	92.009	133.133	9.87378	744.047	11.7342	44.6534	6.39001	464.778	23.7139	151.285	1.11625	143.267	24.3143	205.474	1.55382	294.355	6.13385	92.5223	2.8386	204.765	61.1437	1825.23	74.2022	1579.19	13.9669	555.957	13.3251
CXCL5	2.94443	18.862	28.1196	36.45	1.74617	9.22709	3.52257	5.30166	3.47831	10.6451	10.9439	12.0712	7.80402	21.5174	32.3271	27.6533	2.10897	3.96515	544.61	521.421	0.744361	3.78335	517.008	498.101	0.690589	6.12913	29.9912	62.5435	0.992131	9.173	65.2373	123.809	4.01215	7.058	79.2006	123.146	0.872553	3.26189	0.635989	1.50277	0.184609	1.5212	0.802863	17.7014	1.28075	29.3808	0.782187	6.7541	1.58814
CXCL8	2.64935	102.931	16.2402	18.7116	1.57903	158.584	7.77162	19.4231	2.16834	241.136	2.84506	5.67824	15.8378	369.8	9.73054	19.6889	17.1855	86.789	53.3774	65.4473	16.6368	140.307	93.0871	91.3106	5.35736	303.631	21.5045	30.219	0.363138	60.7847	18.8739	58.2759	0.672272	53.097	47.6979	128.901	0.309153	84.9065	11.2471	41.0277	3.1868	82.6791	16.6507	291.747	21.5207	109.066	6.2724	145.682	12.3803
CXCR4	49.9293	43.9296	27.2713	24.3051	77.6688	89.8142	15.547	17.6366	56.5744	45.1715	83.6186	61.8502	35.9342	39.5076	82.0713	49.5054	69.8327	53.4153	45.0213	39.3394	176.638	74.8861	37.7988	39.0384	88.7202	46.2089	42.4258	35.6519	52.4579	52.1777	68.0102	84.2366	56.3858	97.659	78.6927	96.7203	61.6492	104.16	26.152	36.2755	30.6296	84.7614	54.3492	65.3648	49.5951	61.5065	35.7342	49.4974	102.856
CYP1B1	72.5554	30.4346	19.1453	8.05039	53.0469	27.9103	37.4366	27.7648	57.8715	34.9912	15.9227	18.8261	86.9779	36.5202	63.0056	36.0054	58.7241	87.1843	51.0216	49.8077	83.8278	97.5512	48.9539	55.0467	57.0688	18.4	22.503	19.0524	6.4475	3.71354	8.19352	10.5711	18.8933	3.43501	36.1034	26.2927	11.8846	8.94236	16.0074	12.5829	25.0778	111.864	154.942	148.324	97.1855	106.537	87.892	104.11	87.6883
DAXX	7.97262	5.97436	14.817	6.86853	8.69965	5.38251	13.5248	12.6757	9.47344	8.01593	9.49882	8.38566	8.38448	7.08632	7.94731	8.54728	9.80882	7.73995	9.10377	8.15953	8.05693	6.29552	6.68102	7.83102	10.3196	7.57969	10.585	10.425	7.2349	7.07061	8.66238	10.248	7.62655	10.8667	8.41362	9.67442	7.48191	8.97788	13.8005	11.9682	9.94664	8.07106	9.718	8.43381	7.83597	7.42761	9.16701	7.2199	9.21388
DCP1A	0.208456	0.264399	0.253562	0.233931	0.226864	0.403243	0.477083	0.500831	0.198355	0.375576	0.187047	0.266829	0.397888	0.385246	0.312161	0.276248	0.253262	0.341191	0.40209	0.400379	0.325497	0.400542	0.294114	0.382019	0.402972	0.560575	0.475766	0.525857	0.133172	0.333278	0.239603	0.339583	0.219232	0.349147	0.259132	0.414158	0.184969	0.378101	0.525061	0.599586	0.539352	0.543964	0.439835	0.420206	0.452015	0.579183	0.296308	0.290866	0.320177
DCP2	1.19335	1.46119	0.949321	0.810558	0.985529	0.738186	0.538072	0.662003	0.951092	0.744776	0.568817	0.725339	1.54826	1.25835	0.743072	0.650817	1.18522	1.27602	0.834315	0.698508	1.38219	1.28246	0.659324	0.73595	1.57006	1.48979	1.12426	1.19621	0.447856	0.458977	0.491416	0.574759	0.56716	0.487387	0.537682	0.656803	0.602103	0.57917	0.869534	0.719821	1.21006	1.37254	1.29036	1.26627	1.35079	1.33438	1.02773	0.894695	1.09815
DDX58	0.136262	0.16402	0.612965	0.36988	0.216434	0.163137	2.10028	1.93875	0.175741	0.220302	0.423659	0.225748	0.182836	0.149994	0.720296	0.98971	0.188274	0.181696	1.22851	1.10726	0.311054	0.484349	0.764933	0.930474	0.148796	0.190348	2.2668	1.85383	0.202163	0.193206	1.20753	0.67124	0.161815	0.403897	0.675404	0.845058	0.269806	0.221826	3.36203	3.65534	0.210699	0.180285	0.12673	0.0944821	0.17758	0.140292	0.110397	0.0941352	0.148161
DERL2	0.776294	0.355668	0.700949	0.685841	0.59635	0.67086	0.784879	0.767626	0.671677	0.785765	0.806018	0.965987	0.69752	0.542401	0.599056	0.900077	0.787171	0.773306	1.15246	0.893928	0.832573	0.828649	0.918878	0.794657	0.898444	0.597891	0.664885	0.849146	0.543351	0.610682	0.90528	1.05227	0.509435	0.41213	0.722651	0.845136	0.648476	0.558618	0.954142	0.71709	0.0247362	0.586703	0.644023	0.606609	0.66316	0.524624	0.622639	0.577295	0.633082
DGKA	0.764693	0.68334	0.928895	0.45792	1.22154	0.837771	0.433816	0.421988	0.441965	0.307661	0.340911	0.556996	0.964277	0.513356	0.501398	0.351236	0.642202	0.869003	0.428591	0.403383	0.958873	0.876545	0.177425	0.258766	1.12349	0.694819	0.328368	0.699131	0.353023	0.514468	0.12068	0.44204	1.92962	1.45113	0.817992	0.899502	0.585409	1.35114	0.143173	0.10149	11.6209	8.13932	1.58659	2.2075	0.561207	0.868591	1.37997	1.36048	1.4618
DLL1	0.125372	0.268633	2.3304	8.4724	0.143647	0.365773	4.06387	5.24121	0.0808274	0.392855	4.16571	5.08292	0.107802	0.365244	14.4193	9.29824	0.100878	0.114272	2.98884	2.99141	0.1013	0.173771	1.81196	2.6269	0.0563896	0.221189	3.87384	7.09248	0.10066	0.345998	4.35129	8.10388	0.403381	0.508295	1.74474	2.81362	0.0885909	0.190541	2.16164	3.33355	0.0576586	0.549941	0.192396	0.648763	0.181572	0.834942	0.0928555	0.726367	0.367136
DSC2	0.149858	0.0222935	1.411	1.13441	0.25829	0.0421599	1.12989	0.991709	0.1281	0.0590627	2.32717	2.08946	0.165674	0.15849	2.40409	1.80814	0.112046	0.0987845	0.45009	0.592567	0.155292	0.240351	0.368453	0.445268	0.301581	0.17151	2.16322	2.41141	0.761996	0.466018	1.19805	1.23538	0.19682	0.0615808	0.789487	0.641261	0.71429	0.378315	1.58023	1.14327	0.678659	0.249393	0.405081	0.375807	0.848241	0.83919	0.178379	0.133558	0.803576
DUSP1	45.9974	193.989	265.54	227.221	55.4645	507.006	254.655	319.569	88.2799	769.823	214.919	224.923	216.062	1104.48	226.238	355.756	44.6297	107.888	120.285	113.336	43.7158	139.314	144.578	170.217	80.3082	537.548	229.125	198.445	7.35657	179.825	245.221	389.301	3.89942	120.101	53.3459	157.805	8.06843	254.821	183.897	671.274	106.126	213.391	106.286	528.283	104.646	305.846	79.7546	520.683	201.706
DUSP2	74.4051	842.463	73.374	156.695	54.5156	1071.5	52.3128	94.876	47.369	750.204	5.34245	17.6295	137.889	1301.66	27.1006	26.1381	100.613	699.836	57.3657	53.4626	99.559	579.743	46.0092	53.1563	93.2986	995.412	47.1094	66.5687	8.72473	637.641	9.71474	84.9475	31.4141	314.068	25.0712	115.307	8.16891	778.439	26.6526	167.447	40.9239	532.293	227.566	1029.36	488.6	1386.29	121.031	1029.87	138.189
EBI3	0.894331	3.37013	48.6991	33.8682	0.524105	1.3918	70.1967	62.9486	0.744351	1.81567	10.6327	10.3948	1.2783	3.16572	36.9719	38.8669	0.429512	0.503624	45.812	40.0351	0.250548	0.3861	39.4317	44.8051	0.468853	1.77772	47.8363	41.9355	0.257697	0.908338	11.0742	14.4926	0.213226	0.527158	21.0672	25.2001	0.182039	1.18383	44.5038	43.4685	0.0571145	0.721125	0.526478	1.05047	0.5694	1.32692	0.707364	2.35715	0.309121
EDN1	0.271505	5.32737	0.119707	0.433561	0.174983	1.86795	4.10407	8.16434	0.276918	1.97664	0.0370398	0.0419495	0.525276	2.77421	0.0854506	0.191093	0.229012	0.582901	1.56681	1.40083	0.197438	3.24574	2.11085	2.36336	0.425883	2.47396	0.280118	0.666077	0.0530243	1.52963	0.176232	0.437858	0.0286453	0.311849	0.282274	1.58263	0.0308334	0.217132	1.78709	4.97007	0.144605	0.307499	0.109371	1.29688	0.604864	1.96297	0.565559	4.80332	0.442518
ENG	3.14738	1.1469	1.2551	3.79729	4.54409	2.29252	2.49835	3.2498	2.32762	2.56679	4.87138	5.46755	5.27535	3.08787	4.44294	3.81596	4.37658	5.37982	3.14688	2.98337	6.55193	6.77419	1.40646	1.63117	6.37063	4.01626	6.9762	8.62745	2.76061	4.03854	3.59282	4.00159	1.96169	0.814761	1.87047	1.97947	3.66348	3.26594	4.31355	4.07401	2.88601	4.83609	9.70943	7.73151	4.95864	6.12168	6.78499	4.09221	4.79561
ENTPD4	0.481986	0.59086	0.111458	0.379955	0.422395	0.537782	0.68285	0.57965	0.519913	0.477147	0.58341	0.528593	0.667801	0.62545	0.62569	0.553542	0.554165	0.451526	0.462565	0.499489	0.543622	0.570591	0.446724	0.557877	0.492469	0.644499	0.621569	0.393809	0.292792	0.230918	0.474497	0.555383	0.296803	0.351298	0.514048	0.541411	0.366565	0.441001	0.648994	0.562283	0.580446	1.11342	0.552543	0.611442	0.589487	0.721818	0.451172	0.513632	0.728425
ENTPD7	0.297175	0.470068	0.345736	0.26577	0.204812	0.380657	0.356206	0.326904	0.210353	0.365306	0.322692	0.252199	0.244531	0.264561	0.26646	0.20218	0.343979	0.45477	0.149927	0.169272	0.283945	0.275293	0.134611	0.173864	0.40109	0.475667	0.331022	0.395461	0.0665596	0.137945	0.25063	0.247779	0.109027	0.0955809	0.166742	0.19888	0.141146	0.136435	0.179851	0.144141	0.142329	0.233714	0.503957	0.649556	0.437083	0.55871	0.375404	0.54361	0.261733
ENTR1	0.921525	0.967428	1.18238	0.988742	1.23303	1.60708	1.19776	1.25727	0.679783	0.429927	0.934608	1.15351	1.02971	0.998369	0.633824	0.586757	0.914446	1.43814	0.949561	0.669418	1.24547	1.29908	0.536202	0.565128	0.436722	0.330931	0.256865	0.429615	0.990286	0.647335	0.344752	0.714934	1.33263	1.27509	0.765362	1.28862	1.18436	1.26147	0.414761	0.306879	1.05728	2.02484	1.24792	1.43327	0.825084	0.848716	1.04447	1.01293	1.30945
ERLIN2	0.219663	0.173573	0.210572	0.309486	0.235721	0.194785	0.296491	0.383537	0.172919	0.137955	0.365455	0.354958	0.179665	0.0743688	0.479631	0.27973	0.172828	0.181292	0.572982	0.450955	0.315581	0.248768	0.432133	0.40941	0.138801	0.100538	0.346963	0.4907	0.330642	0.450054	0.258948	0.40468	0.480736	0.263987	0.407603	0.530337	0.365875	0.349867	0.237179	0.271365	0.101748	0.478498	0.476043	0.486239	0.283609	0.439939	0.215977	0.229478	0.45482
ERP44	0.263688	0.244833	0.388765	0.346084	0.281311	0.331395	0.477741	0.440617	0.321229	0.562822	0.660311	0.354906	0.333048	0.361504	0.339885	0.400927	0.243032	0.267381	0.472929	0.401002	0.284789	0.33638	0.30954	0.361112	0.345524	0.400367	0.563637	0.472795	0.239941	0.385663	0.788009	0.510416	0.153703	0.190143	0.288362	0.318518	0.29502	0.244761	0.710866	0.61725	0.396149	0.179503	0.263026	0.268236	0.292263	0.317852	0.272487	0.26129	0.220815
ETNK1	0.5788	1.01558	0.410472	0.64595	0.584571	0.918296	0.68592	0.742028	0.624513	0.608941	0.451353	0.619158	0.808281	1.06077	0.413808	0.4627	0.490418	0.517482	0.454491	0.426995	0.525479	0.667298	0.437338	0.454672	0.589362	0.876752	0.469563	0.548776	0.467505	0.600255	0.278293	0.463471	0.662282	0.662785	0.59564	0.687911	0.478783	0.756699	0.531943	0.466837	0.0800311	0.536451	0.656302	0.998374	0.758424	0.833033	0.770609	1.03574	0.643286
ETV3	0.116614	0.275047	0.149162	0.280263	0.157252	0.380486	0.427471	0.25201	0.0853923	0.280476	0.227621	0.25613	0.0798319	0.217904	0.255973	0.268615	0.239172	0.193161	0.312831	0.228689	0.149219	0.181837	0.236929	0.273639	0.0871486	0.301055	0.307547	0.363589	0.0394174	0.157716	0.115556	0.170442	0.0471755	0.0878018	0.123434	0.127033	0.0590853	0.160299	0.225726	0.108649	0.0475034	0.104498	0.105309	0.152646	0.0751648	0.173395	0.0982332	0.217166	0.13625
EZR	3.12419	3.37264	0.536233	0.698888	2.8139	4.13594	2.00389	1.97135	1.86315	2.32896	0.453393	0.85932	2.13423	1.94738	0.729648	0.553662	1.30787	1.56751	1.37904	1.3178	1.67936	1.64125	0.74444	0.991785	3.67487	3.15098	0.649354	1.01849	0.567284	1.00722	0.375431	0.888036	1.3306	1.21853	0.782053	1.24901	0.77134	1.97827	0.7906	0.726753	2.53099	8.84648	5.45631	7.03639	2.9369	4.47675	3.01032	3.21495	3.67904
F11R	1.19288	4.51213	1.76487	2.55992	1.85668	2.54209	3.94749	3.08701	1.47158	1.30157	3.86165	3.10243	1.31481	1.9204	2.56871	2.80395	0.747475	0.659047	1.66313	1.58047	0.921749	1.0895	1.44758	1.65334	0.712534	0.775831	2.63043	1.80903	0.937712	0.764979	2.9179	2.98167	0.665942	0.786131	1.02007	1.15836	1.19157	1.26282	3.3185	3.05109	0.516902	0.753656	0.639219	0.748796	0.693412	0.663082	0.632649	2.03517	2.28129
FADD	4.01276	2.40668	4.56338	2.26973	4.40365	2.09132	5.96099	5.19424	3.70476	1.72661	2.89288	2.37535	2.59256	1.36271	2.34821	2.14826	3.24461	1.996	3.85159	5.03536	5.50151	2.25791	4.29719	4.84939	2.95068	1.15582	1.98092	1.94768	2.48586	1.21748	1.93005	2.61663	4.05503	2.97096	3.87023	3.23866	2.93074	1.63249	3.5254	2.0876	3.11927	2.0907	4.39816	3.59392	2.36499	2.28379	3.12003	2.62234	6.15091
FCAR	6.49266	10.3882	4.20918	3.47043	6.835	11.6526	1.13678	1.66769	7.45764	23.3247	2.10131	3.49547	11.3311	19.1891	2.81193	3.71967	7.62963	13.3983	4.62404	4.5071	8.36608	17.3339	5.57025	6.27365	4.97874	14.6755	4.07903	4.85641	0.164466	2.13983	3.36922	6.35645	1.51508	1.68764	4.56381	4.95063	0.57176	3.01155	2.33242	3.13574	35.0692	38.758	21.0921	36.5508	12.1136	20.9511	13.9729	16.2734	15.9109
FCER1G	165.621	210.221	507.684	371.918	137.053	182.669	728.448	684.809	136.162	190.583	413.713	442.873	164.322	225.699	679.988	610.775	154.863	171.605	608.054	589.347	196.417	242.451	530.998	667.472	196.934	267.295	793.63	756.423	146.57	244.491	535.366	562.645	102.628	71.9863	367.726	374.401	135.322	139.45	734.018	697.6	224.409	183.528	282.657	377.588	247.477	308.514	219.198	281.657	173.205
FCER2	0.136974	0.101162	0.202654	0.184536	0.0841468	0.176593	0.280747	0.218333	0.228285	0.257289	0.0477106	0.0345822	0.302216	0.404539	0.10273	0.129786	0.336718	0.493082	1.99204	1.5237	0.165307	0.157538	2.06094	2.18213	0.7043	0.921299	0.421878	0.412818	1.21575	1.31271	0.419081	0.397877	0.08969	0.0675304	0.220295	0.365191	0.0516309	0.0655813	0.0162968	0.0320897	0.153269	0.345161	0.100628	0.187931	0.146521	0.125769	0.152636	0.108546	0.17949
FCGR1A	1.93031	0.882356	14.9021	9.96714	0.991158	0.48134	21.3858	19.8569	1.16669	1.24187	8.07577	8.02394	0.928254	1.13941	2.85345	4.17799	0.458895	0.586469	4.92316	4.55177	0.992133	0.949635	3.09303	5.45587	1.41808	1.15239	8.86643	6.73098	2.83204	3.05599	9.98075	9.52005	0.552373	0.238018	1.38455	1.41129	1.16734	0.604612	21.2718	19.1815	0.704977	1.65797	3.96613	3.92721	2.79243	2.14969	1.82679	1.56068	3.37507
FCGR2A	1.78631	1.47359	9.64275	8.70916	2.42192	2.28842	7.9045	5.81007	1.38256	3.21447	7.46883	9.48211	2.15037	4.56628	6.52898	8.03884	1.39104	1.272	7.06459	5.11356	2.39353	3.28402	6.2006	5.18308	3.03635	2.6979	7.51893	5.67372	3.72122	3.12729	8.40379	7.0536	1.032	0.669599	5.04956	5.65937	2.48944	2.74403	10.6826	10.4051	2.66392	3.14173	3.05348	3.39723	2.16028	2.16117	1.58552	2.03804	2.4939
FCGR2B	1.8934	2.63821	8.01712	6.15935	1.59511	1.85637	5.7388	3.85033	1.23758	2.54023	6.03901	6.95029	1.64404	3.76456	4.24458	5.53363	1.0787	0.822687	8.14184	6.46289	1.70924	2.29195	6.03782	5.38068	2.84217	3.26233	7.01668	6.58267	7.7124	6.76347	4.45061	5.4075	2.60114	2.00445	3.87376	3.91394	7.32898	7.04693	7.97585	8.24523	7.34233	3.35924	3.27749	3.40055	1.95786	1.91903	1.57343	1.74897	2.11921
FCGR2C	1.43084	2.08477	5.57204	4.72592	1.26295	1.40338	4.55793	3.01436	0.826372	1.97825	4.45668	5.12676	1.27285	2.61548	3.08701	3.77961	0.827614	0.603777	4.57628	3.18019	1.27387	1.7098	3.33119	3.12429	1.91876	2.16739	4.1011	3.37981	3.79716	2.75577	3.49037	3.97243	1.0758	1.21541	2.79729	2.90419	3.6475	3.82437	6.34109	6.2976	5.8507	2.44651	2.231	2.4118	1.28281	1.23877	1.10833	1.3926	1.62374
FCGR3A	12.5268	27.892	86.7706	39.5253	15.7861	30.4597	35.0562	27.2442	18.7781	14.8854	86.4445	71.5654	15.5066	22.6251	30.9566	37.0398	16.4996	11.4588	25.6133	25.4059	17.315	18.661	14.9613	16.4734	13.0114	16.6203	53.4909	43.3712	37.4272	28.9858	46.5957	47.4121	8.57446	9.62371	11.7515	10.7514	12.1428	9.90178	83.1197	84.0667	7.18156	6.91998	12.6187	15.5091	24.3569	24.3227	8.60494	13.8738	26.707
FCGR3B	12.6959	29.7201	89.4464	40.9675	16.2686	30.1444	35.2743	29.0037	19.3192	14.3939	88.9976	74.2839	15.8747	22.2662	31.0851	37.3856	16.7005	12.5507	25.4956	26.1713	17.52	19.8344	15.5586	16.8391	12.418	16.521	54.5541	44.3602	38.1179	29.9285	48.3797	47.8186	8.85294	9.88492	11.9966	10.6217	12.1654	9.93505	85.6633	83.8393	7.52104	7.1133	13.0714	16.7612	24.7859	25.2627	8.5673	14.3584	27.0487
FCN1	24.297	11.1718	0.2876	0.374262	25.9512	19.3179	0.189559	0.336533	18.3726	25.311	0.168709	0.13326	32.5343	23.1568	0.079838	0.0324622	7.21495	8.69352	0.0895187	0.0898208	12.8841	14.0805	0.036022	0.0341967	26.5412	24.1789	0.0603967	0.0631346	9.13423	13.1567	0.0253318	0.0595053	10.8682	4.1488	0.110535	0.0725731	28.8766	26.0198	0.236419	0.267677	9.53469	16.0376	53.5425	66.7951	39.1356	59.9435	33.9366	39.6179	60.8765
FFAR2	44.0032	77.5036	47.4104	95.2091	21.6392	77.8021	194.445	215.405	21.4651	57.2645	7.0637	12.8846	110.646	218.025	48.5287	54.5252	31.7218	91.4501	194.622	206.572	46.9827	151.554	100.539	138.914	65.6255	125.034	98.7301	117.301	2.78415	48.7606	15.8304	32.9594	9.22627	40.6272	11.6199	19.3809	3.56604	40.4584	187.072	258.98	1.34674	26.5346	123.807	370.644	106.515	198.372	102.068	136.953	26.5298
FGL2	17.2564	18.5833	19.1126	7.58605	27.6943	20.7445	5.51948	4.76467	22.5903	13.4373	4.65567	2.40914	12.9431	14.6112	0.831072	1.00138	9.86788	6.85376	8.71146	9.37268	10.3996	7.70771	4.03322	4.49861	10.2068	9.62214	5.48577	2.55552	32.231	24.2142	1.09978	1.55516	6.09439	1.88153	0.478561	0.228016	19.578	7.81657	5.90865	3.73635	5.06742	7.3972	9.27324	9.36615	8.97191	8.26215	6.65233	6.93768	14.739
FKBP5	0.308409	0.199834	0.678202	0.549983	0.498983	0.231883	0.341607	0.269716	0.231174	0.174109	0.358993	0.251322	0.285236	0.184055	0.202003	0.167405	0.235938	0.220726	0.331133	0.259184	0.224093	0.201	0.205068	0.26438	0.361081	0.204969	0.222506	0.225576	0.133199	0.157878	0.123996	0.142447	0.114456	0.118084	0.143932	0.151689	0.156337	0.170629	0.134097	0.0887089	0.226191	0.208723	0.246187	0.239015	0.288512	0.152108	0.290807	0.239114	0.373815
FOS	5.82469	27.8982	6.79144	10.1007	7.35661	49.3163	1.17996	5.60962	6.97547	21.0108	7.48429	13.6794	39.4675	113.914	2.74743	5.14833	13.8892	37.0859	3.80166	6.57783	19.6764	35.7431	3.4816	3.65213	20.0142	34.0226	2.7736	9.84426	5.09252	11.4072	1.48796	54.3038	6.74124	9.54263	0.762143	8.62259	10.7785	40.9115	1.84634	53.0234	12.0463	116.881	30.6354	82.0117	57.5716	54.3568	23.8847	36.7035	71.7015
FOXP4	0.301256	0.119417	0.0632499	0.0976085	0.404135	0.156346	0.195816	0.195042	0.336851	0.269346	0.125579	0.143777	0.422017	0.212958	0.158024	0.130647	0.475848	0.378626	0.166762	0.167059	0.616144	0.537891	0.122396	0.163735	0.413269	0.301987	0.232445	0.136864	0.185084	0.140123	0.244011	0.295429	0.191249	0.205607	0.314229	0.404597	0.217944	0.228925	0.236897	0.224212	1.19295	0.43597	0.466161	0.2873	0.51755	0.413796	0.529252	0.24025	0.351134
FPR1	1.59837	0.736811	7.04644	3.7457	2.52157	1.83286	2.06222	1.70155	1.64193	2.78753	2.43945	2.58806	4.1494	3.77147	1.71025	2.23937	0.188653	0.25466	0.609129	0.680307	1.50038	1.7741	0.390647	0.623972	3.02372	3.50221	2.88676	2.17356	0.119391	0.159946	2.38085	1.91802	0.394434	0.0864992	1.95813	1.3773	0.167778	0.118011	1.94962	1.33223	0.869808	1.19929	5.57612	5.29269	2.30207	2.02673	2.74696	1.86184	4.25057
FPR2	3.322	4.24068	31.2432	21.6538	3.41698	4.74082	13.6178	12.3497	2.86306	4.63249	8.17812	9.84869	4.61062	6.42709	8.83485	8.53224	0.566029	1.01033	12.6149	10.9916	1.39651	2.4356	6.88708	8.77169	3.57696	4.74697	13.396	16.8154	0.218167	0.535944	4.80309	9.36878	0.280339	0.127035	5.50542	5.90345	0.0817245	0.199376	11.2474	8.78065	0.93209	2.22577	8.89896	10.4772	2.9649	6.07118	3.15542	3.25684	5.43564
FSCN1	7.18373	5.61301	59.6117	31.259	9.511	6.39284	91.0519	88.5501	4.32453	3.64771	7.57279	7.41702	6.81941	5.96998	46.7957	36.1446	11.1111	14.9664	71.0005	68.1951	10.2513	11.6907	100.619	119.348	6.20255	5.19703	31.3797	33.5009	3.94977	19.7723	17.3722	29.5037	2.35403	4.62574	12.26	12.2828	3.96584	33.0208	45.6294	38.6936	1.63384	3.49511	11.4664	13.2412	7.71343	7.42109	9.51532	6.5316	3.99058
FUCA1	2.4046	0.217151	0.881506	0.890711	1.78669	0.390916	0.147684	0.142274	1.53134	0.807476	1.25914	0.909687	1.03482	0.248106	0.663802	0.458033	0.953126	0.734546	0.878233	0.740474	1.63042	1.70012	0.408323	0.384147	0.17297	0.0870777	0.274486	0.323153	4.22062	4.50061	0.813243	0.941018	6.89071	2.38593	0.552156	0.750733	6.30418	2.65506	0.171007	0.210338	1.5422	0.679964	0.58553	0.162084	0.756874	0.551393	0.676563	0.121701	0.281714
FURIN	8.0974	5.72179	10.515	5.29221	10.583	5.50308	5.6005	6.581	7.73864	5.16563	7.03002	7.80605	9.24642	5.58666	8.45928	6.10655	8.77891	10.2868	8.6046	9.13891	13.8975	8.53497	5.68935	7.26938	13.4899	7.36559	8.24925	11.3333	2.75433	3.03266	6.45116	7.9095	2.97759	1.80575	4.92166	4.99672	2.73049	2.54677	3.09699	2.6416	11.2639	14.0399	18.6193	17.7817	9.39864	11.3321	8.3308	8.66174	16.3122
FZD1	4.61998	6.1448	2.46809	1.73399	5.9019	7.25683	11.3999	9.99137	5.88508	4.55387	6.94651	3.61929	3.73496	3.86023	2.40929	2.92049	3.26001	3.4909	7.74079	7.50724	3.47381	2.7417	9.95157	10.6642	2.73444	3.26323	2.44343	1.68409	4.60422	6.54933	4.2785	1.52775	3.32344	2.66646	2.21207	2.30983	10.3426	6.47171	10.1332	11.873	2.71277	0.644443	1.22661	1.44621	1.60361	1.72598	2.11	2.28873	2.12787
GADD45G	1.21394	6.02804	2.67615	0.674268	0.365109	3.44803	9.27865	5.93665	0.990515	1.95364	0.786652	0.787765	1.56573	2.10633	1.01884	0.854409	1.44851	0.583488	3.17513	2.4562	1.68279	2.57645	3.14599	4.11457	1.47421	1.75231	1.0116	1.07903	2.84496	7.62265	0.939492	1.31702	1.06403	2.22284	6.83014	11.7647	1.73475	5.32283	3.21736	4.00998	0.831281	2.70065	1.46705	1.90266	2.54299	1.54616	0.818818	2.26068	2.14696
GANAB	0.942572	0.919487	0.872689	0.961963	1.19797	1.08507	1.09195	1.02784	0.771513	0.576779	0.679653	1.04394	0.970734	0.981076	1.19634	0.861898	0.619353	0.644036	0.866386	0.770064	0.872673	0.859438	0.889617	0.810362	1.52982	1.21913	0.994393	1.15249	0.95103	1.23818	0.422764	0.842623	1.14182	0.55097	0.963725	0.92062	1.06031	1.52599	0.453347	0.412003	0.266804	0.90638	1.36334	1.4107	0.92283	1.71088	0.911139	1.27086	1.32725
GBA	1.10156	2.22832	3.82883	3.65239	0.927282	1.10113	5.49859	5.90406	0.489155	0.592652	3.14057	3.25119	0.516123	0.641449	8.86792	6.95624	0.551298	0.622402	4.67415	4.37276	1.18115	1.14511	3.54992	4.89743	0.814476	0.584119	3.7539	4.72549	2.50915	2.10177	4.06334	5.96428	1.57199	0.943046	3.97338	3.89112	1.7803	1.50278	4.02802	4.09261	0.270942	1.10575	1.17987	1.2886	0.923928	1.50241	0.899115	1.01872	1.69329
GBP4	0.350711	1.05506	1.57722	0.909462	0.637406	1.29499	26.7718	21.6542	0.572325	0.991751	0.681798	0.552712	1.06527	1.55174	1.07804	1.41036	0.614731	0.451771	7.23795	7.34085	1.07833	1.28513	6.98098	9.75418	0.692094	0.958707	4.57584	3.43408	3.38527	3.85202	3.36475	4.40547	0.805222	1.33107	2.68801	3.60078	0.423176	0.681846	24.2417	24.1401	0.204936	0.625599	1.21095	1.21716	0.787152	1.10359	0.248387	0.583722	0.667694
GCA	0.483103	0.836935	2.31989	1.10559	0.535375	0.365251	1.26974	1.27014	0.167536	0.103582	0.442261	0.515568	0.253327	0.268726	0.869998	0.413501	0.220719	0.28017	0.927655	0.762039	0.451138	0.364074	0.571309	0.658883	0.285327	0.171481	0.712341	1.50328	0.358319	0.271858	0.202462	0.386418	0.201567	0.0492182	0.335167	0.299081	0.336977	0.366917	0.556044	0.335249	0.134979	0.574059	0.580943	0.870085	0.371483	0.710452	0.20865	0.36216	0.826117
GCNT1	0.258172	0.508164	0.152519	0.0435139	0.212979	0.167227	0.17152	0.158585	0.277	0.203035	0.034978	0.0413751	0.178206	0.170259	0.0308829	0.0318988	0.0691575	0.091286	0.0851563	0.0566799	0.0731549	0.0592284	0.0677599	0.0779047	0.0735161	0.0668234	0.0305221	0.0263349	0.59461	0.197765	0.137263	0.145346	0.553514	0.235212	0.204277	0.252654	0.845195	0.478441	0.112839	0.0927965	1.70019	0.712131	0.250831	0.146708	0.233498	0.113122	0.290493	0.173524	0.51569
GK3P	0.454571	1.05192	4.91583	1.04879	0.360575	0.794551	1.46922	1.3098	0.247271	0.578814	0.915906	1.19291	0.595321	1.05164	0.733677	0.724901	0.673334	0.699175	0.557458	0.707498	0.934478	0.799687	0.923565	0.808079	0.403408	0.984254	0.932433	0.984648	0.348278	0.365945	0.314264	0.885861	0.258813	0.181606	0.680032	0.450168	0.333565	0.439715	0.635482	0.539026	2.27314	2.07065	0.651974	1.06479	0.530186	0.7545	0.582705	1.20468	0.858514
GLIPR1	7.86021	4.42915	2.32577	1.74798	7.92507	7.56078	0.12825	0.110299	4.67913	7.08793	1.03943	1.05096	6.76216	9.14547	0.512801	0.367396	9.37761	10.1083	1.45966	1.59373	10.9889	15.9708	1.05371	0.854012	11.1189	15.3815	0.406625	0.60932	5.61558	8.14323	0.593242	1.23295	6.63881	3.07187	1.67881	2.12921	7.52236	9.35947	0.182669	0.226958	8.57638	7.31072	14.3714	24.1703	9.98542	14.4414	11.7978	13.4656	8.51774
GNA15	5.88625	4.48946	11.4713	8.99722	6.62401	5.30663	6.26011	7.75015	5.61408	6.15832	5.97664	7.85657	8.47244	7.25153	6.80814	7.25462	4.7888	6.0913	4.42123	4.38819	6.6816	6.71565	3.23877	3.88843	5.32533	4.47786	5.62727	7.23411	1.00725	1.35454	2.31638	4.70664	1.49125	0.631747	3.04162	3.13939	1.93959	1.59781	3.44575	3.36148	8.31024	6.29331	8.2988	8.22531	4.55592	5.47931	6.69302	7.10522	9.90686
GNB4	0.326271	0.20991	0.442191	0.531952	0.466965	0.25778	1.33891	1.20284	0.277696	0.173302	0.643495	0.570518	0.212225	0.283059	0.52642	0.445962	0.351357	0.295262	0.560512	0.62487	0.457143	0.368409	0.617086	0.764405	0.314247	0.231425	0.637527	0.718831	0.412395	0.344989	0.222454	0.418635	0.115871	0.0432624	0.212094	0.21485	0.285563	0.132172	0.554423	0.410355	0.0672838	0.103759	0.322431	0.335041	0.274401	0.307247	0.273865	0.213446	0.41727
GOLGA3	0.129574	0.239576	0.149611	0.0911379	0.239029	0.213054	0.149471	0.091056	0.211097	0.361667	0.250498	0.265593	0.219695	0.277172	0.177058	0.216975	0.226331	0.250373	0.155707	0.107503	0.210233	0.222012	0.114282	0.163715	0.230892	0.284787	0.225718	0.213355	0.199901	0.245315	0.519652	0.303338	0.27572	0.437541	0.274762	0.30401	0.336005	0.387852	0.17568	0.219386	0.35242	0.758516	0.289573	0.32657	0.328915	0.321971	0.293276	0.212199	0.332193
GPNMB	0.0892695	0.0286032	4.0982	2.63406	0.0396539	0.0208047	0.48135	0.377259	0.112061	0.141454	21.413	15.0191	0.0191308	0.0571913	5.74471	6.12889	0.402794	0.274611	0.662322	0.506852	0.441932	0.579636	0.641237	0.609378	0.0800559	0.0654211	2.04563	1.6571	19.3871	16.3961	8.41625	6.52176	2.00791	1.12041	5.00008	4.68424	23.3724	11.9287	2.36541	2.32881	0.858702	0.269315	0.066389	0.044281	0.0504156	0.0345731	0.105932	0.122764	0.0205745
GPR183	4.12783	11.0711	9.26654	7.85153	6.35225	17.66	3.74583	4.9548	4.43839	17.6317	4.46565	5.98425	10.457	21.4258	6.28191	5.01649	5.81555	12.1284	12.7499	12.715	7.90505	21.5646	13.4368	13.7989	9.18837	32.1262	12.2839	13.8273	2.47139	16.4732	2.69152	5.45801	4.05	5.11213	4.28216	5.33358	5.61299	29.3805	4.18381	6.37841	20.9407	25.3702	8.76167	13.6769	8.10673	16.5338	3.86766	6.29097	5.8511
GPR68	0.409442	0.00422987	1.21578	0.286305	0.780338	0.0166138	0.33718	0.127809	0.614477	0.268951	0.631393	0.61816	0.27725	0.10149	0.248523	0.196485	0.978322	0.865924	3.00877	2.4646	0.687874	0.361025	2.23016	2.38243	0.126527	0.0554087	1.39263	0.820426	1.90627	1.15695	1.6406	1.51271	1.98666	1.19908	3.12421	2.63246	1.89148	0.8541	0.35008	0.225417	0.241659	0.319402	0.439271	0.137515	0.148786	0.062448	0.49955	0.0987151	0.611558
GPR84	7.51033	13.3112	76.0341	49.8353	14.6615	16.5011	23.5797	27.4882	8.046	16.3088	14.3599	22.79	19.2256	34.5733	23.6413	32.2516	8.90731	13.9619	34.6174	33.315	13.6955	21.2961	26.5075	39.8884	17.336	32.1923	39.6393	49.8018	2.78795	11.4878	12.5952	22.0016	4.69754	6.41321	26.3243	37.1337	3.28142	16.6196	52.6302	65.8198	2.59632	9.49853	22.4613	46.9652	12.0174	21.7859	8.53477	15.9791	13.1693
GZMB	2.03651	13.7567	5.2317	2.31461	5.14687	29.8516	27.6984	23.2233	1.78015	3.16104	1.58025	1.60638	0.765223	2.61443	1.00773	0.921925	0.918341	0.923407	4.24602	4.42064	1.12997	0.978966	3.79122	4.00445	0.214433	0.815632	0.852027	0.683057	9.77976	25.5845	49.751	59.6263	13.9311	33.8691	21.1736	39.0584	4.06938	17.2339	18.4643	27.2456	17.4457	13.8504	6.55215	14.5072	6.36923	11.4725	0.414756	1.42493	5.75102
HAT1	0.134435	0.2411	0.276042	0.173608	0.172129	0.234198	0.165325	0.103512	0.154179	0.263743	0.267767	0.188603	0.156921	0.264362	0.128812	0.159133	0.163178	0.134404	0.158509	0.127843	0.142976	0.174687	0.183265	0.162588	0.146252	0.218313	0.149369	0.137658	0.162782	0.181962	0.301384	0.249128	0.139873	0.151726	0.184985	0.271147	0.177861	0.188332	0.169927	0.140624	0.14893	0.15987	0.143897	0.174585	0.140361	0.117844	0.10188	0.143953	0.146385
HAVCR2	6.25878	5.19691	1.95575	1.7391	3.76511	5.55131	4.31592	5.22928	6.74927	6.32299	2.81402	3.53138	5.95826	8.31594	2.40395	2.45272	6.01427	5.50825	2.67125	2.58264	8.1201	7.32079	2.61089	3.02686	8.5543	10.7865	2.79136	2.69169	2.5241	1.47124	3.27453	3.23824	1.14699	0.63677	1.81085	1.78008	2.48109	1.64635	4.08349	3.44023	6.4056	9.09278	13.473	18.3306	9.08459	10.6815	6.21554	12.1088	6.17063
HBEGF	0.621036	7.77631	0.360087	3.04309	0.315816	19.649	0.360362	1.11889	0.737348	1.43953	1.02598	3.45332	8.94932	57.536	1.88497	4.92953	0.786894	4.61032	0.712044	0.991478	1.9766	26.0122	0.811819	0.896508	4.76618	29.7919	0.507728	1.92617	0.20436	6.42224	0.941298	9.15589	0.254083	1.95317	4.91145	0.856722	0.216414	5.16512	0.586727	13.539	0.38734	12.5257	8.83588	43.2272	14.8952	32.3639	2.69228	24.9684	3.41277
HCK	0.6702	0.636363	6.17618	0.920376	0.763208	0.580827	1.35916	1.29496	0.730842	0.676299	0.819344	0.707402	1.01784	1.16696	0.759654	0.816826	0.423631	0.459221	0.720239	0.984357	0.791046	0.873936	0.998779	0.999374	0.826295	0.928865	0.995192	0.85683	0.173086	0.303252	0.408619	0.500943	0.108045	0.0621511	0.495882	0.457202	0.184523	0.169524	0.855646	0.655763	0.197994	0.453066	0.63265	0.805019	0.655219	0.866032	0.548417	0.589657	0.675493
HDAC6	0.214876	0.512546	0.774574	0.402118	0.347707	0.450702	0.735156	0.631529	0.248157	0.322247	0.403185	0.561437	0.378623	0.390043	0.374555	0.451805	0.208926	0.254231	0.645602	0.610009	0.277658	0.343648	0.476003	0.611168	0.425542	0.450942	0.654846	0.863186	0.427073	0.44145	0.330778	0.511802	0.435277	0.479413	0.397872	0.561778	0.555622	0.752648	0.77871	0.535077	2.86861	1.64952	0.344715	0.36121	0.465624	0.526063	0.243966	0.406312	0.451216
HIF1A	0.515301	0.989151	10.0125	6.8751	0.808469	1.49186	9.22836	9.44841	0.658591	1.88737	8.36456	8.98043	1.70366	2.59264	8.19083	7.70219	0.99876	1.42392	4.65052	4.66755	1.81835	3.01444	3.72749	4.83977	1.63081	2.94122	8.73619	11.8113	0.529855	1.67935	5.8547	7.5593	0.47482	0.524993	2.90605	3.15672	0.589898	0.869728	6.01886	5.51933	0.629291	0.616342	1.72727	1.9016	1.1329	1.75755	0.685418	1.31433	1.53792
HIVEP2	0.184506	0.205559	0.0797759	0.102369	0.286221	0.350901	0.4017	0.336007	0.262965	0.331941	0.09299	0.121898	0.515021	0.58529	0.170743	0.161462	0.300749	0.29618	0.212742	0.19595	0.366264	0.320784	0.249875	0.313181	0.537167	0.717876	0.187993	0.212099	0.0284414	0.0762254	0.082791	0.124172	0.102792	0.133905	0.1765	0.217135	0.0374232	0.084254	0.224427	0.201383	0.144332	0.186936	0.264287	0.381729	0.312323	0.496198	0.2154	0.222063	0.189267
HK3	6.43341	14.4083	13.3993	7.66322	4.60722	7.543	4.44013	3.75252	6.53466	5.90074	9.00624	7.63024	7.49741	11.5685	4.15422	5.20256	2.45438	2.58758	2.43017	2.4597	2.29846	2.66719	1.46578	1.55903	3.41872	7.15713	4.26308	2.64387	1.1293	0.812188	4.89304	5.05685	0.854611	0.542077	2.24435	2.03886	1.79724	2.12898	3.40665	3.23005	5.85697	12.5442	10.9725	16.4226	6.84256	7.8476	4.41354	9.77662	12.9198
HPRT1	0.925408	1.0518	1.65074	0.863273	0.695098	0.901511	0.576326	0.586755	0.672585	0.8218	0.430373	0.494205	0.998585	1.21638	0.66272	0.748251	1.25903	1.17306	0.942227	0.785593	0.86658	0.97701	0.882816	0.849208	0.932032	1.49289	0.748344	0.795416	0.82316	1.01907	0.632362	0.8647	0.817789	0.701721	0.744863	0.793426	0.807942	0.822165	0.778108	0.725253	0.194132	0.439367	1.36324	1.62486	1.25722	1.35406	1.20767	1.32166	0.7181
HSPA1B	23.2281	290.62	48.9242	33.8799	23.3138	479.673	62.3677	126.22	16.1058	42.4941	13.7656	24.3012	91.1243	219.967	22.4061	16.3843	9.83265	14.2194	20.4288	21.5815	7.24643	7.59806	14.9881	19.84	17.5455	54.4519	14.0398	26.5335	6.91347	14.2614	3.1175	23.7565	12.077	17.8297	6.56864	13.1578	14.329	60.674	13.725	78.2291	51.0013	286.947	53.4046	226.232	31.3516	110.46	7.16655	65.8368	151.164
ICAM1	14.454	67.8694	21.4944	28.7057	19.0143	102.138	74.4665	76.1372	12.3852	84.6807	19.3658	25.5194	38.1493	127.748	40.5348	42.8232	25.0511	57.7233	32.2696	35.6209	22.7929	66.9216	23.7786	33.4132	27.7549	143.386	36.9968	37.9324	6.64235	82.3633	20.4925	46.8285	4.63139	24.8751	23.2193	42.3438	4.13302	82.7298	46.9456	58.8724	0.336082	45.0991	39.2018	154.148	33.4097	101.23	20.6941	81.4241	21.9286
ICOSLG	1.09204	1.25352	0.0786096	0.0974829	1.47912	1.98909	0.222052	0.135271	0.886337	1.13976	0.0496603	0.054636	1.94843	1.4938	0.0618293	0.0266186	1.72243	1.77965	0.323843	0.298115	2.0326	2.06771	0.299069	0.380555	2.51553	2.20502	0.0577787	0.107237	0.359264	1.84673	0.0337541	0.0487937	0.148558	0.251036	0.109719	0.0967023	0.459652	1.54592	0.169628	0.205178	0.9401	1.21578	1.50826	1.36618	1.37984	1.9909	1.01927	1.54543	0.607723
IDO1	0.0677214	0.307401	6.29195	9.2663	0.182641	1.20739	107.834	110.53	0.0538404	0.134137	4.56256	4.44681	0.104816	0.313345	10.2832	7.91962	0.110601	0.120187	31.2577	26.5782	0.159106	0.509037	29.2049	34.6136	0.0885672	0.293266	23.253	25.5244	1.04688	3.82716	5.2749	10.5983	0.20192	0.320503	6.61767	9.04042	0.539536	1.71011	46.3608	49.1457	0.00190253	0.106199	0.0611561	0.093312	0.0270217	0.17329	0.0173621	0.111563	0.0151746
IFI44	0.180233	0.252774	1.42831	1.28775	0.428027	0.620517	9.82855	9.02212	0.763527	0.934204	0.894113	0.915418	0.562137	1.08664	4.648	5.90856	0.69574	0.90305	10.024	8.94221	1.35236	3.33269	6.23554	7.75481	0.616831	1.01701	17.289	15.3195	0.812775	0.711044	3.55707	2.9902	0.636161	1.37246	4.54928	5.86411	2.01458	1.52905	18.8736	15.5395	0.378986	0.434764	0.520484	0.665248	1.27704	1.30123	0.241838	0.228846	0.46592
IFIH1	0.176172	0.202965	0.900663	0.486321	0.349298	0.290928	4.45392	5.42844	0.156292	0.10569	0.188147	0.234394	0.190751	0.248391	1.0204	0.589835	0.261328	0.451228	1.60922	1.53596	0.565782	0.834725	1.02687	1.3769	0.324128	0.245571	1.71235	2.53044	0.17454	0.263342	0.16762	0.340537	0.126066	0.08458	0.261352	0.327066	0.162459	0.157134	1.40478	0.979063	0.131443	0.42132	0.220344	0.243785	0.167742	0.284149	0.16848	0.253451	0.216474
IGFBP4	0.0436409	0.277721	0.15668	0.0908991	0.0731282	0.223121	2.78406	2.35671	0.0801198	0.0702328	0.138423	0.250834	0.0379941	0.151444	0.402896	0.48168	0.102352	0.138443	1.09797	0.834435	0.0833061	0.0907325	0.571685	0.847166	0.066247	0.248044	0.477961	0.31188	0.369152	0.205524	0.186305	0.28408	0.161507	0.100252	0.130111	0.163869	0.246564	0.379099	1.07529	0.636697	0.0717224	0.169462	0.109247	0.1368	0.0282966	0.0294269	0.0285706	0.1727	0.145285
IGSF8	0.0625204	0.265244	0.582812	0.633752	0.0752153	0.157849	1.49501	1.06687	0.170045	0.30664	0.588521	0.486858	0.0645106	0.120534	1.30306	1.24811	0.0257246	0.0320542	1.99345	1.55173	0.0795634	0.010832	2.01532	2.61996	0.0759249	0.180495	1.17099	1.03142	0.369356	0.471098	0.955228	0.821284	0.470872	0.661907	0.66912	0.930098	0.239037	0.386205	1.54411	1.34239	0.293029	0.232658	0.165503	0.186649	0.141363	0.449678	0.0793803	0.106727	0.160439
IL10	0.733728	2.82372	14.3225	8.22609	0.148033	3.72109	7.45396	7.50837	1.98694	17.5435	6.50203	4.40059	1.62938	11.2181	30.6964	38.0763	0.25202	0.34347	10.4736	10.392	0.269683	0.397949	14.0115	15.0837	0.232445	6.04395	16.8769	15.4483	2.28961	15.184	9.52834	9.75443	1.75848	10.0302	10.9098	22.8759	1.65927	16.3421	9.84486	18.0197	3.73408	2.66333	0.682932	1.6	0.400963	1.67785	0.432887	0.995091	1.17486
IL10RA	0.527409	0.562379	0.414266	0.357563	0.46388	0.454306	0.826644	0.800566	0.357211	0.970033	0.414779	0.32979	0.460167	0.478493	0.433965	0.329521	0.612729	0.727702	0.649162	0.845329	0.922171	0.752516	0.674042	0.583128	1.42225	1.0636	0.581074	0.772137	0.484717	0.984861	0.415144	0.644059	0.4371	0.473056	0.442078	0.594673	0.431009	0.499644	0.892722	1.08174	0.5212	1.10933	0.828407	0.676124	0.425012	1.23657	0.531769	0.467015	0.460466
IL15RA	0.13022	0.342436	1.52111	1.39562	0.283822	0.488681	23.2527	21.1739	0.135231	0.424579	1.06349	1.11721	0.14429	0.499823	3.61902	3.22452	0.0803704	0.122906	7.65542	6.79068	0.135588	0.193823	7.08577	9.44965	0.086258	0.397304	5.70189	4.57604	0.360667	1.09026	2.70066	3.50103	0.229431	0.461125	2.57269	2.86525	0.076631	0.231136	15.9323	18.3106	0.38479	0.847552	0.279998	0.577841	0.141708	0.359212	0.11273	0.270061	0.384252
IL18	0.628352	1.06891	1.27213	0.551558	0.574668	1.27482	1.59836	1.73259	0.551357	0.811732	1.33788	1.16224	0.468898	0.873939	0.590142	0.450868	0.332409	0.477479	1.01367	0.908116	0.952628	1.57855	0.579978	0.815944	0.788053	1.36863	0.719523	0.689374	0.246527	0.975429	0.770898	1.08178	0.175572	0.122528	0.590142	0.69659	0.869893	1.05701	6.77394	5.93444	1.34411	0.827841	0.994401	1.51411	0.895424	1.74858	0.594786	1.05175	0.566542
IL1B	2.92396	62.9295	20.9406	35.0226	3.23297	150.431	17.1929	42.2142	2.29811	217.895	5.86972	13.9675	41.2634	336.658	30.3999	53.4119	2.44277	64.7069	24.2823	26.9218	4.62652	127.95	30.4066	41.5195	24.4645	418.789	35.3959	54.7204	0.218212	59.2416	13.8888	58.0529	0.108275	27.2584	27.8959	89.4469	0.212113	62.0154	18.5032	50.1784	1.93679	67.2932	23.3091	257.395	33.8697	93.5681	10.7192	141.895	10.826
IL1R2	0.598481	1.38248	0.0709576	0.0444413	0.589649	1.54173	0.0809035	0.0532816	0.530404	1.2126	0.200845	0.229446	1.20369	1.85105	0.082373	0.13925	0.482493	0.657987	0.0701566	0.112243	0.614422	1.02914	0.0981663	0.122284	1.21132	1.8895	0.0792477	0.0819298	0.191263	0.421577	0.126561	0.141141	0.120105	0.154287	0.0086121	0.00732496	1.11411	1.73551	0.0596558	0.0751785	0.61715	4.67898	1.46752	2.32368	1.09823	1.66505	0.717206	1.55557	0.17669
IL1RN	5.02433	21.8082	7.4341	35.1162	3.51391	87.365	150.515	173.576	2.33022	51.8658	18.9701	20.4796	9.01238	65.665	36.5283	45.3816	8.1881	17.6183	52.0305	47.765	4.69904	37.1097	52.7876	70.068	11.4328	81.2442	62.6964	113.605	0.575699	33.7742	18.5873	37.2487	0.164992	3.81144	26.1939	65.4921	1.16755	15.7009	57.3526	78.6619	1.26043	22.4606	17.4851	106.097	13.3535	68.4702	22.1468	112.205	3.73438
IL23A	0.458497	20.3949	2.9264	3.65021	0.36773	37.3518	3.08028	6.42454	0.0554237	59.03	0.9591	1.09568	2.72028	98.7654	18.8555	17.602	0.201229	1.72385	4.56846	3.66953	0.194494	4.02482	4.94819	5.22724	1.05173	144.28	6.69536	11.0417	0.134315	14.8856	2.35033	4.8757	0.58545	2.2388	1.34593	7.17071	0.161993	8.02472	0.712189	1.62673	0.16745	2.17604	0.457346	9.85536	0.162619	21.0231	0.315326	13.282	1.42038
IL27	0.161878	0.132924	0.299962	0.0696103	0.0969254	0.268954	18.5161	15.2701	0.21588	0.211295	0.0769383	0.0542184	0.121232	0.483231	0.411966	0.36085	0.123759	0.329303	3.34038	3.37254	0.0626563	0.694826	3.47032	4.57606	0.0443903	0.248746	0.785752	0.418856	0.333482	1.02741	0.112635	0.279284	0.0203424	0.0292069	0.233767	0.304762	0.0569301	0.103683	4.12456	6.30175	0.17164	0.192633	0.281275	0.542513	0.020836	0.122065	0.109396	0.223664	0.221648
IL27RA	2.85216	0.806358	1.07579	0.506901	3.65785	1.5752	0.245625	0.230203	3.08491	1.0512	1.05337	0.801258	2.26856	1.31372	0.389934	0.503953	2.29399	1.55115	0.128593	0.137277	2.36704	1.04261	0.119384	0.132933	2.91065	1.32534	0.316051	0.179348	1.55332	0.952392	0.647331	0.840743	1.5844	2.64575	1.31244	1.62984	1.90532	1.77666	0.298981	0.361349	0.892845	1.07388	4.05892	3.96957	3.27216	2.10181	3.07062	1.63086	3.07656
IL2RG	25.9354	25.502	27.2068	21.5621	20.5198	28.3269	22.6253	22.6107	19.1387	27.9079	17.5425	14.3062	22.1707	33.1822	13.587	14.1876	30.2961	29.0596	20.1403	16.9567	26.1761	27.6132	13.6359	15.272	21.7446	32.9344	19.2852	17.9884	14.4005	21.6368	18.4041	24.6038	27.1354	38.6436	29.1464	36.5819	12.4816	24.8745	18.4125	19.6547	10.2675	20.1241	21.607	31.9741	17.913	22.2886	20.5311	28.1026	11.4687
IL3RA	1.9006	2.89881	1.76686	2.41759	2.12058	4.14679	6.15056	6.50597	3.07487	5.51455	2.67608	2.77766	3.50665	5.25526	3.44618	4.41435	5.94503	6.0251	11.5466	10.6085	8.73404	7.99102	13.2099	14.9128	3.55677	5.86846	3.74756	3.83626	2.16954	3.48033	4.02427	3.71689	0.868748	1.18025	9.87879	11.9507	0.583657	1.1301	4.24482	4.79539	5.58013	8.6547	3.63453	4.01433	3.36939	4.25211	3.51809	4.48106	2.14928
IL4I1	4.32952	6.52081	34.8967	22.7125	2.6414	4.81113	36.2196	31.7952	4.60165	5.96372	27.954	22.1188	8.66361	8.95921	26.0344	32.3307	8.18849	8.64872	26.3906	26.6416	7.54341	7.62625	15.5022	21.9907	3.92699	6.41487	29.3129	19.5033	2.77798	5.21074	35.52	26.2101	2.43443	4.28417	19.5818	22.1359	4.01167	6.25681	55.6647	63.5497	0.249419	2.55884	4.52699	5.80109	3.43477	3.12105	4.2728	3.74437	0.645753
IL4R	0.87374	1.23198	2.35404	1.36899	1.15808	1.32941	1.67291	1.4674	0.922204	1.0864	1.54592	1.46439	1.50667	1.61144	1.53102	1.87538	0.987821	1.02416	1.39877	1.32488	0.901191	0.866022	1.12026	1.17713	1.22225	1.53807	1.94625	1.83413	0.59822	0.635835	1.35773	1.38414	0.534928	0.613558	1.12991	1.26017	0.592053	0.791022	1.48956	1.30417	2.84584	4.3282	1.89653	2.39917	0.896833	1.18074	0.867823	1.2	1.2814
IL6	0.297029	39.2896	1.89312	14.3801	0.049669	22.8384	11.5837	25.2994	0.061136	46.8635	0.367983	1.84565	1.21765	102.255	3.51702	7.1008	0.229897	4.02531	23.9964	23.935	0.166378	13.4024	23.7747	35.233	0.779918	108.773	9.41912	22.7698	0.0329241	15.6598	0.740734	10.9712	0.00625462	4.61197	3.21085	36.3369	0.0145868	4.665	5.4206	29.1339	0.00586375	1.77685	0.576552	38.5949	0.582981	39.2186	0.145245	22.574	0.253891
IL6R	2.73766	2.43262	0.6114	1.7304	2.85059	3.04322	1.64054	1.64241	2.84493	4.35834	1.72889	1.83037	3.57361	4.10809	1.79817	1.60495	3.09924	3.05441	1.72696	1.63866	3.53406	3.63754	1.79441	2.04452	4.88294	6.47995	1.35336	1.26443	1.13075	1.75464	0.920578	1.24705	0.927376	0.559964	1.0411	1.24154	1.77079	1.79102	1.38978	1.36812	2.11766	5.35304	5.10381	7.16645	4.1814	6.66873	3.52816	5.7587	3.73918
IL6ST	0.507521	0.606075	0.228487	0.528693	0.99295	0.619797	0.964115	0.994066	0.493318	0.39543	0.436229	0.408771	0.816775	0.633043	0.548981	0.381179	0.721847	1.05519	0.801063	0.73292	1.00629	1.06466	0.450735	0.627538	0.981861	0.665832	0.449218	0.859479	0.252311	0.387278	0.210012	0.333775	0.357857	0.166061	0.282573	0.319844	0.309565	0.43551	0.522795	0.397421	0.732378	1.0461	0.794542	0.952276	0.43153	0.603316	0.463436	0.573878	0.597537
IL7R	0.672252	1.78981	17.0272	10.3478	0.661384	3.2993	12.3411	11.627	0.789204	1.8168	38.6551	32.5472	1.08825	3.1581	31.492	36.7877	1.49029	1.73561	12.6557	12.3633	0.909135	0.980498	8.80519	9.85691	1.19959	4.27765	33.8862	26.1718	1.08414	3.42581	20.4797	15.9902	9.66526	15.6979	10.7771	11.7542	1.8743	6.60835	8.0029	6.74508	3.07029	1.91787	0.663198	0.958417	0.328452	0.425544	0.468683	1.46589	0.849242
INHBA	0.0650567	2.85037	0.550726	1.71279	0.0268343	3.44931	6.38264	14.9627	0.0259517	4.2278	0.209457	0.678694	0.0637712	2.74928	1.38322	2.76731	0.109214	0.340216	3.92824	3.99808	0.087522	0.468892	3.41814	4.79498	0.0237015	1.93452	0.722836	1.86526	0.058445	9.58995	1.03686	6.21112	0.00253435	0.706952	2.7405	13.2816	0.0157614	1.0908	1.60069	12.3209	0.0253437	0.45051	0.0389361	0.807958	0.0744142	1.23219	0.0392352	1.41345	0.0451209
IRAK3	1.12384	1.53228	1.5925	1.09042	1.29301	1.57418	0.68714	0.580968	0.942972	1.2749	1.2715	1.14938	1.41077	1.59535	1.24463	1.11941	1.26767	1.23774	1.13408	0.999376	1.42955	1.3444	0.791851	1.03006	1.47853	1.89351	0.912378	1.10866	0.483363	0.643272	1.45467	1.23504	0.274446	0.243087	0.86812	1.06493	0.607251	0.608007	0.7839	0.765866	3.61234	2.70201	1.10154	1.45105	0.970641	1.32041	0.908878	1.23754	1.26848
IRF2	0.453355	0.289051	1.81485	0.703022	0.546723	0.247754	2.15311	1.97477	0.207749	0.109084	0.742184	0.586477	0.235052	0.168395	1.33266	0.969417	0.254681	0.280581	1.63677	1.50112	0.717029	0.469877	1.62622	1.83746	0.295194	0.215976	2.51866	1.88251	0.464898	0.243388	0.701563	0.669697	0.536479	0.324904	0.850073	0.624723	0.419025	0.35031	1.95223	1.41296	0.907447	0.49114	0.147073	0.127163	0.263543	0.237528	0.19168	0.16651	0.415833
IRF7	3.99414	7.96799	32.9654	8.41496	3.97668	7.89355	39.8739	40.4408	6.15593	7.97947	7.57221	7.45656	7.24778	12.055	14.6995	18.7532	6.53967	6.05511	24.0846	28.7961	7.42407	11.0005	21.4748	23.4899	5.49165	10.6861	41.8416	29.3816	5.09046	4.64127	11.9658	15.5722	2.46359	4.39276	12.4999	14.2638	4.91659	4.84647	47.7836	53.9117	8.98713	8.42337	4.4861	6.41435	7.15344	9.3283	4.29526	5.49311	4.71888
ISG15	31.6151	80.8663	225.101	140.274	29.0131	112.675	3650.15	4083.35	47.8276	86.7056	76.2571	83.3545	59.8768	199.948	621.113	577.821	51.9471	89.3128	1395.75	1493.08	67.6247	363.732	1181.13	1330.99	39.5748	79.5527	1212.84	1179.16	52.61	83.8559	147.013	207.635	33.4645	61.1949	228.036	280.271	72.2321	81.2711	1669.88	1912.35	3.74401	22.1558	59.064	109.106	74.5843	166.709	20.1298	52.7442	38.4256
ITGA2B	17.1092	129.989	0.677229	0.552417	8.93457	42.0972	0.11478	0.134251	9.18009	10.8024	0.0586735	0.0730959	7.33263	11.9813	0.127839	0.130713	0.272077	0.24462	0.0580305	0.0833939	0.615736	0.712541	0.145048	0.178075	3.18271	8.36165	0.0298661	0.0420514	0.0472466	0.0768919	0.0295268	0.0630542	0.453761	0.603168	0.215351	0.372972	0.301193	0.975516	0.0469724	0.0591948	1.84069	8.35026	5.67706	17.8953	1.36393	2.80336	12.7045	99.8819	52.9238
ITGA5	4.96608	2.6332	2.78167	2.19945	8.89086	4.33891	5.9839	5.35432	5.14987	5.85999	4.4362	5.31658	8.72281	5.88927	6.41765	5.1997	6.29255	5.89813	4.60969	4.43889	11.5468	7.94555	2.45145	3.20966	10.131	6.15247	5.06234	7.50428	1.82671	2.73964	4.11212	4.48658	2.1271	2.37561	3.46795	4.60407	2.05577	3.47077	3.74736	3.80172	4.05601	10.573	15.6193	17.6337	7.59662	10.2128	9.39291	8.73957	10.7908
ITGAV	0.451488	0.221683	0.727308	0.643514	0.64586	0.287634	0.716709	0.632929	0.481373	0.513565	1.39877	1.32919	0.357042	0.36573	0.587675	0.502672	0.614677	0.771084	0.342427	0.350455	1.52197	1.70407	0.2606	0.304178	0.803399	0.595291	0.845228	0.93842	0.219975	0.364333	1.10265	1.14513	0.140906	0.0786031	0.34647	0.296432	0.257781	0.212102	0.604747	0.438004	0.0906823	0.376992	0.688838	0.911072	0.463484	0.608681	0.59561	0.591191	0.572404
ITGAX	4.55312	4.63447	2.43461	3.63586	3.21181	3.85693	1.9232	1.71718	3.30636	4.22433	4.98678	5.11029	4.91839	7.11502	3.46511	4.21961	3.33307	2.9705	1.96756	1.85206	3.21729	3.31642	1.51063	1.84608	4.23668	7.95094	3.0143	2.87291	1.99395	2.059	2.72549	2.97642	0.957496	0.568459	2.96628	2.88239	2.39276	2.10223	1.62109	1.79495	4.40496	6.91218	5.34647	8.24341	3.94087	6.58539	7.45737	11.9993	4.84085
ITGB2	1.17015	0.911028	3.77965	1.22717	0.911308	0.842919	0.288848	0.32241	0.864527	0.99666	0.570077	0.517863	0.751454	0.706756	0.184665	0.194073	0.332201	0.338425	0.360562	0.325246	0.403647	0.483918	0.206059	0.196668	0.737565	0.755961	0.356747	0.372403	0.544954	0.787867	0.188488	0.372383	0.444864	0.240464	0.230868	0.301214	0.637692	0.521121	0.469019	0.288323	0.260996	0.32481	1.1917	1.46901	1.22622	1.62998	1.22683	1.18861	1.63144
ITM2B	5.28481	6.41258	8.10162	4.1764	7.368	7.52677	3.77642	4.39649	6.74949	8.87188	5.72998	4.27232	6.88052	9.07438	3.43127	3.36816	3.08395	3.19261	5.26893	4.86633	5.36363	6.1806	3.72857	4.31912	6.53525	7.27831	5.1641	4.76507	9.00037	9.77534	4.12251	4.65715	5.19701	4.93192	3.31489	4.42311	7.24735	6.42541	4.68161	4.2148	4.25303	2.86551	7.36291	7.57914	5.38347	5.05076	4.70738	6.78806	6.75281
JUNB	324.735	851.27	282.801	395.483	359.06	1184.38	556.137	625.533	327.059	1035.73	180.326	295.848	679.145	1522.62	304.97	263.855	398.574	1061.58	300.827	305.705	602.399	1099.26	212.306	282.622	667.45	1610.51	373.114	513.531	83.4591	721.814	118.76	411.835	68.4586	263.505	151.219	331.531	142.682	925.266	315.937	544.578	218.518	1605.93	671.807	1981.37	800.641	1986.98	551.874	1826.91	961.589
KDM6B	0.256921	2.12336	0.1823	0.192213	0.313595	2.32726	0.139708	0.0916555	0.313739	2.70023	0.0815455	0.116658	1.30656	3.11748	0.140819	0.193242	0.401276	0.931471	0.0835906	0.0636534	0.471848	2.16934	0.0804125	0.111477	1.41994	5.33588	0.149805	0.219234	0.0414721	1.22916	0.0722564	0.177113	0.0551495	0.450372	0.151994	0.288011	0.0583543	1.16254	0.10262	0.24248	0.172343	2.51959	1.25644	3.76621	1.77624	4.04468	0.631606	3.36873	0.7004
KEAP1	0.585606	0.350562	0.936513	0.550067	0.708792	0.404167	1.10759	1.05021	0.435394	0.282783	0.799527	0.697575	0.7104	0.564934	0.76285	0.722199	1.35753	1.24849	1.21206	0.995479	1.55873	0.855554	1.19824	1.11192	0.799027	0.381862	0.88286	0.910663	0.507369	0.503541	0.669234	0.808304	0.603353	0.545597	0.713511	0.981933	0.673777	0.526756	0.818668	0.82157	0.434351	0.364363	0.889999	0.437407	0.783093	0.772468	0.768649	0.551593	0.878802
KTN1	0.266564	0.215425	0.371873	0.292174	0.323069	0.229938	0.338696	0.285688	0.232654	0.257172	0.266241	0.257308	0.275436	0.230071	0.303735	0.342748	0.230376	0.235767	0.233197	0.218462	0.291178	0.349779	0.308344	0.286845	0.302377	0.382086	0.43937	0.341356	0.146103	0.173409	0.250887	0.28099	0.145059	0.183119	0.244738	0.238733	0.176114	0.203892	0.300004	0.254405	1.37437	0.545132	0.251983	0.246443	0.222571	0.231256	0.271637	0.259695	0.286576
LAIR1	14.3983	12.8966	1.95112	18.4036	14.6309	15.9979	30.3003	29.1348	12.4444	15.1931	17.4698	22.6553	17.4548	16.3165	16.4075	14.7235	9.09702	10.4721	19.539	19.1052	16.2589	14.0256	11.5663	15.2251	21.729	24.6328	17.5996	23.7776	5.361	10.4896	7.29977	15.7039	5.20309	1.83793	6.8319	7.58823	7.48178	7.77054	18.6041	16.4602	22.3749	24.5855	27.9357	35.2995	17.4951	23.0176	24.0564	22.6543	19.6427
LCN2	63.9239	455.219	211.08	104.837	10.4149	59.8194	9.77437	10.4808	7.04413	18.3265	12.8689	11.1997	1.87525	4.52968	2.09882	2.00941	0.957164	0.372711	0.714685	0.439302	1.19474	0.926991	1.04056	0.806393	0.164793	0.377769	0.129234	0.0992519	1.10739	1.68795	2.52048	2.45559	0.396472	0.906137	0.561955	0.632248	15.2257	45.0345	6.47707	8.04717	4.2621	6.09738	0.441775	1.38897	5.49191	9.08043	7.03325	38.8447	2.21844
LCP2	0.817362	3.30524	2.53516	1.85713	1.25999	5.98591	4.68956	5.26427	0.766667	4.48077	1.15366	1.64191	2.76185	6.81864	2.13604	1.47229	1.04533	2.10965	2.80866	2.83333	2.06853	6.54588	1.72781	2.65879	4.42494	10.6318	1.96298	4.16415	0.84791	3.07154	0.960438	1.76657	1.03889	1.23489	1.79954	2.69965	0.580125	1.85361	2.48721	2.65418	2.69352	9.32793	5.66744	15.0066	5.58024	14.1941	1.78059	7.22348	2.43601
LEMD2	0.797147	0.574573	1.37622	0.762134	0.781581	0.402522	1.18299	1.11498	0.542617	0.296433	0.891397	0.856102	0.660712	0.564342	0.7458	0.762566	0.608667	0.649893	0.881082	0.867263	0.68422	0.439236	0.679181	0.672448	0.563376	0.471588	1.05786	0.970148	0.576788	0.486875	0.61856	0.689721	0.834026	1.00066	0.903093	0.770155	0.684646	0.740937	1.30927	0.935285	0.83044	0.99797	0.779106	0.873898	0.686549	0.646191	0.595241	0.571896	1.06224
LGALS3	46.8657	21.2805	45.5411	30.9177	32.5454	23.5443	34.049	32.5382	44.2594	54.8254	58.3654	52.0682	44.0256	38.3515	72.5339	61.8218	88.1944	96.6735	54.6526	47.1876	96.2214	101.942	55.1815	53.5536	41.142	41.7823	37.4547	36.1171	97.1857	112.509	62.9905	64.5634	30.8254	19.0858	62.296	64.7372	58.4117	49.5394	52.2623	51.6437	45.2298	66.8945	66.5216	65.7387	46.4227	59.6192	44.5661	50.4319	29.7403
LGALS9	2.39062	2.02549	1.78127	1.15832	2.15919	1.78503	3.90073	3.77349	2.34029	1.76967	0.978409	1.0185	2.93246	3.18697	1.96369	2.04708	2.62025	2.15142	3.9404	3.83188	2.85736	2.9081	2.55325	3.25206	4.59401	3.35904	4.5454	3.31668	2.17543	1.61822	1.25712	1.36615	1.10467	0.690903	1.18517	1.22598	2.50018	2.01703	5.01296	4.76054	0.862246	0.966975	3.21105	3.37864	4.60196	4.90455	2.446	2.51012	2.89975
LILRA1	0.607105	0.246115	2.35799	1.63928	0.648888	0.255094	0.953693	0.785704	0.506216	0.277116	1.14623	1.38691	0.823049	0.471595	1.17527	1.03436	0.23193	0.286271	0.679984	0.64557	0.333532	0.257971	0.521039	0.458793	0.721126	0.345423	1.41802	1.76969	0.166166	0.129855	1.06737	1.16633	0.0914943	0.0283265	0.40977	0.387944	0.138898	0.0586588	0.805359	0.4977	0.132711	0.275323	0.520237	0.603271	0.86995	0.717144	1.01698	0.528158	1.55641
LILRA5	4.4261	11.0326	17.2771	13.1294	2.94975	6.03149	20.9301	20.352	2.51629	4.73984	8.69084	10.8748	5.87328	10.5825	16.2108	12.6141	2.29036	2.80438	22.8663	21.6289	3.22568	3.50942	8.25583	9.88611	3.82591	6.24954	14.0384	20.9461	0.686999	1.67214	6.09141	10.455	0.584783	0.185322	1.28606	1.66993	0.500455	0.477576	15.1043	13.0386	0.889417	2.21405	7.96384	8.67836	6.60667	14.7935	2.93868	3.16745	6.68106
LILRB1	2.0309	0.946966	28.748	16.2074	1.88327	0.780618	12.9925	11.8845	1.14391	0.655079	9.53715	10.5772	1.82385	1.15709	7.05334	5.49272	0.473321	0.632325	4.15669	3.33644	0.884476	0.543558	3.04754	3.9824	1.89577	0.886047	10.0715	14.1809	0.879106	1.02942	3.74585	5.43424	1.06941	0.307293	2.92114	2.51055	0.739256	0.483998	8.16535	6.67104	1.06	1.3904	2.60874	1.68319	2.49006	3.63139	1.90869	1.39006	2.64261
LILRB2	11.1462	16.1488	47.5995	37.2716	8.82558	8.67555	47.1394	41.8052	6.27669	7.97803	26.7549	32.5947	17.0716	15.0405	43.9872	33.0197	8.27373	10.8641	56.9065	42.8737	12.0368	9.85621	17.9456	25.0294	15.0369	13.1122	41.5332	52.1657	6.21687	10.5176	14.6917	22.7564	4.47029	1.2584	6.74032	6.61747	4.87059	3.79043	34.8268	29.0776	13.014	20.5709	24.2353	23.7088	14.9763	25.9253	11.7804	9.25301	13.1916
LILRB3	1.67021	1.5399	2.79796	5.02762	2.10554	1.78468	12.1938	11.9514	0.851806	1.11854	6.61088	7.90926	2.12127	1.42055	6.72413	4.90182	0.604903	0.680085	7.43268	6.57464	1.27547	1.0109	3.74227	5.24692	1.27728	0.890588	6.30382	8.04985	1.7816	2.52121	3.87965	4.99514	0.899568	0.591566	2.46771	3.86551	1.12974	0.873068	6.47493	8.19733	0.802589	2.05636	4.48988	4.11004	2.61533	2.64137	2.04648	1.70701	1.59792
LILRB4	7.08521	4.69482	31.1533	27.1308	6.29753	5.14313	80.2401	68.3435	6.24433	8.07209	39.162	50.3747	10.7258	11.0395	63.8514	56.1362	6.79737	7.37935	28.4347	28.9446	13.4867	14.3648	27.1277	34.9065	8.92491	8.83046	47.7327	54.0827	6.34953	10.8846	25.9608	36.8083	4.65536	3.13046	21.9051	21.5789	9.05385	9.5979	74.0828	68.0313	5.37188	10.5208	14.8321	14.5549	12.2335	17.5979	15.3518	14.968	7.35708
LOC105375304	0.547995	0.75549	1.55182	1.05746	0.860398	0.841846	13.9831	12.1371	0.651622	1.0452	1.77257	1.58789	0.331759	0.636618	2.26701	2.33538	0.750957	0.612237	5.30533	5.43263	0.867777	1.14208	6.21032	5.12743	0.39201	0.661914	3.24096	2.22497	1.06592	0.943986	1.87728	2.78521	0.100007	0.138153	1.90723	2.46646	0.137049	0.19393	6.23441	5.54033	0.0228862	0.160062	0.528866	1.13031	0.369531	0.406117	0.307555	0.52279	0.613121
LRRC4	1.29775	0.814804	0.608301	0.402318	0.9129	0.243834	0.164956	0.150734	0.897467	0.148024	0.395263	0.447656	1.08994	0.279287	0.28707	0.185383	0.685472	0.742725	0.380908	0.195407	2.04108	1.15036	0.102856	0.0557968	1.77147	0.479215	0.268264	0.188858	0.229872	0.025268	0.0361659	0.127432	0.435011	0.032153	0.0369146	0.0690745	0.534677	0.559295	0.0843831	0.0443084	1.88114	0.918016	2.58437	2.01825	0.923246	0.904467	2.14587	0.468364	5.94467
LTA4H	1.38873	1.20988	2.57377	1.18136	1.23258	0.577766	0.100989	0.116207	1.45625	1.04719	1.71779	1.41158	0.748481	0.633275	0.220548	0.255012	0.86859	0.870125	0.338205	0.316063	1.21722	1.28998	0.144599	0.204115	1.3485	1.2091	0.483148	0.407985	1.3942	0.833437	0.693218	0.634405	0.695608	0.381299	0.37566	0.357102	1.71645	1.32856	0.215572	0.196917	1.15232	0.78657	2.7157	2.69348	1.4024	1.45692	0.830636	0.756145	3.09848
MAFF	3.17987	32.0295	2.37109	4.51811	1.31383	33.4103	7.12657	9.10394	2.56257	24.0344	1.10863	2.8506	11.0033	46.0089	1.86457	2.86902	5.94202	16.6817	4.72061	4.22863	4.36206	21.781	6.14841	6.99235	5.17819	31.5744	2.29933	2.96923	0.737071	17.3643	1.92129	7.0261	0.985371	12.3898	3.68323	7.62713	0.533778	32.5483	4.95807	10.345	0.97951	58.2241	14.9016	48.4824	16.2114	38.0393	10.336	55.6091	6.23315
MAFK	0.548327	0.82881	0.622864	0.607362	0.405278	0.893057	0.60416	0.85482	0.341375	0.617928	0.217929	0.385504	0.75056	1.23189	0.361775	0.316369	0.726139	1.02376	0.581093	0.615647	1.05794	1.16637	0.318657	0.533238	0.585059	0.933336	0.235445	0.584193	0.141132	0.268017	0.0607699	0.223048	0.251883	0.296305	0.181432	0.266591	0.143978	0.59576	0.146221	0.174497	0.356528	1.88306	0.858002	2.04386	0.675339	1.4362	0.458764	1.40479	0.751806
MAGED2	0.547076	2.51052	1.14938	0.988852	0.487644	1.55916	1.52041	1.73666	0.363162	0.83566	1.04741	1.0659	0.480773	0.686455	1.08951	0.754671	0.270119	0.320894	1.10869	0.75045	0.394461	0.50123	0.671525	0.677139	0.242101	0.240925	0.459198	0.577599	0.179278	0.283358	0.50557	0.528548	0.45694	0.600122	0.619245	0.859496	0.290635	0.472547	0.674062	0.57175	0.0541831	0.144024	0.390601	0.431841	0.199791	0.458509	0.189839	0.440328	0.555642
MALT1	0.198657	0.615123	0.0809327	0.105646	0.256671	0.701475	0.203105	0.182955	0.258022	0.485443	0.0791905	0.121209	0.242051	0.454158	0.115094	0.106015	0.198957	0.279549	0.136641	0.127711	0.290975	0.287064	0.0984342	0.135448	0.293719	0.447426	0.0733514	0.155491	0.0734672	0.125037	0.0675335	0.101132	0.100075	0.114076	0.0754802	0.0854523	0.109442	0.18712	0.0728766	0.0765329	0.170833	0.907269	0.25686	0.341542	0.19039	0.391833	0.216452	0.358581	0.279471
MAP2K4P1	0.321749	0.237329	0.459019	0.246287	0.381552	0.304628	0.261726	0.223468	0.398172	0.336571	0.32427	0.272923	0.300348	0.367529	0.185651	0.233148	0.309785	0.22579	0.246454	0.214832	0.27419	0.206953	0.233015	0.20076	0.212461	0.169812	0.208749	0.185323	0.235639	0.191933	0.262663	0.256142	0.225613	0.310912	0.260476	0.246808	0.248011	0.25554	0.272691	0.228065	0.130727	0.197169	0.209692	0.259349	0.207818	0.122941	0.261386	0.190989	0.349793
MAP3K3	0.548222	0.39966	0.295405	0.199775	0.814756	0.403239	0.240319	0.23081	0.47002	0.306962	0.421077	0.307091	0.506821	0.349457	0.172874	0.157343	0.420893	0.404551	0.134721	0.17782	0.406734	0.35797	0.113399	0.148419	0.560574	0.407114	0.189126	0.1325	0.451169	0.359057	0.169617	0.228952	0.549554	0.504297	0.353492	0.31731	0.612022	0.526436	0.158745	0.116309	0.629205	0.992629	0.480709	0.603581	0.544551	0.497636	0.438559	0.35605	1.21321
MAP3K8	1.3806	4.43189	0.861105	0.797231	1.37158	9.12661	1.75707	2.05669	2.09578	7.80358	1.52975	1.69194	6.7992	14.0485	2.09369	1.80553	1.13335	3.12914	1.76148	1.60337	2.32016	7.88187	1.37234	1.80278	1.39206	9.4723	0.804399	0.838071	0.346901	3.79188	0.9987	1.329	0.466227	1.43945	0.845361	1.5197	0.316125	1.61021	0.768885	1.1185	8.81956	14.3396	4.2477	12.3449	3.25489	11.8348	2.05219	5.87893	4.61719
MARCO	0.0773148	0.0120423	15.0296	8.71711	0.0536618	0.00675698	0.301696	0.36201	0.0695553	0.0765695	4.81214	4.81982	0.101254	0.0859937	4.67448	4.66802	0.00660708	0.00800408	0.463701	0.468097	0.046222	0.0386401	0.335701	0.512653	0.222089	0.119115	3.98743	4.26165	0.0352804	0.062241	3.73088	4.22713	0.000289604	0.00237601	0.152761	0.224593	0.00202621	0.00393621	0.340883	0.317603	0.00977418	0.0274241	0.693061	0.551296	0.208235	0.231257	0.307235	0.274116	0.148494
MATK	0.186573	0.681707	0.0544279	0.0545418	0.185641	0.674348	0.0100633	0.0122609	0.154905	0.337132	0.0589438	0.0509781	0.189979	0.310473	0.0439541	0.057804	0.266664	0.193829	0.084797	0.0794733	0.114253	0.102078	0.122708	0.196672	0.0635998	0.205531	0.00935181	0.0279307	0.580122	0.800211	0.34909	0.359337	1.15272	1.90009	0.684612	0.766938	0.553868	0.855714	0.0205915	0.0252287	0.120738	0.365418	0.375223	0.644942	0.233783	0.273682	0.380263	0.953954	0.219299
MCEMP1	4.10326	4.7802	20.86	14.2366	4.55003	3.40596	5.61638	5.96558	4.89214	8.16718	24.1321	22.5317	6.17682	6.82705	22.078	24.5786	4.12136	4.34437	21.0585	20.9945	22.1952	20.4217	16.7858	17.0426	11.1094	12.2923	39.9879	37.6997	1.04561	0.858848	24.2653	17.7408	0.919666	0.314386	19.2641	14.304	1.14901	1.8973	8.70266	6.22008	16.4433	9.52186	15.7206	19.281	10.5637	11.32	4.30878	5.49549	15.9408
MEF2D	1.40651	2.66128	1.61133	1.36103	1.24009	2.34725	0.55373	0.506646	1.75663	3.18242	1.54368	1.95997	2.47304	4.20245	0.959897	1.22362	1.59654	1.48914	0.615887	0.559812	1.556	1.87083	0.38513	0.684098	2.3055	4.51583	1.10725	1.43342	1.17389	2.10528	1.3189	2.14091	1.12455	2.45774	1.50665	1.86941	1.53049	2.03577	1.01694	1.43527	7.67534	4.63722	3.57315	5.96901	3.22816	5.33055	2.54766	3.5472	2.83473
MEFV	3.84624	3.64924	7.44241	5.33561	6.59281	4.97209	13.3181	14.6445	4.24261	2.97906	4.3625	4.46802	6.80111	7.30891	7.71242	8.19682	1.80271	2.16241	6.55684	7.11706	3.21289	4.74564	4.53633	6.23617	6.95935	6.37757	14.7796	12.2481	1.39059	2.4996	4.87811	5.06354	0.599743	0.442078	2.98354	2.87209	1.80426	1.82207	12.3797	10.4774	9.64677	8.24614	6.2608	7.70813	4.4472	3.80158	3.56332	2.75752	8.90512
MERTK	0.18414	0.0345316	0.536867	0.274013	0.13418	0.0678153	0.129681	0.128189	0.16689	0.0724563	0.843291	0.791946	0.222182	0.0869965	0.678296	0.546753	0.145589	0.186369	0.252765	0.228015	0.186862	0.107965	0.0889979	0.114214	0.237755	0.0852989	0.50365	0.515446	0.209304	0.134679	0.509986	0.579246	0.361227	0.0827471	0.104036	0.0742826	0.200239	0.129577	0.350883	0.327301	0.849737	0.41894	0.365617	0.291885	0.437036	0.439509	0.45528	0.336248	0.611283
MFSD14A	0.182404	0.196047	0.235223	0.246322	0.272779	0.199052	0.467768	0.464138	0.106275	0.114478	0.0990654	0.141047	0.188656	0.139996	0.198796	0.116821	0.228783	0.344378	0.418621	0.330233	0.524289	0.318122	0.18119	0.230144	0.332792	0.190922	0.151485	0.433748	0.101298	0.180218	0.0611193	0.165472	0.136053	0.0925583	0.0964318	0.148391	0.100922	0.160202	0.233244	0.154202	0.690792	0.562271	0.496687	0.384024	0.21179	0.497418	0.293881	0.2608	0.243184
MFSD4B	0.319208	0.415507	0.482536	0.398924	0.288018	0.495644	0.237168	0.139498	0.364641	0.264195	0.359268	0.384696	0.277905	0.646173	0.214324	0.226711	0.197011	0.177978	0.198787	0.232511	0.221972	0.165914	0.251572	0.199174	0.169595	0.241906	0.1292	0.156621	0.345991	0.213801	0.224728	0.21902	0.570459	0.484603	0.345534	0.383554	0.456759	0.522887	0.172921	0.140591	0.338081	0.379603	0.253501	0.100061	0.133736	0.136319	0.197578	0.274932	0.461599
MICA	0.0480943	0.0556475	0.0807805	0.178089	0.225929	0.137617	0.980278	0.954145	0.0872056	0.147428	0.349932	0.336869	0.0496252	0.0247257	0.376735	0.196947	0.137202	0.127399	0.548431	0.497366	0.311853	0.249978	0.682952	0.656989	0.0746296	0.0462824	0.366425	0.410396	0.178461	0.234886	0.310576	0.601694	0.177988	0.196412	0.325502	0.495336	0.118946	0.116714	0.33244	0.311853	0.218583	0.171192	0.188204	0.172297	0.140728	0.16335	0.0763298	0.109467	0.180125
MLKL	0.139873	0.305184	0.217482	0.253049	0.16484	0.213905	0.83276	0.831653	0.0927525	0.137205	0.331483	0.328	0.21855	0.23422	0.44721	0.42345	0.109184	0.0983488	0.504385	0.577878	0.095903	0.0913959	0.499396	0.551669	0.202217	0.311511	0.814481	0.722955	0.383218	0.171756	0.499648	0.453727	0.26518	0.327835	0.56702	0.571663	0.270493	0.33856	0.865964	0.918211	1.10536	0.863855	0.189505	0.257705	0.183911	0.270672	0.0608888	0.171172	0.403565
MMD	1.0072	5.60861	0.353522	0.185987	1.39487	6.13529	0.144344	0.136047	1.89808	2.79584	0.234933	0.210888	3.2741	7.78972	0.196276	0.255061	0.116782	0.130801	0.16947	0.20863	0.472509	0.464116	0.285296	0.307074	0.805213	2.411	0.260685	0.147401	0.323862	0.41162	0.493611	0.377776	0.480882	0.822828	0.426143	0.49039	0.574026	1.02367	0.196905	0.231168	0.461991	0.497915	0.427605	1.05202	0.21738	0.203089	0.843968	4.80302	2.75147
MMP14	2.46121	1.175	105.976	74.3609	1.60714	2.02978	84.1747	82.2337	2.71599	5.55143	85.237	90.0526	4.92265	6.64025	114.131	111.658	2.31902	2.83105	78.8405	74.1296	2.65776	3.4089	53.9388	75.0853	1.86699	3.31351	83.6167	99.551	3.90044	9.82478	58.9654	76.7051	5.32416	6.50543	63.4846	92.9509	5.50202	8.39212	60.8387	70.3827	1.66123	1.80737	3.0048	5.45709	1.87969	3.23357	2.38734	3.83483	3.09314
MMP9	0.336494	1.08544	18.8823	3.85696	0.147207	0.355275	0.334394	0.331028	0.477018	0.468859	11.0842	10.678	0.339315	0.283082	8.59219	9.49689	0.503468	0.721449	4.94797	5.45497	0.589501	0.349798	4.93469	4.8166	0.142405	0.176628	4.80696	4.24612	1.6011	2.24099	7.11151	9.21369	16.759	13.0278	24.1372	23.9532	1.0283	1.40374	0.955082	1.10031	0.595844	1.44523	0.345039	0.529684	0.154609	0.165016	0.509771	0.920972	0.381894
MPZL1	0.134966	0.110992	1.10612	0.74904	0.210489	0.160523	2.24616	2.16011	0.103148	0.0738552	0.690253	0.894254	0.0794143	0.103221	2.42554	1.60752	0.311171	0.367147	1.87715	1.5482	0.309044	0.251616	1.5006	1.94254	0.0914339	0.0990216	1.07929	1.95593	0.211415	0.141015	0.411689	0.815577	0.209009	0.0668438	0.988424	0.954476	0.264496	0.287916	0.806189	0.674276	0.0545877	0.275038	0.147124	0.175824	0.104146	0.156443	0.0775382	0.0768569	0.277111
MT2A	2.22412	10.2937	59.1734	16.1046	1.66799	3.18545	147.782	156.02	1.71578	3.4213	4.76651	5.39832	1.75248	8.98118	57.2215	69.7988	2.07652	2.17694	453.779	394.702	2.07318	3.11075	365.146	416.723	3.04473	8.05542	82.2617	73.1543	5.54409	6.43274	23.357	27.1487	0.677389	1.26014	36.7402	42.4122	0.753151	0.909983	115.835	89.9435	2.30393	2.59095	2.73671	4.78073	2.2267	5.96251	0.616123	3.31351	3.02904
MXD1	2.50324	3.84791	4.42258	5.72552	2.63327	5.11401	7.36669	11.1125	2.50131	9.54773	6.5571	7.98417	5.30514	6.28309	6.68563	8.40561	1.55363	2.22845	4.28073	3.98852	2.51393	4.02694	3.41015	4.05668	2.74962	3.83957	7.06965	11.6833	0.506364	1.12871	4.35223	6.7966	0.593824	0.826893	2.95791	4.34733	0.531091	1.29212	5.49186	9.03252	1.16961	6.73931	5.59958	8.0713	3.1082	4.36786	2.75264	2.6434	6.37739
NAIP	0.124721	0.070161	0.531236	0.215861	0.144954	0.0605426	0.115811	0.122173	0.112449	0.0659025	0.223357	0.236099	0.117315	0.127532	0.167713	0.141792	0.0891395	0.0837282	0.248544	0.199651	0.227745	0.265034	0.203135	0.244595	0.0895379	0.0745995	0.244121	0.259892	0.247076	0.150574	0.0974356	0.126078	0.215281	0.0600132	0.0723141	0.0544093	0.423815	0.295526	0.150275	0.103186	0.531997	0.492333	0.147513	0.219703	0.0670869	0.0706245	0.0918631	0.093675	0.281585
NAMPT	0.466286	1.08393	1.88285	2.3785	0.211521	1.06995	1.49533	1.72155	0.484282	2.38031	2.43373	1.95726	0.808427	2.30426	1.52811	2.57028	0.375884	0.53017	0.943965	0.872852	0.36561	1.1475	1.25581	1.21588	0.575247	1.71246	1.85483	1.95967	0.0415057	0.33285	2.1679	1.7962	0.02389	0.12757	0.814758	1.28137	0.0369835	0.293915	1.31407	1.54609	0.172998	0.439316	0.619181	1.52652	0.627774	1.18827	0.34535	1.41771	0.494558
NCOR2	0.678175	0.865668	0.801902	0.500825	0.764232	0.690739	0.339935	0.30792	0.587608	0.512044	0.421864	0.495333	0.976562	0.878822	0.4657	0.396459	0.539062	0.594895	0.287956	0.271318	1.00119	1.08787	0.251975	0.337195	1.08344	0.98241	0.252599	0.339218	0.193028	0.186574	0.140834	0.267776	0.187944	0.107119	0.165663	0.18906	0.22653	0.289456	0.183601	0.162994	2.99687	2.31119	1.14352	1.2464	0.754628	1.17296	0.705262	0.889182	1.14266
NDST2	4.22859	2.99831	5.63844	3.1796	3.23087	2.68838	4.20879	4.62784	4.4253	3.74065	3.71518	3.42435	4.79464	3.61518	4.11904	4.54608	4.66427	4.51112	2.60548	2.99335	5.21642	4.84881	2.34836	2.86723	5.73122	5.03277	7.35879	5.74249	1.56426	1.68634	4.04156	3.55877	2.93208	2.79209	3.88703	3.41699	2.67709	2.18802	5.79075	4.91979	5.85044	8.01185	5.23836	7.31423	3.76618	4.03829	3.6042	3.28297	3.62065
NECTIN2	1.07218	0.976528	5.57143	3.04353	0.810538	0.781922	8.1518	8.21559	0.412793	0.439702	3.32224	4.39088	0.905417	0.628499	5.01914	4.37066	0.437283	0.494457	3.4558	3.94299	0.602547	0.69284	2.94423	3.9611	1.55719	1.21174	4.22929	5.30398	0.363434	1.20017	1.61145	2.60387	0.333014	0.228645	1.34243	1.48293	0.363229	0.807914	3.77634	3.76705	0.110462	0.882611	0.971797	1.09977	0.843342	0.890683	0.79937	0.65769	0.581836
NEK6	0.355524	0.277096	1.94198	0.863938	0.62375	0.301697	0.312898	0.297995	0.369774	0.260346	1.44293	1.24388	0.616496	0.367459	0.795691	0.763956	0.594887	0.570247	0.695368	0.569479	1.05749	0.723759	0.510461	0.589576	0.613142	0.418752	0.993815	1.03231	0.741575	0.470255	1.10797	0.971808	0.467911	0.245932	0.658317	0.724699	0.846354	0.663969	0.652336	0.533732	2.33614	1.20877	1.08095	0.769501	1.13222	0.941157	0.884777	0.571654	1.05377
NFAM1	1.70991	1.44172	3.78077	1.59848	4.06675	2.41061	3.18159	3.06662	1.48952	1.10169	1.44142	1.40953	2.36304	1.63583	0.87693	0.690451	0.965832	1.12104	1.24453	1.30855	2.57586	2.83403	0.556399	0.693865	4.4739	2.81496	1.71137	1.76782	1.20544	1.41023	0.551385	0.737411	0.440371	0.258497	0.378444	0.329848	1.15625	1.39799	1.72199	1.64804	5.88299	3.83579	2.9567	3.56573	2.69556	3.04494	1.74978	1.6858	3.14547
NFE2L2	3.85887	6.78017	2.78442	3.66858	4.72075	10.8697	4.45739	5.56508	3.21317	9.75958	2.67245	2.89166	5.55806	6.9104	3.40588	2.90428	4.88179	8.01132	6.48388	6.58721	7.70689	10.7369	4.72728	6.24549	7.74709	11.2953	4.95321	6.9337	1.09692	6.26624	1.87026	3.12864	0.944943	2.06353	1.85172	3.00216	1.50045	5.33344	3.33157	4.05138	2.96842	5.7626	6.4625	10.1994	5.82586	10.3397	5.75189	7.48254	3.76559
NFKB2	0.824954	1.55511	0.994843	0.926718	0.630844	1.71306	1.59586	1.50457	0.88237	3.23916	0.895293	0.515576	1.48484	2.76629	0.614574	0.92521	1.20366	1.4043	0.526441	0.645158	1.11724	1.64769	0.71867	0.831128	1.40706	2.74958	0.979861	0.838408	0.249814	1.14855	1.4884	1.07629	0.140825	0.640643	0.707455	1.01034	0.252636	1.06132	2.55923	3.03124	1.28639	4.07622	0.940948	1.56071	1.55707	2.69174	0.944443	2.0455	0.948883
NINJ1	38.9683	48.3336	32.6657	33.7925	30.6769	47.9475	96.7481	93.2394	33.8907	79.7016	26.3024	29.6509	56.0805	84.7782	60.8663	44.2276	53.0524	65.3812	62.5768	66.1065	63.6268	69.4628	73.8841	82.9783	70.0332	137.013	73.7998	76.7282	8.3523	56.9378	22.6944	42.2266	6.2779	13.9605	26.3876	29.0809	8.64311	34.6613	71.3673	73.1733	14.3409	47.8152	74.8572	129.959	62.8839	137.618	40.8207	87.938	37.4334
NOC4L	2.01735	2.13218	3.84128	2.09288	2.06027	2.04223	1.44122	1.211	1.81488	1.83736	1.54015	1.63281	2.26671	2.98426	0.773301	1.46704	2.38961	2.13323	1.11135	1.03614	1.22722	1.5325	0.67761	1.07586	2.21431	2.54103	1.01604	0.87727	1.69054	1.25051	1.05763	1.26951	1.45463	1.88702	1.48761	1.71479	1.94074	2.00278	1.3491	1.22812	1.51958	2.10905	2.02941	2.1195	2.8715	2.67699	1.91179	2.65507	1.97362
NOCT	0.161621	1.79823	0.156363	0.116343	0.122663	1.71579	0.988491	1.31414	0.0689266	0.432811	0.0719681	0.113152	0.378225	1.76485	0.347252	0.214437	0.162155	0.296319	0.239627	0.21766	0.124113	0.357527	0.242359	0.289241	0.373704	2.57002	0.389114	0.80983	0.0212112	0.476309	0.0356362	0.114647	0.0261919	0.0981458	0.0578821	0.128728	0.0552103	0.494625	0.225944	0.327446	0.121831	1.3556	0.155363	1.00052	0.268274	1.76229	0.110811	0.61641	0.285169
NOD2	0.717725	0.535204	0.495701	0.20807	0.974123	0.59544	1.21513	0.827016	0.907235	0.479298	0.483502	0.426799	1.04027	0.592837	0.444716	0.253447	0.694815	0.53276	0.315917	0.328666	0.951079	0.5576	0.260888	0.367361	0.716009	0.568954	0.454999	0.376177	0.297729	0.118181	0.124911	0.192558	0.185693	0.0980379	0.176903	0.128606	0.515437	0.577792	0.490299	0.329981	0.30059	0.632452	0.790325	0.669068	0.506042	0.640398	0.469424	0.398349	1.86073
NOTCH2	2.82516	2.61988	2.83122	1.71215	4.36036	2.65478	2.36041	1.87576	3.63815	3.58996	2.33413	2.2378	4.26455	3.91393	2.56763	2.65101	3.21677	3.12363	1.33312	1.2418	3.6262	3.92161	1.00749	1.43294	3.44526	3.5787	2.27719	2.069	1.64758	1.54534	1.80761	1.67574	0.795747	0.663862	1.4817	1.42067	2.00467	1.45615	2.30058	1.7688	3.19766	3.68091	2.71047	2.9756	3.3579	3.29895	2.82091	2.53294	3.57615
NPC2	17.4856	12.0379	41.6564	37.9727	23.0921	17.7022	53.4082	54.5911	22.4624	21.9052	59.7166	52.0742	23.0907	21.8487	43.5415	34.5267	23.8955	30.4055	39.0774	34.6508	42.8109	38.0573	27.9347	36.6427	7.17596	6.2727	12.7331	14.2535	33.2664	26.3698	28.6699	27.871	22.8606	10.3797	16.8305	23.502	20.611	17.2031	24.6166	22.5255	4.21116	7.80083	27.6866	28.2217	16.1283	23.5397	13.2819	16.2008	22.7387
NR1H2	10.6819	15.472	9.55036	8.35072	9.90699	10.524	11.4279	10.8689	11.5049	12.0567	6.02681	7.636	14.8236	14.1765	7.76424	7.96937	11.5041	12.9047	8.38947	9.00581	13.3422	14.7523	8.74213	9.51767	11.7391	10.491	7.89425	7.13405	5.4827	8.128	3.75691	7.07854	5.79205	5.19516	7.06798	8.25592	6.91046	8.15855	7.0475	8.25099	4.40655	12.3702	13.4329	19.3576	13.666	18.9725	10.1719	15.1158	16.5407
NR1H3	0.112925	0.165503	6.46977	2.89154	0.201841	0.273705	11.5728	8.80785	0.163807	0.131541	10.4575	8.35269	0.285474	0.287376	18.3077	15.6448	0.0650497	0.0752657	1.35398	1.23991	0.086225	0.11739	1.49453	1.94856	0.274273	0.211908	6.26995	4.12105	0.799464	0.814664	5.91133	5.81185	0.164233	0.213544	3.18099	2.34226	0.439448	0.490789	14.7923	11.8664	1.08192	1.15837	0.579671	0.586602	0.458095	0.561781	0.249119	0.637898	0.184837
NR3C1	0.170127	0.230941	0.32044	0.277708	0.174155	0.22358	0.408082	0.405674	0.114501	0.123886	0.108243	0.166761	0.137598	0.229162	0.192042	0.182154	0.161643	0.187779	0.322251	0.323881	0.269853	0.20903	0.29792	0.374045	0.175026	0.312064	0.234897	0.465312	0.0874889	0.106983	0.0884314	0.192742	0.161782	0.141674	0.236441	0.306908	0.0979798	0.148165	0.245451	0.209411	0.208739	0.337042	0.255491	0.325588	0.160468	0.315706	0.174266	0.3242	0.18137
ODC1	1.45431	8.16531	0.937035	0.333704	1.2194	4.69506	0.527747	0.250054	1.77931	2.22756	0.273211	0.268758	1.23246	2.89019	0.328153	0.424689	0.367273	0.322696	0.570127	0.455371	0.405692	0.386625	0.812521	0.581816	0.654332	1.23892	0.263382	0.260403	0.24305	0.387236	0.542819	0.449641	0.469949	0.647687	0.5074	0.63842	0.385549	0.492312	0.553269	0.546026	0.515463	0.851715	0.572947	0.939516	0.593606	0.591597	1.0307	3.5341	1.49214
OGFRL1	0.257404	0.240891	1.65371	0.129305	0.269335	0.177762	0.205602	0.19851	0.265624	0.201903	0.250977	0.230203	0.219704	0.262721	0.270042	0.3604	0.289698	0.139734	0.237619	0.413587	0.309679	0.310865	0.451525	0.388405	0.268921	0.38522	0.364107	0.209956	0.23287	0.155292	0.353814	0.30368	0.0678326	0.0952743	0.204183	0.230669	0.244173	0.205437	0.259301	0.216737	0.192163	0.0918683	0.125474	0.271219	0.120832	0.0238229	0.14058	0.179757	0.135469
OLR1	64.1528	68.0017	14.0469	25.42	60.118	153.409	6.37348	11.1956	68.4371	229.425	19.3149	33.1185	116.763	188.415	9.36898	12.9714	48.3051	62.408	14.4484	14.7596	139.579	174.095	7.42888	7.83145	156.42	322.776	18.6832	30.4214	6.00237	42.0005	7.74224	13.691	2.54645	8.99612	11.6659	15.5991	10.6861	52.4923	15.0526	22.9694	56.8925	277.058	163.551	294.579	99.9494	192.772	80.5406	98.3313	53.4536
OSTM1	1.66846	1.81534	3.62836	2.87967	1.70963	1.48988	3.09094	3.18116	1.8916	2.54109	4.86479	4.74115	1.79949	2.09657	4.07807	4.5579	1.46492	1.52354	3.79856	3.30903	2.22609	2.96007	3.99431	3.94614	1.60957	2.73797	3.94957	3.68069	1.41452	1.83703	3.01797	3.73912	1.4021	1.04031	2.89571	2.86398	1.6456	1.67384	3.05595	2.36183	0.42248	1.54127	1.96478	2.5377	1.751	1.55373	1.649	1.80321	1.86221
OTUD1	53.1632	307.868	52.6419	108.284	40.8478	279.375	30.0354	87.4322	37.2722	261.177	48.4725	63.5158	78.0925	314.949	51.0049	40.0977	24.3616	52.7333	41.2934	39.0599	33.7468	104.145	31.2938	45.0763	81.7637	366.423	38.7997	66.0204	8.14505	85.242	13.6697	41.5498	6.4509	25.1106	24.3605	41.0345	8.42199	107.939	24.1838	52.7818	16.2983	219.07	116.952	541.462	121.765	445.716	37.3628	295.331	43.777
PARP14	0.801279	0.588591	1.4271	1.6823	1.16177	1.00226	8.77132	7.97077	0.709614	0.68593	0.745931	1.0427	0.694355	0.711176	2.26305	1.65221	0.614058	0.768029	3.33196	3.15221	1.2519	1.04951	2.28941	2.80988	1.11046	0.807508	3.53838	5.21163	0.908302	1.11962	0.55349	1.27272	0.533719	0.523663	1.18468	1.44909	0.700686	0.616563	3.96588	3.41057	1.32443	1.84657	0.945043	0.916795	0.838683	1.36364	0.846232	0.771523	0.696755
PDCD5	0.130804	0.201796	0.131821	0.280234	0.0899222	0.188714	0.280866	0.279983	0.149082	0.206211	0.244729	0.129345	0.221732	0.0864609	0.230017	0.219997	0.110716	0.172448	0.18619	0.322633	0.0951205	0.16835	0.329034	0.230312	0.189105	0.215788	0.0830483	0.159453	0.105832	0.224242	0.119425	0.140267	0.121324	0.164238	0.201131	0.299374	0.152791	0.156655	0.0957846	0.164602	0.0591457	0.181402	0.146248	0.20083	0.134209	0.145601	0.154215	0.115996	0.171073
PFKFB3	0.498404	2.7403	8.06184	5.64125	0.79988	3.48436	13.2136	18.1394	0.366646	2.55521	4.10399	5.18961	2.382	7.29996	8.36964	5.7158	0.617154	1.91703	4.77035	4.85015	1.097	3.43323	3.51001	5.17979	1.36465	5.92863	6.43954	11.8036	0.349707	1.10218	2.66302	5.10035	0.314364	0.443974	1.87604	2.64897	0.26161	0.999974	5.695	7.76598	1.92831	6.0839	2.09662	7.68448	1.22334	6.07576	0.949241	3.90667	2.83614
PHIP	0.206941	0.267999	0.275516	0.209699	0.273526	0.262129	0.421373	0.326457	0.200647	0.169605	0.249535	0.230514	0.173789	0.151846	0.182559	0.135777	0.20248	0.211919	0.173497	0.168582	0.247032	0.197924	0.122012	0.120342	0.152169	0.14329	0.186492	0.18376	0.105673	0.0883321	0.14853	0.140859	0.138938	0.140212	0.133757	0.171327	0.117537	0.179866	0.167968	0.157681	0.0554701	0.480776	0.136727	0.186556	0.145232	0.153622	0.142565	0.167687	0.256429
PHLDB1	0.479308	1.0233	0.00686782	0.0164025	0.170218	0.745583	0.0356956	0.0340362	0.406125	1.14478	0.0421467	0.0438023	0.437139	1.05807	0.0216071	0.0383718	0.517436	0.434414	0.0256522	0.0269644	0.46914	0.451815	0.0245156	0.0391972	0.711725	2.7216	0.0259606	0.029722	0.0244002	0.221885	0.0281286	0.0479578	0.0212383	0.0871232	0.0572366	0.0454919	0.0227017	0.147339	0.0359909	0.0483574	0.137718	1.13936	1.12216	2.12401	0.725128	1.38879	0.960436	2.31821	0.160701
PIGG	0.142785	0.321608	0.100727	0.288682	0.20417	0.187459	0.308264	0.330418	0.184337	0.129557	0.236869	0.207553	0.204789	0.202603	0.214108	0.211956	0.16732	0.150804	0.201076	0.212632	0.203513	0.209781	0.214113	0.209423	0.139875	0.169009	0.192189	0.212815	0.190737	0.196053	0.261217	0.22374	0.199502	0.288264	0.266159	0.215685	0.188098	0.248226	0.290102	0.270417	0.465154	0.576629	0.161709	0.150048	0.148889	0.155759	0.142313	0.212722	0.26144
PILRA	0.693941	0.77582	2.74423	1.81498	0.516306	0.727427	2.22049	1.65615	0.562239	1.19016	2.3488	1.96089	0.759081	0.921254	1.95365	2.3044	0.641896	0.499897	2.08307	1.95741	0.85596	0.955743	1.64152	1.8378	0.700493	0.849539	1.8711	2.05379	0.814872	1.00509	2.49998	2.84561	0.295996	0.214069	1.26244	1.55054	0.683665	0.455407	3.31153	3.37235	0.0973114	0.210342	0.7259	0.923083	0.642575	0.89504	0.41126	0.550726	0.560493
PIM1	7.00245	29.5371	102.482	65.5663	2.42218	13.3156	52.2622	56.0201	4.76539	24.8617	38.7805	32.814	4.99601	21.1558	24.7355	37.2731	5.02573	6.15779	17.4873	18.9628	3.70633	5.43643	25.3123	31.5593	2.04521	6.46143	25.6765	20.4723	7.50862	27.1613	42.8678	39.7968	9.98495	23.1241	46.8253	69.3306	4.97607	19.7409	39.3224	53.9073	2.48187	5.923	5.65184	12.3049	5.35235	12.2327	4.10778	23.3434	11.6313
PLAUR	5.57226	63.2004	7.75441	25.7506	4.76872	98.2318	29.002	50.2681	3.07046	82.7608	13.3683	32.7966	15.7602	119.742	61.3847	49.3997	5.21177	23.183	19.4125	18.8411	10.259	54.266	13.8793	20.05	13.2269	128.477	19.0273	54.2092	0.991772	30.5741	13.2523	40.7266	1.45361	7.55209	16.4913	36.5947	1.54153	32.6196	16.3984	31.0064	6.43969	105.613	28.7864	212.281	21.7936	124.488	12.63	93.287	10.3866
PLEKHA2	0.522435	0.7803	1.00971	0.407087	0.555893	0.907729	1.00587	0.825957	0.536246	0.778187	0.878127	0.526431	0.656518	0.722952	0.58132	0.573872	0.400317	0.370809	0.50932	0.505824	0.530631	0.541415	0.388854	0.436775	0.650095	0.61152	0.538966	0.375701	0.689257	0.619464	1.0906	0.881156	0.493008	1.04295	0.574517	0.830423	0.654888	0.55935	1.10116	1.39171	0.558089	0.664062	0.729714	0.879064	0.962379	0.997332	0.615599	0.65094	0.872748
PLEKHF2	4.44522	4.81698	5.12197	2.74653	4.44368	3.69643	3.55596	3.22498	4.47377	8.26959	3.61914	2.712	5.42569	7.75229	2.58417	3.46008	2.66971	2.72076	2.85123	2.81102	2.67094	3.15483	2.62049	3.10383	4.29015	8.9259	3.17833	2.49108	2.09171	3.87819	2.86907	2.31508	1.56818	2.47651	2.43922	2.7564	2.52101	4.36812	6.00293	5.33616	2.95773	1.84424	3.75504	4.19431	2.57512	3.04934	2.9757	3.34798	4.4789
PLIN2	1.24191	1.38741	3.26671	1.59734	0.957937	2.98417	1.30987	1.62882	0.770532	1.39353	8.97913	10.1681	1.20837	4.25257	11.5842	12.1867	3.25305	3.47582	2.21887	2.0529	3.55741	6.1846	1.83559	1.7479	1.20414	3.30958	1.77569	2.5355	1.76795	3.32345	11.1084	20.015	1.96726	2.12416	3.59487	4.72733	2.22665	4.41288	3.31118	4.84599	2.3268	4.29805	4.8728	9.08716	4.03263	5.5562	6.67238	8.98724	2.74993
PLK3	1.04134	6.38431	7.27792	1.94928	1.6177	6.55577	2.16208	3.86691	1.6258	5.19859	0.797033	0.962861	4.64681	13.3284	1.18043	1.37067	2.30371	3.59858	1.92695	2.18906	3.46668	5.89053	1.70534	1.76269	3.47355	12.9135	1.17204	1.4656	0.396178	4.68758	0.704962	2.779	0.700693	2.0099	1.96513	3.08751	0.583617	3.37444	2.48616	3.36537	4.07478	17.3955	4.72564	14.4379	8.29396	15.7214	2.30519	14.6954	4.78363
PLXNA1	0.151138	0.159145	0.396498	0.462378	0.181414	0.271351	0.276996	0.207683	0.111359	0.102955	0.400595	0.345164	0.180703	0.114702	0.267117	0.222268	0.223478	0.281664	0.164139	0.166978	0.155266	0.16792	0.126728	0.152277	0.128188	0.166222	0.129468	0.140568	0.0777748	0.135911	0.122658	0.207092	0.144234	0.154627	0.380874	0.426901	0.196886	0.215939	0.176632	0.156731	0.0566581	0.267048	0.113759	0.131781	0.28398	0.375294	0.180473	0.268055	0.0745412
PLXNB2	5.80546	3.35238	10.0627	4.15357	5.40009	2.82932	3.30297	3.16022	4.03393	2.93751	4.14149	4.07024	5.80372	3.85005	4.09768	3.25236	6.91401	7.93681	3.02768	2.89142	7.03781	6.07854	1.66884	2.00539	6.19961	4.59361	6.08646	5.67822	2.61926	2.29745	2.34142	2.86631	1.51627	0.615113	1.84163	1.7407	3.31592	2.87483	3.41609	3.07687	5.03979	4.96054	7.35674	6.48088	7.77534	6.85669	5.99912	3.81929	5.93979
PLXND1	0.0704321	0.0332984	4.49921	0.680193	0.134324	0.0527737	0.417556	0.312053	0.0840408	0.0501451	0.976982	0.63019	0.0949451	0.0525625	0.522475	0.666391	0.0777783	0.0547482	0.239965	0.264788	0.123915	0.149582	0.22197	0.280029	0.0607007	0.0360758	0.568349	0.416181	0.232952	0.172466	0.873954	0.620362	0.148694	0.157938	0.292347	0.352299	0.280381	0.177439	0.748529	0.650437	0.0342971	0.0514642	0.161082	0.165502	0.0761509	0.0599184	0.0944737	0.0451313	0.136777
PML	0.248199	0.290579	1.38977	0.639942	0.225652	0.209129	3.07791	3.81057	0.267627	0.213393	0.353432	0.516277	0.304592	0.319381	0.903493	1.11637	0.385774	0.49357	2.48916	2.68385	0.478992	0.680906	1.30888	2.52518	0.428043	0.273476	3.30081	2.41248	0.427223	0.380558	0.854436	1.11312	0.46113	0.45531	0.806733	0.902511	0.474668	0.588068	4.3703	3.86331	0.167883	0.557455	0.275861	0.297268	0.35043	0.310293	0.180409	0.117605	0.325133
PNPLA6	1.31131	1.28183	6.30999	3.66378	1.83015	1.888	2.10848	2.16312	1.3682	1.33587	3.42371	3.20263	2.01209	1.77186	2.49287	2.25022	0.671186	0.660722	2.19363	2.22094	1.09899	1.02531	1.59885	1.80259	1.83615	1.37071	2.29044	2.72265	1.59208	1.35816	1.55614	1.56123	1.42186	1.08955	1.39997	1.41412	1.71577	1.70025	1.40453	1.43144	1.51828	2.76548	2.76744	2.75894	1.60578	2.15211	1.89057	1.96309	3.33175
PPA1	0.336615	0.345222	5.60121	4.34064	0.533819	0.52924	16.0253	13.6057	0.23582	0.492479	3.51098	2.54374	0.345357	0.377579	2.88079	3.2229	0.321076	0.300058	5.97629	4.36307	0.287902	0.28365	4.38893	5.72353	0.399496	0.30921	6.45287	5.80353	0.222621	0.291434	2.86182	2.49807	0.260277	0.463554	1.19026	1.56054	0.39444	0.411822	10.9589	9.68729	0.227247	0.217852	0.429693	0.360863	0.43245	0.378298	0.22098	0.199457	0.529538
PPIB	23.8094	17.8491	16.8749	22.8795	26.6075	25.076	28.3607	28.8592	30.8939	41.826	36.9679	32.5246	22.7408	23.1448	25.903	26.0076	21.5433	22.1003	25.6782	25.0992	19.7553	20.6449	18.6691	21.2475	25.2152	25.5751	26.2746	22.5259	23.2621	24.2733	32.8758	28.1388	18.6394	17.4952	20.4069	21.8538	23.4858	21.1869	22.1381	24.4428	21.8913	26.1015	16.4237	18.1296	19.0429	18.6963	23.5989	23.8773	19.1214
PPP1R15B	2.07717	4.80679	4.08897	2.35363	2.17052	7.94348	3.76546	4.35722	1.66223	6.14663	1.56424	2.21833	4.36517	10.2518	3.107	2.29663	1.95549	5.19703	3.44949	3.39213	3.17712	7.14006	3.33506	3.64396	4.41161	7.93572	3.01568	4.61633	0.559821	3.10329	1.02331	2.29335	0.900891	1.59701	1.19581	1.91748	0.85341	4.25264	1.69714	2.29732	0.937311	9.28474	5.50823	17.4461	4.57139	8.68184	3.29226	9.47289	4.42952
PRKAR1A	1.25777	2.01014	0.971643	1.68117	1.18182	1.74559	1.70836	1.49685	1.0406	1.53457	2.07671	1.68021	1.12161	1.49227	1.35579	1.54846	0.719812	0.626831	0.823999	0.885358	0.69958	0.804287	0.983721	1.07986	0.668368	1.06896	1.29393	1.02103	0.631638	0.825509	1.2569	1.43198	0.585677	0.638591	0.942805	1.06831	0.791258	0.819688	1.3023	1.28316	0.337215	0.557953	0.835691	1.33715	0.80944	0.929501	0.69493	1.30784	1.23952
PROCR	0.15103	0.0832138	3.10931	2.24099	0.281815	0.37042	7.85679	5.83691	0.422512	0.238097	11.8209	12.9397	0.244887	0.09983	7.50878	8.28305	0.610772	0.431411	8.22656	9.92998	0.274571	0.508382	3.75009	4.99938	0.0786045	0.0311443	3.09587	2.62661	1.28939	1.16211	6.01552	9.75786	1.0114	1.22975	7.30473	8.78977	0.614191	0.456955	3.49884	3.46849	0.031519	0.0418903	0.42712	0.541062	0.206615	0.168115	0.123273	0.147325	0.526735
PRPF4	0.160412	0.172535	0.150276	0.165649	0.186384	0.23958	0.231539	0.112841	0.125358	0.191151	0.17384	0.140751	0.241284	0.313616	0.12515	0.145719	0.24542	0.340557	0.157584	0.149941	0.226732	0.263049	0.153999	0.183788	0.29358	0.225031	0.154922	0.13881	0.142963	0.200508	0.181397	0.181255	0.148745	0.182331	0.218866	0.143495	0.17858	0.185422	0.123182	0.134337	0.0957165	0.140372	0.280841	0.259009	0.247011	0.361568	0.180722	0.193543	0.154192
PSMB1	0.306375	0.327223	2.008	0.317733	0.265116	0.214207	0.377651	0.486873	0.379933	0.417697	0.385818	0.238341	0.288494	0.228004	0.219373	0.282945	0.194645	0.204312	0.145164	0.239289	0.273431	0.204901	0.25556	0.269347	0.0494348	0.102058	0.0408083	0.0511899	0.0966556	0.116594	0.159178	0.183942	0.138548	0.109561	0.146226	0.180206	0.10803	0.08508	0.254588	0.160417	0.0563376	0.0499169	0.177544	0.153508	0.177815	0.154098	0.128532	0.231412	0.260338
PSMB10	27.5825	34.1586	64.9536	38.0178	27.2223	25.9467	94.7734	82.3025	36.7856	38.2749	46.8504	28.2827	26.3828	34.2256	19.9764	24.5102	13.0345	11.2256	34.2967	30.8377	15.3124	14.4561	30.8675	36.7108	5.92871	10.2504	11.4905	7.96708	36.8473	22.749	30.9649	25.472	15.9255	24.285	23.0048	30.4451	15.8225	14.7959	42.4664	42.2803	26.8348	15.3191	22.2034	26.8529	12.3044	10.5814	11.317	12.9486	35.9666
PSMB2	0.393894	0.522999	0.57173	0.594866	0.44518	0.564553	1.03234	0.999767	0.365305	0.566678	0.684106	0.566466	0.603938	0.682918	0.693693	0.730953	0.560228	0.607267	1.31805	1.01236	0.604742	0.709615	0.79382	1.02497	0.740481	0.619182	0.996248	0.881618	0.60748	0.854952	0.889853	0.923111	0.534728	0.517423	0.771751	0.96116	0.669625	0.671592	1.37986	1.47685	0.62326	0.526559	0.752971	0.988117	0.690507	0.840971	0.505973	0.46039	0.532815
PSMB5	3.21929	2.47685	6.62303	3.60865	3.20377	2.14503	5.55698	4.81529	3.0946	2.4052	4.29532	4.28709	2.78464	1.65721	3.23669	3.85645	2.46759	2.15233	2.9131	2.76392	2.2578	1.65381	2.81743	3.20305	1.80052	1.3346	2.82401	2.12517	2.19604	1.71901	2.08111	2.83118	1.94849	2.05318	2.57651	2.79522	2.52183	2.07834	3.38269	3.44847	1.42063	1.26141	2.93355	2.34244	2.36302	1.79728	2.44692	2.0863	3.55626
PSMB8	7.4365	7.9623	23.2381	11.3127	8.6413	6.50135	36.2094	30.9741	9.31807	9.08432	11.508	7.36729	7.44417	8.9873	8.83408	10.88	6.8138	6.03202	20.5703	18.3852	7.74852	9.46122	16.8488	21.7171	5.36912	4.88662	16.8247	12.2178	12.6158	7.86781	14.6417	11.7033	7.24242	7.9078	11.0779	13.0985	6.81502	5.52178	29.6108	22.1817	1.50659	1.74194	9.52994	7.22361	7.65435	5.93747	4.41268	3.58275	12.1629
PSMB9	0.0891409	0.222149	1.24386	0.285647	0.1697	0.186973	1.79895	1.47262	0.231259	0.327903	0.235736	0.183074	0.169806	0.158636	0.253217	0.263245	0.135426	0.0632804	1.17516	0.987827	0.231868	0.342148	1.16845	1.3818	0.191524	0.0593881	0.613851	0.386177	0.538341	0.642982	0.55875	0.73347	0.259108	0.241071	0.568641	0.506124	0.20558	0.163379	1.66796	1.02682	0.130222	0.119819	0.321996	0.0982605	0.284547	0.258925	0.111003	0.114926	0.325294
PSME1	9.90166	8.22693	14.1072	10.0661	9.68053	9.97163	22.458	18.9697	11.6033	11.0852	6.07015	5.47921	7.69485	10.6665	6.20059	6.20576	3.49698	3.39623	8.44071	10.1154	5.71087	6.00548	10.0573	9.57659	5.95322	4.3901	5.58122	5.07187	9.33261	12.0571	7.2723	7.77918	5.42616	5.39276	7.17489	9.72592	4.83858	5.38607	11.6097	11.5601	3.08368	3.77479	11.3739	14.8257	7.19246	11.3118	7.68324	10.0343	9.40826
PSME2	1.73595	1.37574	1.61764	3.3285	2.01078	1.87322	14.354	16.2713	1.56521	2.62424	1.42095	1.32271	1.3066	1.4854	1.75632	1.24159	0.493141	0.877827	6.44491	6.9863	0.907876	0.815768	6.01753	6.90238	1.01075	1.08128	1.58531	1.98861	2.06899	3.48417	1.90925	2.8449	0.768894	0.636529	1.60556	1.91852	0.648139	0.708249	4.63756	4.84405	0.373449	1.06192	1.36301	2.04461	1.243	1.58211	0.67934	0.863553	1.25677
PSME3	2.42907	1.99843	3.37753	1.80642	2.88757	2.48282	1.79263	1.96386	1.96301	2.05471	1.26337	1.47172	3.29888	2.78856	1.48659	1.31486	2.60192	2.92788	1.47929	1.46924	3.04646	3.11723	1.54047	1.52865	4.17267	3.1191	1.07793	1.79368	1.02917	1.69526	0.744217	1.11719	1.47739	1.11579	1.06258	1.28684	1.40891	1.69767	1.1405	1.02777	1.4951	1.54114	3.42594	3.55458	2.89157	3.09246	3.11795	2.81269	2.615
PSTPIP2	0.318784	0.508758	0.418751	0.197091	0.234869	0.408978	0.83003	0.77082	0.264059	0.481996	0.115893	0.0971776	0.317816	0.526934	0.159422	0.204592	0.247498	0.24888	0.386422	0.382199	0.37315	0.494567	0.283972	0.371502	0.332133	0.550291	0.329979	0.279902	0.266893	0.646075	0.538499	0.32614	0.163582	0.259986	0.543409	0.664196	0.189752	0.318955	0.701369	0.578078	0.16155	0.26038	0.244131	0.244161	0.140358	0.105946	0.193862	0.361109	0.157726
PTGIR	13.1566	13.7893	47.5742	26.3048	15.6268	12.3592	38.9032	33.739	11.7552	10.3551	13.4254	12.3265	13.945	13.3372	18.1229	18.2623	6.94137	6.24845	18.8283	16.9987	8.09957	5.87023	16.9617	16.6417	7.53324	4.92732	22.8282	18.4979	2.30116	3.72583	9.75649	10.8779	1.43482	1.79136	8.44924	10.735	3.88607	4.03868	28.9853	29.66	2.69031	3.56736	6.02989	5.76713	4.67458	4.25861	6.46887	8.80532	8.22823
PTGS2	0.634081	20.6369	12.1458	21.3202	0.57913	52.6652	14.7601	34.8018	1.03968	129.201	3.4997	5.21314	4.18496	109.476	14.247	31.0893	0.603793	7.89279	16.7336	15.938	0.533562	14.0305	15.0034	22.5496	1.69956	89.8488	21.9637	37.844	0.153909	30.0475	14.2415	35.1303	0.0494025	7.16179	14.4422	88.8624	0.164592	21.5409	8.2755	49.122	2.68628	39.4832	4.74785	61.122	2.6638	29.2776	2.02706	27.4036	3.18146
PTPRJ	1.02764	1.74689	1.47006	1.08634	0.919892	1.078	1.27487	1.13231	0.724663	0.902985	0.976639	1.10511	1.16521	1.26202	1.14527	1.00649	1.04558	1.0999	1.01434	0.891954	0.99322	0.822042	0.796066	0.96454	1.27586	1.43869	1.30153	1.48606	0.317806	0.481613	0.691048	0.792598	0.393219	0.381306	0.610889	0.725522	0.395643	0.458497	1.17373	1.1444	0.959136	0.989052	1.17064	1.53256	1.05582	1.28954	1.08813	1.43101	1.02784
PTX3	3.24717	25.6463	3.89931	5.60099	2.9424	18.5003	1.33344	1.43937	2.79388	16.3111	0.551211	0.846475	10.2018	43.5159	1.58057	1.27948	3.47146	6.42523	2.80902	2.23545	1.80524	7.17823	1.89629	1.93077	4.74729	51.4281	1.75005	2.47381	0.110338	4.89739	0.410317	0.738952	0.440183	2.22978	3.25836	6.12249	0.430333	7.24438	1.30042	1.1562	0.666948	11.49	6.05331	20.5673	8.69848	41.4362	3.70621	16.8872	1.9901
PYCARD	1.63226	1.60882	0.548319	0.705148	1.49615	1.00738	0.557588	0.60387	1.3154	1.00071	1.13814	0.98637	1.4503	1.53846	0.558117	0.603429	0.805931	0.278953	1.20473	0.538202	1.21995	0.628442	0.515079	0.3353	0.991111	1.04718	0.518167	0.206346	1.66473	0.683293	0.615772	0.638149	0.847819	0.362282	0.354929	0.518861	1.99098	0.960278	0.422569	0.266262	1.39096	0.70425	2.50487	3.03207	2.14685	2.93501	1.52554	1.12581	3.2956
RAB13	0.262285	0.512119	1.46205	1.40675	0.236657	0.17383	1.37757	1.10529	0.214012	0.482406	1.85172	1.87226	0.139546	0.189623	1.88487	1.93835	0.16188	0.189103	1.25771	1.10118	0.205635	0.0852046	1.07546	1.03043	0.169214	0.212966	1.3114	1.51073	0.211298	0.29508	1.62063	1.32665	0.118141	0.0916878	0.90228	1.11149	0.186165	0.162744	1.59273	1.57035	0.113751	0.143224	0.215088	0.440454	0.196229	0.250549	0.398058	0.290014	0.184185
RAP2C	3.91725	9.04297	3.46262	4.42133	3.88782	6.86083	8.18442	8.95335	4.29525	9.30695	2.82214	2.77856	3.9857	8.3713	3.08468	3.35001	2.50551	3.09279	4.86243	4.5713	3.17625	4.57497	5.13562	6.05849	3.42386	7.07499	3.63127	3.13626	1.14338	2.5451	2.11975	2.42961	1.33479	1.3111	2.37188	3.16669	1.03837	1.6353	4.23645	4.05216	0.289246	1.39957	3.16363	5.72553	2.97284	3.61139	2.82249	5.5021	4.61011
RBM3	26.9548	27.3708	18.7369	12.7511	19.94	23.9999	9.90835	9.03979	23.2307	28.5912	6.90136	7.72269	31.6041	38.7727	9.20094	7.50274	29.5195	36.2789	16.505	16.2804	39.7736	50.0033	22.6829	22.9154	33.2626	42.2162	7.53864	7.96674	11.3629	19.3833	8.37373	12.2858	15.3915	14.128	15.9354	16.1735	14.5523	18.6816	11.7467	10.1287	19.6802	31.961	34.3409	43.9325	31.9688	43.4421	22.9079	32.341	27.2819
RC3H1	0.41863	0.502585	0.215066	0.27588	0.399877	0.539755	0.312247	0.281396	0.354763	0.377454	0.212299	0.225966	0.531012	0.538861	0.215563	0.210742	0.488619	0.672937	0.223302	0.240479	0.565135	0.655714	0.201671	0.246734	0.743846	0.746954	0.233816	0.356685	0.146057	0.332572	0.171996	0.234795	0.246706	0.304315	0.212053	0.286358	0.204464	0.408315	0.230575	0.210719	1.25119	1.67082	0.592097	0.798355	0.658111	0.947444	0.474775	0.684639	0.587328
REL	1.16999	6.38832	0.791388	1.16638	0.92792	6.65865	0.591362	0.745564	1.16003	7.81684	0.717405	0.73187	2.74535	6.76394	0.557294	0.863014	1.48156	2.06325	0.766623	0.764832	1.47144	3.30355	0.776667	1.039	2.43133	8.66997	0.608492	0.776423	0.449801	3.26204	0.792698	0.880425	0.320249	1.68925	0.620493	1.1757	0.548193	2.2461	0.897882	1.54147	0.916902	2.49729	1.65173	3.5203	2.21372	4.75038	1.36815	4.19095	1.21109
RELA	7.2993	5.99003	4.66785	6.15785	11.3807	8.03161	26.6984	28.0905	6.12126	5.23542	2.99765	4.58021	11.8707	8.70346	7.34875	4.99751	9.54638	13.5376	11.9918	11.4585	15.103	14.787	7.23334	10.6867	18.2144	11.8223	10.0431	16.4202	2.75767	7.00313	2.50841	5.13683	4.7209	4.40588	5.56754	6.91499	3.47266	6.57742	10.0763	9.39373	19.4782	30.7207	19.813	19.8734	12.4941	14.3597	13.6644	13.8567	13.2901
RELT	0.345599	0.769815	1.62038	0.643625	0.491687	0.604724	0.795473	0.627665	0.291542	0.23794	0.38727	0.433121	0.509157	0.521625	0.670071	0.397325	0.275579	0.312686	0.449319	0.670095	0.802344	0.672416	0.38421	0.454432	0.52967	0.400163	0.337935	0.558269	0.173249	0.199604	0.159455	0.408381	0.118793	0.0561144	0.155975	0.155447	0.168745	0.200602	0.397882	0.386641	0.101244	1.00471	0.755549	1.33742	0.466054	1.31265	0.417092	0.812239	0.881362
RETN	20.9511	109.498	624.976	275.114	12.4042	29.1903	50.8293	41.0727	11.5363	16.0427	97.8094	91.8316	62.2957	82.96	296.617	358.893	2.67412	2.6306	22.3809	19.794	5.34802	6.81532	12.2404	11.6992	3.1847	4.81414	32.6307	28.8479	0.918545	0.429575	65.1736	55.8065	0.377548	0.273313	12.6352	10.5199	3.61265	7.62184	18.9683	21.7194	1.24925	5.58972	13.8186	17.9728	22.5882	29.2669	4.07158	11.9969	17.5557
RFFL	0.352684	0.308449	0.533879	0.194544	0.343119	0.156228	0.33003	0.240532	0.389518	0.345363	0.401377	0.309548	0.447987	0.321873	0.307842	0.324957	0.646125	0.537973	0.528335	0.485837	0.635176	0.409614	0.403697	0.400218	0.497425	0.377085	0.652306	0.383559	0.213191	0.19794	0.762498	0.428605	0.30757	0.502979	0.392711	0.442568	0.415882	0.423061	0.882059	0.984514	0.362082	0.646031	0.502559	0.371206	0.461976	0.362135	0.285815	0.211986	0.412163
RHBDD2	6.27669	5.39914	7.16074	13.3845	4.35005	5.29563	8.30826	7.57232	4.79887	4.46459	14.6351	14.9558	3.0275	3.68933	9.52043	8.36598	10.0423	11.5331	10.747	11.7239	9.97	10.3058	6.72665	7.97342	3.99247	3.52096	5.52878	9.49195	2.57287	4.83741	3.5772	7.18672	4.68075	3.99522	7.86071	6.21642	2.52115	2.89081	2.76748	2.4998	2.37555	4.83497	6.27666	7.52819	3.76145	4.20941	4.14428	5.76397	5.68814
RHBDF2	0.0779568	0.0828066	1.61506	0.206563	0.113334	0.108414	0.64699	0.552113	0.0862022	0.0752164	0.288719	0.299504	0.120657	0.0827846	0.298178	0.314001	0.0416463	0.0589698	0.18082	0.153078	0.101764	0.0929954	0.187284	0.22682	0.0651833	0.0774797	0.372432	0.331518	0.0771224	0.070618	0.20215	0.257214	0.0527721	0.0643316	0.18664	0.19524	0.042379	0.0558249	0.305508	0.402451	0.0476073	0.163764	0.162387	0.215183	0.110145	0.126388	0.093706	0.0951974	0.171245
RIN2	0.786918	1.59046	1.4572	2.33546	0.484528	1.14722	2.13243	2.15426	0.647393	1.74449	1.19292	1.33253	1.0799	2.85304	1.30902	1.70982	0.724231	0.907506	1.54067	1.65626	0.512897	0.922306	1.02147	1.28247	0.697309	3.41939	2.28623	2.42587	0.247488	1.165	0.982118	1.18241	0.2052	0.592726	0.682269	0.734336	0.266034	0.602364	2.73138	2.79226	1.93692	1.66641	0.890209	1.76769	0.58715	1.33993	0.677547	1.89048	0.63224
RIPK1	0.237854	0.24971	0.312457	0.224127	0.374569	0.315419	0.669745	0.704038	0.188496	0.192878	0.297328	0.25812	0.314034	0.239095	0.344402	0.268398	0.285908	0.317921	0.575456	0.488329	0.370526	0.333362	0.325025	0.470648	0.32115	0.184284	0.419753	0.518758	0.170077	0.196594	0.20489	0.267387	0.186797	0.213124	0.208017	0.32089	0.199179	0.241416	0.450435	0.411675	0.482906	0.435249	0.219356	0.247737	0.249849	0.282849	0.223602	0.192462	0.343425
RIPK2	0.277582	1.30097	0.591352	0.390328	0.328511	1.5507	2.0093	2.98918	0.237006	1.89568	0.256934	0.300546	0.687041	2.96434	0.475768	0.54497	0.541286	1.03044	1.75753	1.45031	0.523808	2.39368	1.22543	1.61535	0.813583	3.57069	0.885656	1.29526	0.271056	2.73881	0.409828	0.75994	0.12091	0.598939	0.649817	1.33093	0.176106	1.18138	1.54403	2.16659	0.151424	0.836837	1.08382	2.92457	0.641187	1.65955	0.310056	1.27379	0.394789
RIPK3	1.85593	1.64147	3.67219	2.78492	2.04407	1.1187	5.91507	5.21704	1.39542	0.750613	2.52929	2.39253	1.18811	1.30384	3.47412	2.34269	1.63123	1.27037	5.01525	4.13658	1.87606	2.18183	3.27847	3.86236	1.07382	1.05197	3.27592	3.30005	1.73639	1.35047	1.68839	2.44803	2.06679	1.70033	2.46735	2.10162	1.75677	1.78786	3.27377	2.54641	0.241316	0.264123	1.85202	1.87978	1.66719	1.67734	1.50823	1.5743	2.56363
RNR2	0.475892	3.01398	0.530077	0.250416	0.8265	1.97302	0.513369	0.938217	0.544988	0.460674	0.369037	0.334363	0.736561	3.12908	0.588599	0.692332	0.519412	0.231148	0.449222	0.405426	0.273212	0.83319	0.426808	0.231532	0.669175	1.19312	0.38166	0.341967	0.586994	1.17433	1.0505	0.881312	0.731797	1.32086	1.13965	1.11785	1.50187	3.9454	0.910395	1.59958	3.16504	2.62602	0.622681	1.79461	0.539679	0.450376	0.858637	4.52447	0.97976
RPL37A	16.3023	21.1126	13.9242	7.18707	16.7052	17.7189	4.40521	3.57814	28.0114	38.5622	9.19132	5.94217	21.0228	25.166	3.09229	4.17612	15.5354	13.8303	3.64207	3.24229	14.4812	17.0836	4.01123	3.67619	3.03621	6.52148	0.835461	0.698668	5.12264	4.62714	9.12823	5.53555	7.53543	13.0376	7.21055	11.4946	6.76122	8.53497	6.76556	7.5987	8.83198	6.75617	12.7623	13.2519	11.2128	9.77995	7.11454	10.7006	14.3346
RUFY1	0.662782	3.36978	0.535679	0.335697	0.733531	2.33212	0.395436	0.406409	0.940961	1.31316	0.579046	0.474999	0.858237	1.45136	0.40095	0.456495	0.277353	0.325008	0.343933	0.269802	0.33643	0.428403	0.284031	0.329996	0.622392	1.44646	0.314982	0.253106	0.403699	0.514248	0.794229	0.564322	0.332842	0.525385	0.3819	0.414529	0.572653	0.811309	0.270631	0.283246	1.05454	1.19764	0.409664	0.460782	0.388048	0.357533	0.571148	2.38551	1.78055
S100A10	7.07163	3.68261	2.30149	3.43232	8.24766	5.33279	6.49522	5.76319	4.42571	5.10627	2.78004	4.84351	5.98702	6.21574	5.19789	3.50696	9.34388	11.3431	8.93729	7.19246	13.3271	14.3443	4.87177	6.43188	8.638	5.78759	4.52701	7.64211	1.76183	3.42029	1.97716	4.24688	2.91719	1.98989	3.14215	3.26381	2.6381	3.16431	2.56179	2.0405	0.017612	7.7578	16.4225	20.7436	10.6847	16.2895	9.16779	8.6405	8.40546
S100A12	234.51	149.154	542.508	233.876	167.767	136.726	29.2538	34.5091	124.783	225.941	117.403	76.0848	175.001	210.334	55.7396	65.5629	66.8871	66.8738	82.2455	72.9807	93.1422	104.845	61.049	61.9641	96.0319	121.204	86.8603	75.4332	3.78238	4.66243	83.688	59.0455	21.5012	15.6561	27.1398	30.908	26.3463	49.1159	21.4236	20.1668	273.723	100.674	276.035	417.405	188.38	174.197	162.761	185.75	316.746
S100A4	858.783	710.825	796.825	413.744	764.968	769.711	29.9022	31.5329	719.869	875.623	190.558	169.665	758.456	973.542	42.0018	44.9986	225.421	219.615	85.3725	79.6809	262.727	336.378	54.4615	49.7235	247.179	357.299	55.3045	52.4443	415.296	383.272	47.7674	61.0743	336.995	248.761	49.9757	67.1691	439.613	411.187	22.9634	22.5052	182.238	273.241	782.318	1046.09	424.988	486.706	463.7	579.98	1113.66
SAMHD1	0.614972	0.543741	3.08665	1.96715	0.973106	0.84237	3.40364	3.64872	0.454071	0.559133	1.48993	1.74261	0.821448	0.826385	2.10918	1.26046	0.233908	0.300034	2.39424	1.99907	0.523661	0.524068	1.38357	1.79031	1.00063	0.83651	2.44162	4.08678	2.28356	3.07494	0.954736	1.38969	1.36734	0.490364	0.721329	0.804493	2.79529	1.73371	1.70082	1.16172	0.544942	0.522606	1.88767	1.11404	1.22867	1.5636	0.719496	0.695845	2.09211
SAMSN1	3.53111	6.64425	4.23595	3.92977	3.64455	7.10665	6.74868	6.48889	3.26642	7.98346	1.7673	2.10178	5.26415	9.32992	3.13777	3.54527	2.99001	4.19422	6.85863	5.87006	2.89206	5.37838	6.95961	6.92074	3.16087	8.76993	4.9902	5.59081	0.975771	2.32964	1.90375	3.1296	1.14344	1.06392	2.29094	3.07026	0.841035	1.93564	5.97683	5.87633	2.14425	3.70427	4.8627	8.64238	3.73512	5.60889	2.90146	4.29046	3.06561
SDC4	0.0961411	0.269318	0.198877	0.174254	0.118272	0.26573	0.30768	0.294842	0.111935	0.502559	0.168437	0.150109	0.146192	0.405821	0.167041	0.20462	0.163229	0.280183	0.1647	0.207494	0.0938316	0.199884	0.212688	0.246347	0.104464	0.482074	0.141357	0.195741	0.0474345	0.884007	0.145526	0.208906	0.0308821	0.13477	0.151015	0.217145	0.0375434	0.446533	0.235796	0.267436	0.0468162	0.0654958	0.225967	0.531743	0.127872	0.406405	0.165434	0.436606	0.0772083
SDF4	7.99761	9.26267	10.0003	9.4363	7.2358	9.84981	12.7465	10.9662	8.02877	14.1463	11.6348	10.3889	8.62931	11.934	9.30246	10.0322	13.9349	12.8276	10.3156	8.72888	8.6227	8.79285	6.4567	8.15674	6.00812	9.73132	9.15864	8.72451	6.27245	9.30807	10.3178	10.5498	6.6911	9.02722	8.95434	10.5911	6.90595	8.27291	9.13659	8.53696	4.629	7.38668	9.54558	12.7166	8.36271	9.3958	8.99326	11.3655	7.46384
SEC24B	0.183883	0.156506	0.144788	0.163255	0.224677	0.181644	0.167092	0.223665	0.201246	0.208437	0.192111	0.146406	0.175969	0.175916	0.117204	0.144838	0.225988	0.237847	0.145703	0.1361	0.220917	0.186213	0.125213	0.145311	0.179801	0.199472	0.1511	0.134138	0.118874	0.11845	0.126604	0.158989	0.138854	0.141377	0.151314	0.188257	0.140159	0.125817	0.185517	0.190799	0.233114	0.1959	0.176719	0.188592	0.177668	0.177484	0.162223	0.168156	0.234278
SELL	5.62926	2.74063	0.320904	0.322703	6.87448	4.95908	0.935094	0.934691	6.07159	7.71295	0.350578	0.314876	7.73858	6.57403	0.340704	0.271659	0.772325	0.764733	0.382222	0.361703	0.497651	0.518786	0.272892	0.234104	5.28269	4.79804	0.312125	0.263773	0.337125	0.436536	0.705141	0.964485	1.61771	1.4001	1.32558	2.04252	0.729155	1.96206	0.728911	0.770949	1.35063	2.75857	12.7282	15.5039	6.83718	8.47481	3.94906	4.75439	7.11821
SEMA4A	5.01676	4.24109	13.1606	9.21534	8.77786	3.73716	21.7869	18.8614	6.90686	6.59704	15.2851	11.7423	4.99766	3.92179	8.53163	10.6695	3.70687	3.49232	6.26695	6.17383	4.47731	4.24212	2.35061	3.70998	2.91243	2.47333	10.1142	6.25545	2.15658	2.45319	11.1868	8.24793	2.37528	2.2717	4.2811	3.99384	3.73384	2.84949	19.6997	19.838	5.28004	3.858	4.10502	3.64983	3.50517	2.44003	2.55634	1.66991	5.68215
SEMA4B	0.407319	0.298718	2.82942	0.956305	0.327383	0.100416	2.52421	1.89056	0.461164	0.272712	2.62154	1.68698	0.319938	0.181604	2.13607	2.72433	0.19207	0.171716	0.905563	0.858375	0.206453	0.128749	0.607882	0.780456	0.138755	0.0453245	3.10166	1.78324	0.3015	0.0686422	2.28273	1.65357	0.373409	0.231374	0.870527	0.66624	0.401749	0.176643	2.11675	1.42519	0.451694	0.29635	0.77458	0.524943	0.147561	0.0627331	0.399498	0.107202	1.06056
SEMA4C	0.0950579	0.492741	0.206922	0.633584	0.109785	0.287999	0.249387	0.379809	0.18615	0.139867	0.703395	0.671144	0.494342	0.211119	1.29563	1.57068	0.0976246	0.152057	1.61396	1.70484	0.182493	0.102769	1.52911	1.53246	0.101586	0.214056	1.23844	1.12262	0.481195	0.627136	1.59474	1.10243	2.18185	4.20174	1.74124	2.08206	0.889526	2.11894	0.377405	0.376803	0.638785	0.693946	0.0997792	0.217948	0.330744	0.232459	0.061553	0.177023	0.468357
SERPINB2	2.6954	5.56235	0.225959	0.554392	0.442528	5.9896	1.26996	2.35406	1.69965	41.2222	0.53283	0.847523	5.82493	36.8581	15.0912	10.6554	5.3545	27.9833	8.45602	9.07344	1.57264	19.5492	20.123	23.5931	0.532863	15.9427	2.84712	5.97025	0.33901	2.00436	7.00615	9.89502	2.57159	2.65842	17.6674	30.1207	0.0788531	0.354238	2.13348	3.67933	1.68352	8.79094	12.2808	81.9175	9.39316	43.2143	8.01718	46.7672	3.67606
SERTAD1	11.1843	14.2477	2.7118	7.34388	7.69634	16.5065	11.5526	12.3333	10.1438	14.0532	4.38707	5.55168	23.4634	25.2598	6.33837	6.27479	13.155	22.0226	8.87108	9.12349	17.3817	33.6131	6.98178	9.82683	13.1922	11.5089	3.438	3.83638	2.75088	6.05406	2.78664	5.26791	2.27338	3.28261	3.657	5.37933	2.41452	6.42022	5.30985	7.24263	4.41629	11.9754	22.3447	25.7464	24.2221	20.3099	10.1863	21.9416	15.345
SERTAD3	9.30595	4.98139	5.57359	5.77588	8.49199	4.31445	6.53892	6.06475	10.6287	5.96923	8.60226	7.5484	11.2424	6.02715	5.33657	7.11982	9.96361	9.08387	5.87365	5.39631	8.46512	7.64269	4.34533	4.42872	6.63591	2.1512	6.60228	4.84178	6.31251	3.07769	8.96887	7.89281	4.32189	4.10152	5.19298	5.85526	6.6995	4.74904	7.82425	7.43888	2.44317	4.3509	10.1999	8.89817	9.42613	3.96993	8.23089	6.12618	9.35293
SGSH	0.880435	0.86042	2.17402	1.42616	1.63493	1.1265	2.31502	1.99717	0.934957	0.51612	2.27975	2.23724	1.1401	1.03872	3.22065	2.59091	1.16732	1.13839	1.9922	2.02129	1.30473	0.751154	1.29706	1.89362	1.0905	0.59241	1.55672	2.16706	1.07689	0.649027	1.06766	1.35272	1.96221	1.34531	1.318	1.38486	2.13995	2.8323	1.12295	1.07372	4.31716	3.97043	2.06381	1.78442	1.14489	0.889328	1.01543	1.47629	2.59533
SIGIRR	0.243853	0.54111	0.0403972	0.0389636	0.427134	0.586997	0.0616202	0.0417092	0.319808	0.393209	0.0984352	0.0693672	0.692805	0.97374	0.0560714	0.0615564	0.191325	0.169552	0.0332843	0.0486636	0.189476	0.291691	0.0512301	0.0679334	0.527364	0.636493	0.050901	0.0741118	0.638032	0.612485	0.376277	0.324406	1.90509	3.1068	0.784476	0.797031	0.745059	1.53877	0.144767	0.0882754	1.84707	2.23755	0.549022	0.789831	0.82372	0.882965	0.279924	0.416793	0.895219
SIGLEC10	4.75823	9.11973	83.0517	61.2529	5.04615	5.02812	13.4522	12.7338	4.64204	4.22357	76.7404	63.226	6.02197	7.81812	31.6686	32.6755	2.13892	1.66576	10.5513	10.5507	3.55495	4.41986	2.83655	3.44828	4.89548	5.99268	49.7448	39.5228	0.734405	0.684243	37.3513	36.4192	1.68563	0.825282	18.9788	17.2736	1.06592	0.803065	22.5624	19.864	11.1662	5.09125	4.66738	5.31683	5.99386	7.27563	3.98672	5.51825	8.42939
SIGLEC14	3.21961	1.50263	4.03537	4.47824	3.58972	1.69406	5.82266	6.05822	3.0612	2.9857	8.29745	6.75535	1.2423	0.709385	2.74	3.51768	2.66284	2.03909	4.04373	4.11663	2.03634	1.89376	1.56752	1.48392	1.88376	2.22611	6.93982	5.17147	1.14132	1.30626	5.43599	5.54692	0.372405	0.18015	1.60168	1.73384	1.19625	0.752082	7.23684	6.93129	5.81668	1.41831	2.52854	3.03703	2.75646	2.0757	2.89413	1.79705	4.451
SIGLEC7	1.5295	0.522869	22.2167	11.2082	0.731249	0.568714	1.70995	1.74482	0.571053	0.843936	7.5118	7.57426	0.780127	0.948957	6.26085	6.74732	0.370731	0.283372	5.33399	3.75864	0.546015	0.570944	3.22828	3.08478	1.36352	1.15911	9.48138	10.299	1.03462	1.13795	3.89895	4.25649	2.46052	1.12767	4.22968	4.2067	2.54546	1.92797	4.26186	3.80458	0.152345	0.425194	0.936203	0.821914	1.06246	1.04384	0.979807	0.653821	1.13988
SIGLEC9	8.28526	3.03815	11.452	6.55739	5.42951	2.4406	2.92278	2.77351	6.55627	4.75376	6.80156	8.33873	7.3801	5.17062	6.57682	9.09092	5.05735	3.64328	5.82017	4.61095	4.95071	3.66319	4.14731	4.48693	10.6693	7.08078	9.30424	7.76911	3.2215	3.80562	11.177	7.43003	3.1021	1.98577	6.68156	5.26048	4.67448	3.01291	7.42794	6.98278	12.4785	4.81858	10.236	9.28406	6.64194	5.26393	9.42367	6.85611	7.29497
SIRPA	0.464239	0.298195	0.69403	0.712419	0.601912	0.258549	0.942762	1.20406	0.382508	0.360999	0.428896	0.521505	0.582479	0.702842	0.754897	0.549086	0.692707	0.967369	1.17851	1.16169	1.34507	0.94744	0.833241	1.17539	1.23841	1.10865	1.04516	1.74477	0.188496	0.450119	0.325195	0.444404	0.196472	0.066823	0.40332	0.39844	0.253137	0.281274	0.826751	0.605133	0.592794	0.589849	0.794402	1.2076	0.523019	1.01889	0.58103	0.788248	0.470179
SLAMF7	8.12308	22.2921	5.30693	20.9118	5.93314	16.5168	173.821	152.437	8.38217	16.5202	14.7942	10.0767	6.47585	19.1991	30.0125	33.7964	9.84041	9.92726	82.5138	61.9393	5.73864	8.3643	94.2728	109.355	7.16457	22.1071	71.6891	53.0973	6.28214	34.0138	40.9352	24.0363	2.16521	6.45293	23.0668	25.1888	2.53044	6.87544	104.325	93.3414	3.15381	5.60478	4.94449	6.63436	6.34219	11.1693	5.52372	17.6958	3.37925
SLAMF8	0.0469549	0.0501501	15.1738	7.21682	0.13181	0.0984879	9.94971	9.4581	0.13719	0.0398591	11.5778	9.20897	0.184481	0.15041	5.94742	5.86829	0.103436	0.131981	8.56827	8.11527	0.30586	0.307886	5.91285	7.74382	0.0908954	0.0469239	3.23174	4.17233	6.08804	3.57375	9.81559	9.79021	2.80323	1.68079	8.7631	7.85282	3.518	1.43677	5.35792	4.73423	0.202349	0.196357	0.462587	0.401129	0.109531	0.0519575	0.0963048	0.0538107	0.0691405
SLC11A1	0.367499	0.43129	3.07132	1.29035	0.368133	0.564663	0.925405	1.21271	0.297005	0.531079	1.40523	1.38611	0.568796	0.728747	1.98279	1.83411	0.373275	0.440087	0.774201	1.05375	0.735879	0.829547	0.747003	0.951196	0.656686	0.9435	1.25497	1.88155	0.104582	0.105491	0.720342	1.24876	0.0562426	0.0356563	0.562518	0.581263	0.072738	0.0694941	0.48807	0.439334	0.720933	1.45252	1.17828	2.64253	0.50485	0.910973	0.604917	1.3101	1.05522
SLC11A2	0.543187	1.77279	0.987766	1.09016	0.541039	1.40432	1.84731	1.90507	0.572566	0.935403	0.631034	0.632612	0.851917	1.57873	0.969849	0.878612	0.867761	0.949344	0.97502	0.991251	0.682038	0.823143	0.895441	1.1902	0.521852	1.66922	0.757181	1.03825	0.272516	1.04698	0.292187	0.571962	0.296555	0.609555	0.520877	0.650605	0.299388	0.984256	0.961865	1.0367	0.183391	1.17493	0.394557	1.28288	0.40072	1.19954	0.423759	1.30229	0.47686
SLC12A4	0.289336	0.286439	0.631509	0.381573	0.507371	0.346892	0.612058	0.42502	0.228929	0.0853728	0.425542	0.491128	0.306528	0.164659	0.241535	0.228096	0.258217	0.26654	0.320669	0.26297	0.374678	0.263781	0.121282	0.140166	0.298758	0.247912	0.285866	0.3644	0.303685	0.230583	0.105684	0.204702	0.271839	0.212642	0.191899	0.199194	0.327528	0.610332	0.246585	0.231698	0.944813	0.910233	0.376107	0.227263	0.31486	0.344986	0.287308	0.247799	0.578194
SLC12A7	1.19757	2.40091	0.304112	0.266702	2.06407	2.7102	1.23571	1.45027	0.433603	0.563162	0.15328	0.251481	1.03105	1.60994	0.149729	0.151552	0.99331	1.37102	0.442508	0.425991	1.23523	1.627	0.265193	0.438598	2.71045	3.26011	0.281966	0.3876	0.454422	1.01165	0.100827	0.203011	0.144418	0.134965	0.0817124	0.10968	0.614126	1.34237	0.3573	0.388694	0.364591	2.31778	0.562696	0.732044	1.35907	2.66528	0.405431	0.923648	1.78438
SLC15A3	0.307875	0.380795	0.144436	0.353804	0.273687	0.418141	0.723508	0.848367	0.202124	0.410047	0.30415	0.311003	0.476513	0.429815	0.467781	0.407571	0.314511	0.318416	0.502463	0.554196	0.497955	0.689756	0.420608	0.377827	0.167603	0.298831	0.126383	0.140416	0.174162	0.366647	0.114497	0.354875	0.0971895	0.0551377	0.233735	0.273352	0.0699275	0.112423	0.259727	0.274706	0.00775452	0.0463776	0.355571	0.798695	0.218158	0.520192	0.260319	0.331156	0.172297
SLC15A4	0.510545	0.589262	0.969027	0.616408	0.627059	0.648662	2.19672	2.01207	0.343187	0.228346	0.819217	0.826805	0.27647	0.281364	0.952673	0.729537	0.604247	0.578722	1.29512	1.29394	0.713056	0.397718	1.2046	1.49898	0.304619	0.1975	0.849382	1.09184	0.584148	0.427446	0.473651	0.756014	0.593703	0.478795	0.709381	0.704578	0.523114	0.462837	0.752697	0.591451	0.142505	0.427985	0.390187	0.426621	0.292176	0.296137	0.392071	0.441176	0.824524
SLC25A22	0.225278	0.521317	1.2411	0.650664	0.309739	0.333681	1.48782	1.18765	0.228748	0.423548	0.29504	0.386127	0.488143	0.53276	0.554609	0.52276	0.173026	0.2233	0.748224	0.802229	0.185665	0.301838	0.853069	1.34202	0.279658	0.346866	0.705617	0.521165	0.703942	0.368838	0.539913	0.810287	1.29494	1.17602	1.2969	0.953859	0.641298	0.874722	0.888816	0.760692	0.75693	1.44825	0.27657	0.322823	0.375536	0.585113	0.190686	0.251716	0.75414
SLC2A6	23.8612	37.8881	27.633	16.69	20.7969	24.1418	34.1136	25.8709	23.1423	27.1388	11.1983	10.5913	38.946	62.6296	26.6861	25.9676	28.5478	30.6187	25.006	25.1541	23.9635	25.3939	22.5291	29.097	18.3486	37.1482	22.5175	14.0865	3.88008	14.9076	14.1491	16.2096	2.83823	10.6297	21.5392	19.4536	4.02214	15.7448	43.6084	33.497	0.700127	14.7754	30.9101	46.6359	22.352	36.9179	19.4312	35.7284	16.7694
SLC30A1	1.14373	0.339944	11.6426	3.44444	1.32006	0.476859	9.44139	6.47218	1.36987	0.38598	6.95703	4.10886	1.15307	1.11666	5.03731	7.25096	1.70969	0.710122	11.2707	10.5644	1.78552	0.807173	10.5672	10.5143	0.407764	0.499832	5.57611	4.92456	1.9058	0.448037	5.90975	3.73638	1.2222	0.352131	2.71829	1.69309	2.05913	0.347237	5.20746	3.39678	0.942714	0.488942	0.318829	0.300726	0.611274	0.169808	0.199838	0.234487	1.10909
SLC35B1	4.62072	3.9503	6.75804	5.07745	4.93112	4.96974	5.10578	4.55449	5.48679	6.4839	9.02101	7.48886	4.69036	4.47668	5.73078	6.07107	4.3049	4.12231	4.56531	3.7622	3.59067	3.54908	3.43948	3.96809	4.24064	3.51558	3.81279	3.99512	4.35246	4.98127	6.10351	7.88086	4.25644	3.30997	5.41509	5.50731	5.47105	4.41621	4.60185	4.40824	1.50682	2.99046	3.07958	3.76492	3.78064	4.72923	4.97195	4.43194	3.79018
SLC37A2	1.93833	1.25568	0.826721	0.536336	1.78584	1.90289	0.175145	0.138705	1.55408	1.16304	1.19375	1.2358	2.64739	2.29982	0.729136	0.717354	1.43593	1.38224	0.377475	0.327354	3.22042	3.84039	0.300934	0.365992	1.68285	1.61588	0.303823	0.24792	2.59006	2.14155	0.305492	0.557252	1.54074	0.410807	0.268615	0.242026	5.25483	3.86089	0.226975	0.185045	2.24075	2.01304	2.65154	2.25517	1.76731	1.95908	1.86748	1.98652	1.40107
SLC39A8	2.89906	1.74184	9.24574	8.08161	1.63501	2.65223	10.8011	10.3761	1.63965	4.59557	2.36517	2.66875	3.32958	6.85682	2.59915	3.53255	2.34508	2.48905	3.70078	4.24453	2.15594	3.01058	3.14691	3.70907	3.60241	6.59098	8.08108	7.35487	0.150796	1.83361	4.52908	4.59435	0.591109	1.10288	2.73399	4.11823	0.169652	0.851447	8.65396	9.09381	0.109539	1.10931	2.784	5.54284	1.56706	1.73456	2.23659	3.40372	0.969625
SLC43A2	9.94635	5.17442	12.4239	8.04142	11.7257	6.54078	10.9536	10.1426	9.97091	9.50076	11.1271	10.1896	10.5855	12.856	9.75437	9.40117	9.65093	11.5751	6.88707	5.98561	12.0085	12.8111	3.95852	5.28555	13.3921	11.4314	9.1957	8.02047	2.56712	3.95055	6.45105	6.35752	0.932747	0.682875	3.89989	3.15202	2.00793	1.94808	6.56996	4.22227	3.01981	5.77192	14.1407	14.2273	10.1288	12.0556	10.7056	10.9476	11.9264
SLC43A3	2.24563	2.36847	2.58529	2.29811	1.79868	2.70539	2.95473	3.42989	1.43045	2.99937	1.60121	2.23649	3.21507	3.90406	2.34676	1.92904	2.46417	3.6839	3.98122	3.36851	4.57924	5.6089	2.15026	3.56058	6.18476	7.64373	2.79989	4.46529	0.665053	2.93502	1.34209	2.22868	0.783421	0.754301	1.85906	2.51677	0.80697	2.21626	2.64214	2.89967	7.98319	3.67682	4.33485	5.45592	4.41299	8.72895	3.69496	4.04104	1.70524
SLC7A5	3.50362	6.03564	0.977091	1.68968	1.18833	5.33595	3.42749	3.7416	3.60526	14.0114	0.823553	1.19916	4.91181	13.472	2.53158	2.9489	3.26171	4.4145	1.49291	1.4142	3.23312	4.39728	1.08627	1.48186	5.10577	16.4563	2.14792	2.84379	0.318481	3.05582	1.66044	2.44404	0.754626	1.46726	2.96364	4.12421	0.21505	1.00212	2.69563	3.08842	4.50902	12.2483	10.5079	19.7959	5.75049	13.5098	5.42849	11.2677	2.65523
SLC9A6	0.359654	0.148934	1.01677	0.432125	0.363064	0.118524	0.509544	0.411252	0.313024	0.11373	0.371865	0.371555	0.248053	0.169331	0.339979	0.312968	0.26855	0.2533	0.272857	0.32887	0.302148	0.209894	0.212889	0.333629	0.218383	0.0737751	0.419437	0.326282	0.271348	0.121503	0.232126	0.204255	0.288574	0.276784	0.256997	0.278355	0.266846	0.205464	0.321962	0.212596	0.139187	0.107806	0.283226	0.221524	0.188825	0.182666	0.299821	0.217382	0.44007
SLCO3A1	0.172877	0.140812	0.270586	0.123632	0.246445	0.152457	0.166376	0.146146	0.145854	0.127455	0.110841	0.120948	0.173958	0.196575	0.120225	0.13819	0.216297	0.182101	0.116138	0.115539	0.174418	0.145347	0.0903374	0.112724	0.199385	0.164891	0.19006	0.192233	0.0959793	0.0739068	0.181341	0.147851	0.0696353	0.0663271	0.123816	0.108444	0.116016	0.0923775	0.22268	0.179568	0.169558	0.286443	0.283917	0.3873	0.251299	0.265723	0.150982	0.143643	0.22805
SLFN11	0.837452	0.563625	0.428706	0.408629	0.829164	0.621674	0.482113	0.579064	0.842125	0.711838	0.390538	0.648303	0.849475	0.787322	0.249219	0.294604	0.535397	0.749243	0.382311	0.469852	0.969902	0.884432	0.343968	0.561323	1.50322	1.35093	0.346348	0.489692	1.46316	0.9749	0.493773	0.664472	0.918266	0.579836	0.489711	0.518309	1.02379	0.741963	0.566713	0.642905	1.41227	1.51583	1.60824	1.62559	1.21547	1.33186	1.0151	0.810841	0.899702
SLFN5	0.531456	1.28588	1.52585	1.37826	0.420551	0.544444	1.7763	1.47993	0.278695	0.206278	1.24351	0.71835	0.451718	0.642769	1.30924	1.48154	0.505936	0.613564	2.94106	2.9005	0.234943	0.196079	1.33562	1.67999	0.396218	0.778191	3.02954	2.45781	0.896049	1.07344	1.49975	1.3238	2.62988	3.94605	4.17617	4.00348	0.920517	1.34287	1.3915	1.10862	1.56952	1.32384	0.286918	0.301342	0.490225	0.643958	0.175975	0.310916	0.571725
SMPDL3A	0.154801	0.218431	0.907494	1.36209	0.0856548	0.148709	0.503013	0.282858	0.256728	0.40277	1.48655	1.18446	0.154859	0.288252	1.60659	1.61184	0.0913471	0.0493621	0.225723	0.229181	0.0741324	0.0863481	0.157628	0.146587	0.0962881	0.188029	1.1039	0.715241	0.0287577	0.0474165	1.63786	1.53311	0.00956046	0.0120673	0.246607	0.24628	0.0325873	0.0224902	1.25359	0.922926	0.103419	0.0659756	0.151226	0.250235	0.125042	0.132387	0.0521328	0.130078	0.14612
SNX10	0.123159	0.137743	0.422967	0.254258	0.247994	0.22928	3.7974	2.68227	0.136676	0.255035	0.501103	0.394759	0.0582315	0.119112	0.59479	0.511065	0.203323	0.156153	1.39655	1.34482	0.224265	0.364359	1.41382	1.15733	0.0984811	0.167398	0.797153	0.607076	0.177353	0.253331	0.342006	0.509277	0.0176528	0.0301004	0.400563	0.436351	0.0333588	0.036418	1.25364	0.717624	0.00725962	0.0258347	0.153045	0.258509	0.0773754	0.0812003	0.0600408	0.140038	0.128309
SOCS3	1.94939	11.4007	45.1489	23.8207	2.16856	12.0627	34.652	41.3047	1.33675	16.2103	9.86408	16.1221	8.59433	40.2883	26.2566	22.1159	1.83169	11.212	12.1015	12.679	2.16505	13.4851	12.0995	12.3628	4.46207	18.3161	15.8648	27.603	0.235349	9.32766	4.48795	14.4833	0.276147	2.17121	5.93056	11.9247	0.128804	6.86543	8.47292	13.4771	0.0604075	9.58826	5.41739	38.3043	3.34703	40.0235	2.31757	18.5474	3.78566
SOD2	36.0331	56.3708	40.915	52.9799	31.3242	60.3444	94.4385	83.209	34.8808	108.895	61.6118	42.9224	59.0054	119.574	65.5243	83.6792	40.0282	37.634	54.1642	52.9897	26.3561	41.9966	52.216	63.3601	32.6611	74.8941	49.3351	40.4845	4.92875	27.5825	57.0574	41.4856	1.94916	10.8651	27.8463	37.5034	3.57936	20.8862	40.9171	46.888	5.09002	27.4314	32.4342	84.8622	20.5182	32.7847	21.0283	55.1526	19.8058
SP100	0.336428	0.196727	0.312616	0.281302	0.388578	0.259389	0.648773	0.608272	0.384378	0.449111	0.606037	0.368002	0.346673	0.312447	0.394189	0.413396	0.351276	0.308808	0.537669	0.502111	0.448196	0.388589	0.384761	0.466487	0.266517	0.214096	0.621854	0.63178	0.235262	0.180461	0.55451	0.467992	0.186607	0.351191	0.444678	0.629758	0.301132	0.261772	0.742988	0.903523	0.471217	0.539646	0.394291	0.329393	0.322125	0.286209	0.339024	0.283506	0.512332
SPHK1	2.70861	2.38517	14.6871	3.10212	2.98259	2.66282	5.43702	5.16778	3.68566	4.64378	5.44144	4.88276	3.20293	4.39937	4.27832	5.37413	3.44799	3.79743	2.37245	2.3021	4.5582	4.98354	2.84558	2.79187	1.98913	3.04484	2.64806	1.79995	0.318328	0.983357	1.82876	2.12542	0.33616	0.39582	1.91157	2.19443	0.333917	0.560547	3.60787	2.72729	0.66532	1.65989	3.4651	4.32223	2.27631	2.7872	2.92927	6.13034	3.1454
SRC	0.335321	0.273521	0.339871	0.302924	0.582923	0.626683	0.483205	0.457186	0.371097	0.652182	0.169312	0.244875	0.66614	0.832236	0.205949	0.188413	0.505576	0.503901	0.352037	0.452311	0.572474	0.580964	0.356851	0.357473	0.784779	0.901304	0.294875	0.313542	0.0891985	0.555026	0.120085	0.285701	0.0725711	0.0949557	0.246557	0.281181	0.0881255	0.284006	0.396033	0.472488	0.50909	0.765792	0.819782	1.08392	0.719727	0.942542	0.860657	1.0611	0.465133
SRSF3	0.637896	0.9515	0.406627	0.326564	0.626091	1.05946	0.441068	0.393445	0.434788	0.551284	0.232765	0.136796	0.886193	1.2624	0.270912	0.17113	0.500903	0.744726	0.375234	0.379428	0.750308	0.838881	0.43218	0.326803	0.793329	0.998457	0.161026	0.282001	0.130584	0.29599	0.101307	0.200115	0.202093	0.128959	0.160747	0.244061	0.181543	0.350979	0.107442	0.110012	0.193674	0.858005	0.663423	1.25276	0.496791	0.863718	0.296401	0.844432	0.671627
ST3GAL1	0.354595	0.457329	1.00153	0.982351	0.422702	0.313009	0.939907	0.957908	0.336827	0.454814	0.87567	1.07217	0.390471	0.548958	1.13446	0.924757	0.657862	0.840142	1.12437	1.25095	0.587457	0.67764	0.922828	1.04743	0.320943	0.443064	0.740787	0.807073	0.158354	0.477127	0.468451	0.884162	0.243942	0.256967	0.691189	0.694489	0.199228	0.340564	0.747773	0.74639	0.0978583	0.399878	0.475017	0.829781	0.338561	0.576483	0.529978	1.21579	0.509517
ST6GALNAC4	2.3693	1.96591	0.980908	0.675784	1.84011	3.2723	0.192498	0.223875	1.19826	1.99434	1.26497	1.3994	3.27724	4.60238	0.465777	0.767009	1.26892	1.65468	0.527454	0.476798	1.12691	1.95263	0.305531	0.34727	2.66991	3.73436	0.479747	0.633851	0.620298	1.09727	0.439949	0.781099	0.956245	1.16658	0.867831	1.16515	1.3885	1.68397	0.185009	0.169221	1.70878	9.32468	4.33366	5.01635	3.7407	5.61134	4.04084	6.2726	3.26167
STAT1	0.0405637	0.0599161	0.537518	0.182641	0.0480586	0.044452	0.955232	0.78882	0.0854444	0.117465	0.213348	0.110093	0.0601108	0.091847	0.169497	0.230609	0.0775566	0.062391	0.416216	0.403733	0.0941423	0.15252	0.385318	0.504211	0.0272506	0.074749	0.461931	0.291638	0.609826	0.523872	0.672246	0.522328	0.13583	0.166884	0.333792	0.511109	0.10899	0.055979	1.09433	0.990218	0.0157601	0.0452432	0.113241	0.0803893	0.122596	0.0977688	0.0320521	0.040181	0.0711119
STAT2	1.35544	1.78129	3.45921	3.82703	1.77302	2.04062	16.4115	14.3489	1.23113	1.14646	2.5888	2.72408	1.57988	2.22602	3.76036	3.86095	0.731214	0.88475	6.54018	6.81899	1.30739	1.34379	4.71922	6.02498	1.49109	2.26454	8.57392	8.17477	3.86039	3.70568	3.21593	3.49159	1.59222	1.5276	3.52297	4.10398	2.75173	2.74666	12.1267	11.1336	9.55987	4.4795	1.52537	2.01577	1.85787	2.61778	1.00389	1.53476	2.13085
STAT3	0.800497	1.07157	2.42488	1.39183	0.734455	0.77539	2.92915	2.90774	0.744378	1.26988	1.81784	1.69093	1.25905	1.54448	1.88044	2.3398	0.730515	0.706641	2.27386	2.3225	0.948501	1.0588	2.2027	2.59518	1.16629	1.48147	2.83873	2.33807	0.771333	0.90576	2.53496	2.03553	0.529852	0.680259	1.46256	1.63963	0.592381	0.627382	3.04804	3.2616	0.629445	1.00691	1.26835	1.62729	1.13467	1.35259	0.905136	0.920344	0.904716
STAT5A	2.07144	3.82746	4.35723	2.22294	3.58257	3.82856	7.61275	5.90785	2.42238	3.90107	3.37019	1.99536	2.95109	5.02542	3.63275	3.64032	2.9838	2.99173	5.09705	4.47149	2.62944	2.10513	4.73729	5.72817	3.09442	6.44898	4.15268	3.15569	3.35707	4.51062	5.19448	3.74398	2.00029	2.85145	3.47591	3.72869	2.94348	3.55926	6.52076	5.80519	2.5085	5.50012	3.18128	3.60447	3.52692	3.87139	2.08524	2.94305	3.41479
STEAP4	2.81234	0.355468	0.0967525	0.0426601	1.78463	0.686456	0.251874	0.185405	1.71851	1.74224	0.010478	0.0227844	2.1734	1.61695	0.00644605	0.00196573	1.85314	2.11062	0.798446	0.835024	1.98974	1.65537	0.346826	0.40942	1.27159	0.609768	0.0243819	0.0327692	0.51449	1.31714	0.0935709	0.108099	0.0583441	0.115578	0.00939424	0.0175785	0.19538	0.521888	0.288114	0.186052	0.0402053	0.676014	1.4727	1.8848	0.621092	0.455745	1.53344	0.82481	0.347314
SYNGR2	1.59801	1.85919	6.53963	5.07544	1.60232	1.9794	5.80873	3.65987	1.1334	0.90934	4.46613	3.01196	1.03852	1.02126	2.57861	3.32165	1.37751	1.30363	3.29007	2.72955	1.59865	1.79885	2.7381	2.9054	0.836291	1.10875	1.98432	2.15464	1.18973	1.47096	1.73508	2.3361	0.746337	0.514971	1.03668	1.06085	1.63631	1.40239	3.87555	3.26636	0.573943	0.702803	1.1828	1.13864	1.20479	1.19064	0.773464	0.871399	1.49164
TAB2	0.22605	0.362726	0.444047	0.145028	0.201522	0.31619	0.298558	0.280238	0.205818	0.404645	0.195917	0.165257	0.336153	0.316951	0.179913	0.215952	0.25884	0.280446	0.249728	0.235456	0.22614	0.229543	0.218349	0.258499	0.264732	0.362074	0.240611	0.252722	0.110723	0.26331	0.260745	0.235074	0.1514	0.269644	0.200938	0.271136	0.134718	0.222952	0.357139	0.363818	0.296678	0.226095	0.231236	0.275716	0.183772	0.207582	0.226962	0.265262	0.177238
TAGAP	1.13958	4.20921	1.14844	0.760772	1.58942	7.11541	4.52169	5.90133	1.27157	4.80994	1.24373	0.926415	2.4478	13.5031	0.815411	0.762806	0.926957	3.18534	2.95514	3.57094	2.03589	9.53018	2.28419	3.44385	1.74318	10.803	2.46277	2.2191	2.6343	4.89278	2.02649	3.38773	3.17298	7.71338	3.00751	5.61134	2.92512	6.78322	6.5971	13.2154	7.36603	13.1406	2.97127	9.18567	1.68474	9.52963	0.747789	3.6254	2.71461
TANK	0.259583	0.486932	0.585036	0.346692	0.287146	0.570781	1.05362	1.00673	0.171157	0.475988	0.223426	0.253188	0.359766	0.624199	0.352541	0.28568	0.328579	0.54808	0.692081	0.503576	0.517826	0.770286	0.434295	0.499544	0.288968	0.410473	0.465216	0.712845	0.0907919	0.325668	0.170143	0.264603	0.107252	0.159645	0.193389	0.322037	0.104875	0.35194	0.50365	0.441728	0.146515	0.387159	0.434027	0.811595	0.300687	0.631544	0.367786	0.610856	0.331264
TAP1	5.84257	7.27541	15.3618	10.9154	10.9475	9.51177	124.388	116.488	8.71572	11.6468	10.6146	10.4561	9.04971	6.92319	15.0022	15.5985	6.68423	6.99326	31.0867	30.433	10.0259	13.2026	29.0786	37.4517	7.31154	5.28392	29.9332	28.5149	12.5497	23.2687	18.3891	20.7961	5.50793	10.1835	11.7325	18.9114	3.83945	7.10307	59.7707	65.5774	5.48736	4.59972	15.8928	15.2196	9.83678	9.36862	7.47609	5.9046	8.89875
TAPBP	0.106236	0.270425	0.0722671	0.0663833	0.147892	0.337959	0.342947	0.212236	0.184924	0.273551	0.0782631	0.157577	0.258972	0.221198	0.0802455	0.0897266	0.238666	0.236932	0.0952683	0.133269	0.263632	0.237438	0.0859891	0.157126	0.235449	0.379543	0.197291	0.231164	0.140047	0.175665	0.101844	0.160737	0.132433	0.294976	0.167624	0.250743	0.0832462	0.203906	0.278468	0.140371	0.0834179	0.479562	0.135723	0.342531	0.139885	0.324744	0.247851	0.291813	0.170204
TBK1	1.06936	1.38	2.34572	1.44892	1.33935	1.51588	3.35169	3.72302	1.35361	1.88355	1.78131	1.36849	1.3869	1.66496	1.60108	1.89506	0.951168	0.98567	2.34257	1.93688	1.15539	1.1019	2.26382	2.39407	1.17636	1.28785	2.47691	2.10075	0.600923	0.952816	2.78364	2.09832	0.515101	0.941761	1.45042	1.77397	0.491086	0.722223	3.31617	3.2333	2.15286	2.61726	1.24408	1.31148	1.00848	1.0709	0.96553	1.14398	1.58707
TBP	0.31786	0.165623	0.356396	0.175382	0.264824	0.235974	0.198469	0.178729	0.261076	0.224557	0.265352	0.299745	0.215032	0.175319	0.272074	0.242442	0.220345	0.255782	0.205551	0.238514	0.287021	0.236332	0.283377	0.264639	0.304206	0.154969	0.264627	0.262253	0.273799	0.206202	0.184144	0.18369	0.328835	0.282571	0.247175	0.26739	0.280175	0.231274	0.200111	0.208605	0.505864	0.15122	0.276198	0.226238	0.280538	0.253603	0.246557	0.148965	0.278563
TFCP2	0.210874	0.233187	0.425029	0.231798	0.204779	0.217432	0.187394	0.152211	0.22407	0.173583	0.199568	0.190295	0.238129	0.184226	0.139441	0.18418	0.160184	0.158015	0.1342	0.109005	0.17265	0.172712	0.10889	0.139042	0.167143	0.195835	0.112352	0.143451	0.14947	0.114409	0.154916	0.144593	0.161423	0.173993	0.164136	0.184785	0.17506	0.169172	0.140871	0.1483	0.141104	0.155563	0.14189	0.16201	0.143963	0.144071	0.153998	0.152871	0.247507
TFRC	0.231447	1.38156	13.5395	12.5428	0.232546	1.19747	11.7601	13.9074	0.23243	0.641805	11.4739	13.2927	0.376591	1.08188	15.1424	15.6159	0.268404	0.365116	5.75957	5.31597	0.176076	0.330667	4.07344	5.29724	0.224856	0.791542	14.711	19.0177	0.804574	1.62079	4.82591	7.08154	0.417984	0.505482	3.27438	4.93872	0.745122	1.34958	5.33794	5.5047	0.126575	0.580719	0.311465	0.642066	0.41392	0.766182	0.176317	0.561424	0.550227
TGFB1	7.09873	12.6903	1.83272	1.3468	8.68988	11.9429	2.75991	2.71325	5.85618	12.1363	1.01408	1.12025	10.641	11.7788	0.881301	0.979211	8.94488	9.06143	1.73611	1.68362	14.4243	18.1816	0.914432	1.2187	14.7232	13.4913	1.9086	2.19063	1.87286	3.31694	1.75253	1.79962	1.97693	2.06317	1.44401	2.33983	1.97648	2.46644	3.04941	2.98356	6.94173	15.8374	14.7546	20.1859	13.3866	17.1602	12.0907	17.1708	10.6872
THBS1	242.183	101.864	45.646	42.7387	50.2405	71.7049	3.31282	3.32624	141.388	440.55	9.18057	6.68618	356.031	381.976	15.144	20.4609	309.361	356.58	123.67	120.9	115.618	152.919	41.5893	56.8566	61.8575	142.412	60.614	48.9799	18.8077	55.2424	23.6145	15.6748	62.9912	69.2393	8.81847	9.58859	17.5855	54.5269	21.6662	21.5009	43.3642	122.188	88.6746	72.7443	78.1661	84.5468	147.852	72.1174	60.4198
TIPARP	3.05768	2.98096	1.42584	0.900415	4.2414	4.66293	2.48947	2.26506	3.47221	4.88937	0.977432	0.665538	4.96214	5.2739	0.862492	1.00761	2.45724	3.07599	1.25711	1.28661	2.69981	3.81171	1.11195	1.21532	3.08781	3.14441	1.28196	1.01483	0.648732	0.984587	0.812305	0.819956	1.20431	0.977236	0.98874	1.06007	1.395	1.48802	1.33378	1.66809	7.83338	10.6627	4.63624	5.31922	4.45865	2.54837	3.73754	5.3258	7.14067
TLE3	0.822081	0.484604	0.0941449	0.330787	0.919972	0.556629	0.27604	0.209958	0.856257	0.919231	0.952015	0.484975	1.34828	0.954542	0.446903	0.42439	0.557348	0.458598	0.263733	0.284785	0.612253	0.626368	0.191025	0.28929	1.02481	0.738296	0.194247	0.176702	0.3284	0.339577	0.541072	0.502921	0.302357	0.289867	0.49704	0.555905	0.623807	0.464749	0.261195	0.274299	0.429884	0.468557	1.05692	0.911977	1.25678	1.12965	1.06231	1.00467	1.54527
TLR1	0.489104	0.148091	0.87065	0.677896	0.537353	0.0415471	0.82447	0.604993	0.532112	0.134516	0.80819	0.616992	0.198096	0.105751	0.352949	0.372031	0.442365	0.203892	0.528335	0.52533	0.274236	0.171064	0.311569	0.312683	0.316413	0.118769	0.470156	0.460265	0.27585	0.118639	0.728524	0.533986	0.124649	0.0511334	0.244887	0.164775	0.247097	0.0786593	1.13108	0.835504	0.103504	0.0354999	0.265158	0.0818789	0.375726	0.12329	0.252463	0.0510751	0.266307
TLR2	1.17376	0.919077	1.35085	0.901109	1.01656	1.13883	1.0757	1.08479	1.44479	3.64589	0.4383	0.612771	1.78925	2.79752	0.357141	0.582671	1.91023	2.05626	0.812671	0.737584	1.6478	2.44403	0.498521	0.488421	1.52662	2.82557	0.712584	0.765563	0.185949	1.06287	0.631035	0.578955	0.169915	0.225257	0.387761	0.404789	0.217465	0.558583	1.84912	1.63993	0.082886	0.41654	2.21375	3.61425	2.53981	2.48997	1.398	2.03066	0.963608
TLR4	0.140656	0.108497	0.327796	0.0830082	0.157129	0.0976587	0.30631	0.21953	0.200844	0.301816	0.254252	0.165166	0.231306	0.433874	0.118049	0.175496	0.136004	0.0766212	0.0759143	0.0806347	0.185391	0.0974776	0.0848873	0.140856	0.17793	0.41876	0.111629	0.110022	0.163102	0.103042	0.280919	0.235085	0.0719169	0.0327796	0.0559133	0.0452703	0.135775	0.0465465	0.434233	0.400093	0.113441	0.102409	0.214501	0.304438	0.212801	0.226571	0.186957	0.240109	0.160963
TLR8	2.40505	1.9152	18.6847	9.07221	3.51099	1.17872	8.07554	9.65659	1.34162	0.763265	3.80605	3.80868	1.89041	2.01834	3.37209	3.50861	1.04081	0.942934	9.75021	9.96168	1.85183	1.60793	8.34138	9.7953	3.26149	1.92984	9.64714	13.7584	3.18022	2.89409	4.11968	4.02551	0.692581	0.275066	2.69947	3.38365	2.16151	1.06431	7.91112	6.19463	4.83799	1.59314	2.23075	1.72322	1.15723	1.49664	2.02976	1.77837	1.85449
TM9SF2	1.67238	1.47252	3.48999	1.83739	2.13288	1.56004	2.84072	2.18455	1.72257	2.07274	3.42993	2.51476	1.88205	1.75734	2.07246	2.59875	1.53281	1.00746	1.7073	1.56112	1.40383	1.50678	1.5904	1.75198	1.26877	0.978746	2.33154	1.87335	2.57034	1.63736	3.56641	2.73237	1.29546	1.08603	1.84099	2.21021	2.01604	1.11016	2.87587	2.48862	0.0409307	0.261115	1.74739	1.577	1.61533	1.26399	1.57533	1.1537	2.14741
TMCO3	0.581164	0.400729	1.44371	0.668913	0.642573	0.286173	0.649357	0.509425	0.498105	0.323323	1.54633	1.04786	0.386801	0.345992	0.918263	1.06772	0.455362	0.343025	0.420904	0.339758	0.456487	0.387303	0.416916	0.516603	0.268445	0.241445	0.823341	0.663829	0.31821	0.233947	1.75208	0.829965	0.210044	0.201782	0.447686	0.44137	0.248504	0.158025	0.589625	0.439127	0.330591	0.258529	0.609701	0.639172	0.378459	0.221739	0.707074	0.527698	0.775762
TMED4	6.0029	8.33069	2.76117	5.86565	6.3821	7.17274	9.48672	10.2077	4.21555	5.51221	4.54347	5.2608	5.77767	6.5643	6.83155	3.89424	5.16607	6.60086	6.27284	5.42525	6.86714	6.65498	5.96822	6.22933	5.847	6.52763	5.23556	6.46157	4.0989	5.61971	2.99636	4.60502	6.71849	5.65369	6.11031	6.57521	5.09526	7.25354	5.73921	6.24848	6.30822	7.55763	6.4049	9.14846	5.71033	10.1083	5.03232	7.61227	7.49038
TMEM120A	9.01653	9.80467	12.1172	6.62028	5.66794	7.60234	11.8271	9.59825	9.88528	14.1385	6.47159	5.77491	12.3294	15.3653	4.30391	6.05521	12.6995	9.08982	3.79006	3.22356	9.265	10.6824	3.30873	4.19729	8.22285	9.9824	4.40015	3.88306	3.83005	4.59356	5.58431	6.01233	3.70257	4.36799	7.69128	8.78554	4.07551	4.65935	7.96944	9.15504	5.68769	5.79024	12.8107	16.4985	10.3224	11.11	9.74285	11.4135	9.09959
TMEM165	2.29137	2.44685	4.31957	3.08976	2.60886	3.07071	4.35023	3.76431	2.6219	4.59628	4.5702	3.5211	3.25708	4.8447	3.05403	4.29092	2.31874	2.14995	3.42021	3.17254	2.15481	3.10718	3.12894	3.21356	2.22832	2.79761	4.28336	3.50999	1.71341	2.4873	5.34029	4.16319	1.26691	1.7134	2.83612	3.29577	1.83049	2.70024	4.4491	4.71946	0.903257	1.26932	2.7159	4.28232	2.5387	2.35806	2.63258	3.39547	2.38352
TMEM208	15.1988	14.1685	21.5053	14.9735	13.6672	14.8946	22.921	20.7312	15.5361	16.0305	15.4184	15.8929	12.7373	9.58206	11.0632	9.37452	8.98038	10.7745	11.1965	10.5518	11.0591	11.4565	13.5939	13.4502	4.92049	5.45879	3.77301	3.81087	7.2906	9.73971	5.65378	8.84551	8.56557	8.20162	10.0572	14.6212	7.23959	6.03077	7.62794	9.27966	3.17	12.2022	13.2815	15.0961	8.09079	8.71034	8.72842	12.9447	11.8852
TNF	11.4152	584.152	10.311	11.9059	9.01009	741.996	32.9579	57.3998	6.80745	602.281	2.07642	4.34794	57.1698	1808.53	5.25157	9.41403	14.1672	471.891	56.983	58.7628	26.6405	1188.62	39.7924	58.675	46.4827	2255.87	8.07974	13.4447	5.86242	739.977	2.4994	30.5064	4.86965	196.203	10.3632	105.691	4.81416	435.159	24.6664	122.526	14.432	236.08	62.8306	1288.59	60.2586	1293.7	40.4612	1169.62	39.7149
TNFAIP3	0.791254	6.8762	3.95779	1.48782	1.29252	8.7021	3.59072	4.9187	0.760798	7.78835	0.915068	0.879338	3.11596	13.8271	2.13238	2.28895	1.34529	3.60642	2.5364	2.58897	1.59687	3.75297	1.7689	2.12941	2.295	13.1087	2.92206	4.22047	0.340251	4.20986	1.57161	2.07406	0.522219	3.42801	1.23951	2.18478	0.32536	6.80648	3.55866	5.44596	3.00821	16.1285	1.74786	7.79311	1.06206	6.02621	1.45165	6.534	1.64736
TNFAIP6	3.49448	17.8259	4.28693	5.90976	5.5369	29.3559	75.2104	82.7954	4.48045	24.9034	2.96707	2.78108	19.0631	57.2705	20.1609	18.9459	5.26115	11.5355	46.0629	40.8858	4.27237	13.8333	25.0891	26.6196	7.46183	45.5112	42.8652	43.4932	0.221945	10.3236	3.68361	4.83028	0.111694	3.62802	12.361	23.6089	0.18392	6.24266	57.7093	63.328	0.693014	20.0337	7.79516	29.0718	6.69368	24.4029	3.69167	23.8786	6.15227
TNFRSF12A	24.3259	17.9212	3.47503	7.53545	13.7955	15.5279	2.97377	3.01148	28.3919	24.0514	5.02808	9.11131	33.6549	16.4779	4.80753	4.51392	32.637	40.024	7.39729	6.98449	42.6897	101.856	5.39423	5.60859	37.7791	12.4028	1.04081	1.54356	2.87035	8.34536	1.30962	2.8907	5.62271	2.16802	6.4578	6.66292	2.65343	3.61659	0.974644	1.03737	15.7176	20.5602	46.7398	35.9795	55.6517	25.8516	36.0474	30.0019	39.3468
TNFRSF14	4.75039	6.53526	14.6041	11.582	5.06806	5.78503	13.1491	13.7364	3.51725	3.10101	4.90622	5.67691	3.45765	4.23216	6.60121	3.89662	3.77529	4.0131	7.21543	7.00018	5.87599	5.8715	5.76046	7.13816	4.1411	3.9062	3.50847	6.5965	4.63048	4.74298	2.2073	5.23843	3.54021	2.60679	5.75675	6.35265	3.18995	4.34642	5.25031	4.3163	3.02032	6.77618	4.69222	6.05529	4.5175	7.85209	3.66863	5.85578	5.79889
TNFRSF1A	0.458546	0.189245	1.16558	0.335806	0.343342	0.132732	0.263397	0.269862	0.406721	0.300822	0.478141	0.433216	0.361638	0.24325	0.274541	0.322926	0.43551	0.278522	0.238633	0.208014	0.576642	0.406843	0.149308	0.118793	0.354687	0.202367	0.48955	0.488482	0.189944	0.102702	0.398992	0.324747	0.199111	0.0910138	0.246494	0.220593	0.268002	0.131447	0.400139	0.270138	0.0512004	0.34591	0.568775	0.449922	0.316985	0.262587	0.27256	0.157733	0.274681
TNFRSF1B	5.13185	4.34427	16.6415	13.6109	4.77911	5.91734	11.5035	10.6526	5.75205	12.679	12.841	14.4561	10.9042	13.8783	18.3919	17.6732	5.61538	5.39394	13.0579	12.9554	5.69764	6.4897	10.1671	12.4492	9.81852	14.2018	18.6217	18.182	2.43971	3.99553	14.3816	14.5758	2.12591	2.36634	9.41474	10.9415	2.59404	3.52009	10.2522	11.3949	1.99373	6.29735	14.9812	19.1266	10.1329	16.0222	4.82873	6.47222	8.7184
TNFRSF9	0.548998	1.46894	0.864481	0.731364	1.07622	1.33411	0.498154	0.571237	0.66571	1.94585	0.954931	0.659509	1.16171	1.34287	0.621549	0.814516	0.751084	0.701478	0.547022	0.566973	0.396112	0.428027	0.596875	0.713655	0.435788	1.18252	0.786988	0.627063	0.108056	0.446473	2.60753	1.6963	0.139237	0.348416	0.733402	1.04545	0.224708	0.639654	0.933379	1.1051	0.0783212	0.230392	0.406766	0.758029	0.333149	0.3779	0.373029	0.410016	0.21775
TNFSF13	0.423515	0.544477	5.51295	1.41142	0.89771	0.498996	0.723374	0.528806	0.537549	0.389473	1.6563	1.37853	0.345956	0.816498	0.375195	0.397444	0.12779	0.126663	1.03153	1.02829	0.25665	0.317965	1.16271	1.02223	0.357165	0.40756	0.49297	0.481855	1.41988	0.797809	0.422924	0.364271	0.187899	0.1034	0.975598	0.706788	1.01002	0.482745	0.411158	0.388607	0.0601511	0.228411	0.406205	0.252873	0.675952	0.613457	0.235255	0.262899	1.37076
TNS3	0.0910143	0.091777	0.368554	0.444172	0.0416833	0.0750989	0.590641	0.468533	0.047711	0.0504997	0.559577	0.678578	0.0710238	0.0811658	0.525317	0.512209	0.181134	0.169121	0.37288	0.370773	0.234053	0.153811	0.322529	0.43735	0.0782649	0.132112	0.500217	0.561219	0.170475	0.195184	0.38523	0.548892	0.128799	0.0881609	0.438264	0.442943	0.171497	0.130908	0.536668	0.465804	0.112997	0.147834	0.134131	0.200371	0.0941373	0.158855	0.173337	0.224412	0.10188
TOR1AIP2	1.16431	1.03095	1.02266	0.955439	1.27612	1.03419	1.05897	1.04042	0.87737	0.777666	1.0079	0.858133	1.08218	0.825495	0.804931	0.780735	1.07439	1.13254	1.01112	0.914766	1.44662	1.13207	0.8646	0.812204	1.53917	0.95123	0.903563	1.15983	0.690009	0.7529	0.715526	0.869428	0.758888	0.629542	0.683416	0.830235	0.888675	0.905054	0.794375	0.760796	0.960423	1.20136	1.41578	1.24135	1.05834	1.32586	1.35224	1.12157	1.26084
TPM4	0.253947	0.455372	0.109681	0.234475	0.11563	0.313084	0.162233	0.167463	0.120796	0.388213	0.12418	0.172845	0.251821	0.274677	0.0959557	0.116484	0.122672	0.147107	0.124873	0.0996496	0.134305	0.413693	0.151738	0.132108	0.234966	0.414176	0.123542	0.142588	0.0289843	0.166593	0.0922155	0.0959306	0.0419693	0.0404062	0.0750307	0.0962401	0.0439457	0.0844011	0.146001	0.186412	0.0457704	0.132334	0.308223	0.421405	0.235116	0.411163	0.433395	0.671498	0.198544
TRAF1	0.176311	0.54288	0.259916	0.315642	0.147251	0.693103	0.609258	0.622227	0.118894	0.552078	0.0715631	0.0626779	0.374373	1.02479	0.229911	0.28865	0.319438	0.519958	0.464601	0.393885	0.268613	0.702835	0.474249	0.608822	0.353906	1.1295	0.224808	0.256137	0.0239041	0.617298	0.209532	0.280964	0.0522225	0.31319	0.208524	0.490238	0.037067	0.80045	0.596851	0.750871	0.101111	0.786486	0.384386	0.829999	0.159306	0.495197	0.35105	1.20753	0.097018
TREM1	3.65423	2.28545	0.956709	1.85726	3.13839	6.35079	1.1154	1.56535	3.64439	7.88123	2.29984	3.2497	7.79281	11.9091	3.09902	3.16322	3.56074	4.91366	3.41409	3.2788	5.39536	9.09335	4.45461	4.92989	8.36657	11.3118	2.69501	3.90759	0.0708541	0.248061	1.28251	2.41411	0.0581033	0.0579771	1.47916	2.02743	0.0979675	0.293479	1.16089	1.87753	4.7908	8.70715	13.7332	22.4572	9.05308	12.0438	7.0807	10.2736	5.62152
TRIM21	1.06427	0.656753	1.34068	0.842365	1.3261	0.671757	4.88987	5.10502	0.820145	0.473049	0.704181	0.874807	1.00206	0.697615	1.50358	1.17126	0.980902	1.21407	3.49944	3.64637	1.67363	2.54459	2.35005	3.18095	1.56171	0.652911	3.14206	4.12454	1.01846	0.824214	0.775832	1.09223	1.10905	0.556287	1.51002	1.53761	0.983021	0.909831	2.6037	1.65036	0.842155	1.31729	1.77614	1.35034	1.02625	0.909002	1.26259	0.95794	1.45782
TRIM26	0.460913	0.475773	0.869411	0.432154	0.526559	0.569975	1.54788	1.35905	0.396184	0.242209	0.444375	0.490322	0.46588	0.379274	0.572922	0.352865	0.375534	0.411304	0.902441	0.88962	0.593642	0.60346	0.739614	0.941564	0.549942	0.337512	0.601484	0.527463	0.366885	0.46127	0.151366	0.338543	0.403078	0.312448	0.464484	0.468248	0.366861	0.46959	0.548541	0.624397	0.127599	0.683559	0.426866	0.495847	0.453609	0.567823	0.304547	0.27527	0.575968
TRIP10	0.0757731	0.221089	0.816746	0.472108	0.108711	0.21959	0.911583	0.904976	0.0680994	0.302967	0.318209	0.454455	0.173367	0.320113	0.685718	0.617212	0.0650662	0.0810758	0.7747	0.837229	0.107809	0.109591	0.668055	0.773529	0.136028	0.370934	0.677707	0.899594	0.0482555	0.377881	0.197393	0.491505	0.0410688	0.0421179	0.229687	0.237515	0.101765	0.248572	0.607943	0.580404	0.0745981	0.364596	0.0591519	0.118025	0.0788725	0.219184	0.138036	0.184056	0.0932252
TUBB6	1.14126	0.489075	1.43768	1.30302	0.639281	1.11522	3.21997	2.89397	1.05001	1.44472	1.41856	1.58048	1.30026	1.86614	1.73535	1.86345	1.92529	1.99918	3.79754	3.39532	1.81931	1.82352	3.70643	4.04733	1.98268	2.59314	1.523	1.54795	0.718191	2.04667	0.956059	1.50713	0.920057	0.513646	1.48381	1.5116	0.848048	0.979152	2.28487	2.20299	0.731985	1.68239	3.18655	3.09798	4.51584	5.35836	2.37815	3.40119	1.96859
TUT7	0.6787	0.71561	0.478953	0.293198	0.865633	1.04672	0.372626	0.321157	0.799435	0.928945	0.378971	0.383249	0.756396	1.2415	0.201154	0.261227	0.777014	0.606916	0.291234	0.269674	0.742238	0.755961	0.22911	0.30477	0.836993	1.2227	0.29729	0.302287	0.455187	0.386159	0.350954	0.403152	0.28694	0.386285	0.332912	0.442519	0.423557	0.63839	0.420869	0.404223	8.887	4.22654	0.825152	1.27539	1.02352	1.43483	0.681921	1.34665	0.969666
TWSG1	0.254371	0.867611	0.312153	0.149937	0.256951	0.496306	0.229354	0.162766	0.299957	0.358578	0.495748	0.34479	0.274967	0.4457	0.175244	0.262185	0.179423	0.176549	0.282767	0.249286	0.186866	0.161894	0.21722	0.226074	0.175819	0.299741	0.21204	0.148643	0.166946	0.177715	0.440986	0.194027	0.129203	0.25671	0.176519	0.247528	0.209091	0.295481	0.15966	0.168941	0.182851	0.263176	0.129854	0.157046	0.124743	0.0964566	0.166427	0.360918	0.380688
TYMP	5.30332	4.1047	17.1498	10.8174	6.14653	5.26494	22.0535	18.1453	6.52392	7.6178	12.2492	10.4438	5.97847	5.91587	7.82889	10.052	2.26731	2.39587	5.93918	7.37464	3.6536	4.49276	6.99642	7.95695	3.88172	3.89914	7.92331	7.89833	6.88965	7.13888	7.21828	9.44113	1.64155	1.49643	4.7246	5.10039	3.86516	2.75318	16.2503	15.5454	3.17	2.30758	7.26246	8.51574	6.60337	6.8161	5.12728	4.64466	7.23902
TYROBP	367.019	219.438	583.711	441.225	380.4	332.246	419.732	393.082	349.436	532.222	490.763	451.076	326.363	318.421	288.195	275.279	260.193	278.671	399.528	340.056	339.803	366.242	225.968	251.986	362.403	373.896	326.531	380.741	304.344	404.322	236.94	241.579	142.988	126.091	115.812	138.099	307.289	239.562	284.974	307.474	477.205	154.787	447.399	544.309	334.175	388.542	364	357.876	400.863
UPP1	3.61719	5.02406	1.60581	2.53885	1.98293	3.04809	2.31632	2.89477	2.61292	4.52079	1.84376	1.36863	2.57121	6.17083	2.62908	1.61936	3.77109	5.05671	2.29461	2.47881	4.2565	5.41255	2.62604	3.28278	1.27826	2.29169	0.623985	0.453228	0.392963	1.00948	0.51104	1.66699	0.564097	0.583926	1.98026	3.15778	0.220141	0.69537	1.17612	1.77158	6.62082	5.83366	4.62905	9.73622	1.6506	3.53087	1.65948	5.67123	4.79168
UQCR11	13.1077	17.3127	14.0924	13.5904	5.4974	8.89913	5.8955	5.63873	9.4083	10.6496	7.64619	8.90813	7.19266	8.88707	7.3602	4.67603	5.20436	5.73554	10.1945	10.1004	8.46218	7.59698	9.12434	8.93805	5.9735	5.47743	3.55134	4.61309	5.4757	6.09503	2.54302	4.81321	5.73401	4.46932	4.30435	5.82198	5.58186	6.66615	3.54304	3.15684	2.62795	5.12987	8.8706	12.3689	5.0432	7.61493	4.91153	9.1777	13.3967
USP12	0.127313	0.397091	0.168468	0.137125	0.169718	0.45616	0.193629	0.22854	0.0971565	0.259272	0.0863899	0.087578	0.170204	0.285147	0.127602	0.123537	0.179655	0.258823	0.339015	0.258642	0.226222	0.313028	0.281086	0.343169	0.206146	0.506581	0.117382	0.217906	0.0348096	0.294438	0.0844622	0.121536	0.0503149	0.0831501	0.0712255	0.125422	0.0595095	0.206137	0.105241	0.0991442	0.426692	0.725078	0.193167	0.334472	0.177578	0.351682	0.148995	0.381406	0.148343
VCAN	4.14958	0.892993	0.210088	2.85537	3.67592	1.65326	0.40559	0.347059	2.46293	2.08384	3.31866	4.10767	3.48587	2.62278	1.80705	1.7685	1.39953	1.28203	0.878665	0.746817	1.31936	1.27312	0.308951	0.434319	2.96598	2.04228	1.68974	2.51631	0.0650997	0.064971	1.13155	1.5847	0.0737901	0.016347	0.298214	0.308193	0.284094	0.203576	0.430986	0.337126	0.752335	1.95458	6.78444	7.4127	3.02857	4.0929	4.90707	3.69696	6.02189
VCPIP1	0.538396	0.320026	0.488325	0.446808	0.703237	0.351825	1.24632	1.36822	0.376711	0.229114	0.298986	0.396162	0.446061	0.263768	0.409336	0.259381	0.460778	0.404311	0.563807	0.553648	0.738133	0.441161	0.500097	0.667488	0.487167	0.233151	0.464488	0.634181	0.375439	0.202402	0.247949	0.319452	0.393978	0.302821	0.395119	0.362424	0.281497	0.216597	0.543102	0.413814	0.212823	0.397634	0.622584	0.487873	0.336141	0.260059	0.482531	0.322416	0.630846
VEGFA	1.09557	4.72656	2.13811	2.03727	1.68101	12.7904	1.36106	1.87979	2.43076	32.6371	11.0281	12.5095	9.00149	26.2554	10.6838	13.3303	2.84555	4.66442	1.06057	1.05936	1.83571	4.83464	0.735313	0.983922	3.21989	22.9119	6.31049	7.54438	0.342714	2.57512	6.15919	11.6407	0.183043	1.48643	2.12176	3.45667	0.503116	4.70285	2.13819	4.88864	9.64487	19.9027	5.71151	13.4321	3.02654	7.37554	2.64581	7.54485	6.27097
VPS18	0.743999	0.643269	0.333696	0.653925	0.994834	0.941276	1.75115	1.67418	0.538132	0.541342	0.829842	0.982284	0.575761	0.605269	1.00868	0.640306	0.690295	1.0123	1.5804	1.29692	1.253	0.764914	0.989161	1.39816	1.18648	0.354051	0.809777	1.17903	0.546078	0.684507	0.558445	0.914814	0.651327	0.35603	0.876011	0.996424	0.82078	0.676395	0.731497	0.73819	0.701694	1.96835	1.10661	0.878693	0.890595	0.984976	0.934253	1.30178	0.928818
VPS4A	5.09072	4.4689	7.10816	4.10808	4.42466	2.93409	3.99329	3.50989	5.61606	6.79899	7.3425	4.74581	5.43405	6.01423	3.52448	5.33886	5.10044	4.42911	3.63778	3.7964	4.55579	4.08629	3.49035	3.64423	3.9584	3.51338	4.24422	3.0325	4.36682	4.02056	13.6008	6.87949	4.47709	8.23564	6.02118	7.42425	4.89883	5.1428	6.97297	7.75061	2.91714	3.4333	5.96571	5.50604	5.87493	4.32518	4.60826	3.25053	5.10471
WARS	6.84662	10.3064	3.69279	2.76252	5.26883	9.34582	42.7202	51.5206	4.21976	6.7123	1.13489	1.59136	5.89256	7.63273	2.24573	1.39828	4.88631	7.75323	13.1067	13.0611	7.09508	5.96918	11.9185	17.7758	8.31677	9.73299	4.23902	6.49274	1.95447	4.51134	1.4351	2.60194	0.567613	0.422028	1.85872	2.01321	0.537349	0.625111	8.99827	8.08726	3.27659	8.51183	7.61305	10.7254	5.68262	13.2231	6.79133	10.0635	3.84496
XAF1	0.113984	0.156474	0.584088	0.556923	0.231094	0.228276	3.7103	2.73548	0.245913	0.241624	0.847618	0.55879	0.239212	0.286049	1.33606	1.92244	0.183148	0.190176	2.43318	2.53612	0.379323	0.582411	2.07731	2.4502	0.215845	0.267718	3.23086	2.97727	0.48106	0.333201	1.63908	1.35412	0.157294	0.409071	1.38379	1.86705	0.441434	0.271074	3.47326	2.86325	0.399353	0.138785	0.141419	0.173028	0.220468	0.184115	0.11958	0.133117	0.254049
XIAP	0.250703	0.376766	0.350664	0.379336	0.337267	0.32303	0.629022	0.804166	0.170076	0.121901	0.1887	0.301336	0.285444	0.336665	0.399053	0.257764	0.24259	0.327987	0.341681	0.364991	0.454993	0.295063	0.304446	0.411552	0.249338	0.168465	0.190733	0.388514	0.127047	0.170692	0.0707894	0.225096	0.19196	0.0990073	0.188216	0.260926	0.104394	0.161159	0.210488	0.217347	0.0363084	0.204212	0.386057	0.44907	0.177071	0.38214	0.237361	0.363572	0.287799
XKR8	0.293747	0.522893	0.970073	0.497004	0.764261	0.479215	2.57502	2.61821	0.388409	0.299227	1.59804	1.6825	0.363717	0.334563	1.58541	1.33938	0.249911	0.278038	1.50397	1.39717	0.40915	0.281871	1.73269	1.89658	0.148179	0.0978511	0.912425	0.832957	0.791681	0.336742	0.644439	0.871396	0.977074	0.899122	0.849035	0.79901	0.704137	0.520438	0.669681	0.467747	0.148543	0.377292	0.936245	1.06854	0.324578	0.333169	0.185046	0.269309	1.93326
ZC3H7B	0.105135	0.27717	0.251471	0.182949	0.193499	0.197569	0.526446	0.388834	0.117276	0.107699	0.187367	0.212203	0.155514	0.181652	0.174242	0.155318	0.120249	0.138169	0.249295	0.228341	0.164764	0.117592	0.187091	0.232508	0.10505	0.190183	0.205323	0.236208	0.167251	0.18106	0.1523	0.192927	0.181971	0.305185	0.208519	0.24786	0.250884	0.332945	0.31628	0.291607	0.250796	0.319108	0.137855	0.169252	0.182139	0.166313	0.140668	0.13507	0.180541
ZFP36	67.7377	540.939	30.4747	69.7002	91.9911	764.909	64.8865	93.3367	84.8594	464.519	23.4667	63.4915	244.07	1125.2	46.0745	88.7754	160.933	435.865	46.1305	53.1685	138.827	288.543	42.4602	52.0438	321.691	1696.89	111.797	148.915	63.9354	715.544	63.3367	488.923	39.5938	216.618	49.7898	194.332	76.4482	1116.3	88.1728	557.292	327.397	1619.2	192.608	978.491	333.697	792.693	185.378	1052.13	186.733
ZNF281	0.312979	0.635941	0.669292	0.58512	0.362099	0.578195	0.625845	0.743452	0.465074	0.308882	0.57486	0.679366	0.756156	0.671093	1.11478	1.05502	0.422141	0.281791	0.927951	0.951435	0.424665	0.253934	0.57235	0.804437	0.546948	0.595031	0.697917	1.13342	0.353328	0.319557	0.576298	0.977705	0.526355	0.487956	0.767499	0.825519	0.367571	0.363767	1.07784	1.22718	0.0669101	0.192675	0.506071	0.437559	0.2985	0.43924	0.196267	0.298532	0.476497
ZYX	4.63664	6.21772	11.2744	2.66781	4.07837	4.25034	1.86007	2.22668	2.83261	3.57152	1.18725	1.56358	4.93145	4.98752	0.951242	1.55792	3.35771	4.57765	2.25865	2.2259	5.04468	7.75313	1.42488	2.05145	8.10443	6.93322	1.75876	2.36039	2.45885	2.95627	1.04476	2.10836	1.74759	1.41542	1.10807	1.22446	2.54909	2.24518	2.23821	1.8327	11.7668	5.21673	8.64796	10.1368	8.42817	8.16625	6.95875	8.27302	6.22382
[truncated: 9 more columns]

## Sheet: AmpliSeq_hu-target-genes_list
Target Genes Human AmpliSeq Monocyte Tolerance Primer Panel
ABTB2
CXCR7
ADAM28
ADAMTS4
ADAP2
LPHN2
ADK
AEBP2
AFF1
AGRN
AKT3
ALB
ALCAM
ANGPT1
APC
APOL1
APOL2
APOL3
APOL6
APP
ARG1
ARHGAP26
ARHGEF3
ARID5A
ARID5B
ARL4A
ARNT2
ASB13
ASCL1
ATF3
ATF5
ATP10A
B4GALT3
B4GALT5
BACH1
BAD
BAK1
BATF3
BAX
BCL11A
BCL2
BCL2A1
BCL2L1
BCL3
BCL6
BCL9
BFAR
BIRC3
BPIFC
BTLA
C5
C5AR1
GPR77
CA12
CA2
CACNB3
CAMK2D
CAMP
CASP1
CASP12
CASP3
CASP7
CASP8
CAV1
CCL13
CCL14
CCL15
CCL16
CCL18
CCL19
CCL2
CCL20
CCL22
CCL23
CCL24
CCL25
CCL3
CCL4
CCL5
CCL7
CCL8
CCND2
CCR1
CCR4
CCR5
CCR7
CCRL2
CCRN4L
CD109
CD14
CD146
CD163
CD177
CD19
CD209
CD22
CD274
CD276
CD28
CD300A
CD300LF
CD33
CD34
CD36
CD38
CD3G
CD40
CD44
CD48
CD55
CD69
CD80
CD82
CD83
CD84
CD86
CD9
CD93
CDK14
CDKN1A
CEACAM1
CEACAM18
CEACAM19
CEACAM20
CEACAM21
CEACAM3
CEACAM4
CEACAM5
CEACAM6
CEACAM7
CEACAM8
CEBPD
CENPJ
CERS6
CFB
CFH
CFLAR
CH25H
CHCHD2
CHD7
CHI3L1
CHN2
CHST11
CLEC10A
CLEC12A
CLEC12B
CLEC1B
CLEC2B
CLEC2D
CLEC4A
CLEC4E
CLEC6A
CLEC7A
CLEC9A
CLIC1
CNN3
COL27A1
COL5A1
COL6A1
COL7A1
COLEC12
CPVL
CSF1
CSRNP1
CST3
CTLA4
CTNNAL1
CTNNB1
CTSC
CTSG
CXCL1
CXCL10
CXCL11
CXCL16
CXCL3
CXCL5
CXCL8
CXCL9
CXCR1
CXCR2
CXCR3
CXCR4
CYP1B1
DAAM1
DAXX
DCBLD1
DCP1A
DCP2
DDX58
DGKA
DGKH
DLL1
DNER
DOCK10
DPEP2
DST
DUSP14
DUSP16
DUSP2
EBI3
EDN1
ENG
EPHB2
ERBB4
ERRFI1
ETNK1
ETV3
ETV6
EXT1
EZR
F11R
F2R
F3
FADD
FAM129A
FAM20A
FAM20C
FANCC
FAS
FCAR
FCER1G
FCER2
FCGR1A
FCGR2A
FCGR2B
FCGR2C
FCGR3A
FCN1
FCRLB
FGF2
FGG
FGL2
FKBP5
FLNB
FMNL2
FMR1
FN1
FNDC3A
FOS
FOXP1
FOXP4
FPR1
FPR2
FRMD4A
FSCN1
FUCA1
FZD1
FZD4
GADD45G
GAPDH
GBP4
GCA
GCNT2
GDA
GDAP1
GDF15
GJA1
GK
GLIPR1
GNA15
GNB4
GNG4
GOLGA3
GPD2
GPNMB
GPR126
GPR68
GPR84
GPSM2
GYPC
GZMB
HAVCR2
HBEGF
HCK
HDC
HEY1
HFE
HIF1A
HIVEP2
HK3
HMGN3
HOMER1
HPRT
HSPA1B
ICAM1
ICOSL
IDO1
IFI44
IFIH1
IFNA1
IFNG
IGFBP4
IGSF9
IL10
IL10RA
IL12A
IL12B
IL13RA1
IL15
IL15RA
IL16
IL17A
IL18
IL18BP
IL18R1
IL19
IL1A
IL1B
IL1R1
IL1R2
IL1RAP
IL1RN
IL2
IL23A
IL23R
IL27
IL27RA
IL2RA
IL2RG
IL37
IL3RA
IL4I1
IL4R
IL6
IL6R
IL6ST
IL7R
INHBA
INPP5D
IRAK3
IRF2
ISG15
ITGA2B
ITGAV
ITGAX
ITGB2
ITGB8
ITPKB
JAK2
JARID2
JUN
JUNB
KATNA1
KEAP1
KLF7
KPNA3
KREMEN1
KTN1
LAMC1
LAMP3
LANCL2
LCK
LCN2
LCP2
LGALS1
LGALS3
LGALS9
LHX2
LILRA1
LILRA5
LILRB1
LILRB2
LILRB3
LILRB4
LILRB5
LIPG
LMLN
LNP
LPAR1
LPAR6
LRCH1
LRRC8C
LTA4H
LTC4S
LUZP1
LY86
MAFK
MALT1
MAP2K4
MAP3K8
MAPKBP1
MARCO
MBL2
MCEMP1
MCF2L
MED13L
MEF2C
MEF2D
MEIS1
MGAT1
MGAT5
MINPP1
MMD
MMP13
MMP7
MMP9
MOB3B
MPP7
MPZL1
MRC1
MS4A3
MT1A
MT1E
MT2A
MTMR7
MTUS1
MX2
MXD1
MYO10
KIAA1919
NAMPT
NCAM1
NCOA7
NEK6
NFAM1
NFE2L2
NFIL3
NFKB1
NFKB2
NFXL1
NOC4L
NOD1
NOD2
NOS2
NOTCH1
NOX1
NPC2
NR3C1
NT5E
SLC6A4
OGFRL1
OLR1
ORM1
OTUD1
PARP14
PARP8
PCGF5
PDCD1
PDCD1LG2
PDCD5
PDE4B
PDGFA
PDLIM5
PDSS1
PECAM1
PFKFB3
PHC2
PHIP
PHLDB1
PIGG
PILRA
PILRB
PIM1
PITX1
PLA2G4A
PLAGL1
PLAUR
PLEKHA2
PLEKHA4
PLEKHF2
PLIN2
PLOD2
PLXNB2
PMEPA1
PML
PNPT1
POU3F1
PPA1
PPAP2A
PPIB
PPM1K
PPP1R15B
PROCR
PRPF38A
PRPF4
PSMB1
PSMB10
PSMB2
PSMB5
PSMB8
PSMB9
PSME1
PSME2
PSME3
PSTPIP2
PTGES
PTGS2
PTPRJ
PTPRT
PTX3
PVRL2
PVRL4
PYCARD
RAB13
RAI14
RANBP2
RAP2C
RAPGEF2
RASGRP1
RBL1
RCAN1
RCN1
REL
RELA
RETN
RFFL
RGS16
RHBDF2
RHOH
RIN2
RIPK1
RIPK2
RIPK3
RND1
RND3
RNF125
RPL37A
S100A10
S100A12
S100A4
SAMHD1
SASH1
SCHIP1
SDC4
SDCCAG3
SDCCAG8
SEC24B
SELL
SELP
SEMA4C
SEPP1
SERPINA1
SERPINA3
SERTAD1
SERTAD3
SFRS3
SGK3
SIGIRR
SIGLEC10
SIGLEC12
SIGLEC14
SIGLEC15
SIGLEC5
SIGLEC7
SIGLEC8
SIGLEC9
SIK3
SIKE1
SIRPA
SLAMF1
SLC12A4
SLC12A7
SLC15A3
SLC15A4
SLC16A1
SLC25A22
SLC2A6
SLC30A1
SLC30A4
SLC37A2
SLC39A14
SLC43A3
SLC44A1
SLC45A3
SLC4A7
SLC4A8
SLCO3A1
SLCO4A1
SLFN11
SLFN12
SLFN5
SMAD6
SNN
SNX10
SOCS1
SOCS3
SOCS7
SP100
SPATA13
SPDYA
SPHK1
SPINT2
SPRED1
SPSB1
SRC
SSTR2
ST6GALNAC4
STAT1
STAT2
STAT3
STAT5A
STEAP4
TAB2
TAGAP
TAP1
TBC1D1
TBP
TCF4
TF
TGFB1
THBS1
THBS2
THBS3
TIAM1
TIGIT
TIPARP
TLE3
TLK2
TLR1
TLR2
TLR3
TLR4
TLR5
TLR6
TLR7
TLR8
TLR9
TMCO3
TMEM2
TNC
TNF
TNFAIP3
TNFRSF12A
TNFRSF1A
TNFRSF1B
TNFRSF21
TNFSF10
TNFSF4
TNFSF8
TNFSF9
TNIP3
TOLLIP
TOR1AIP2
TPBG
TPM4
TPST1
TRAF1
TRAF3IP2
TRAFD1
TREM1
TREML1
TREML2
TRIM21
TRIM26
TRIP10
TUBB6
TYMP
TYMS
TYROBP
UACA
UPP1
USP12
USP25
USP42
VCAM1
VCAN
VCPIP1
VEGFA
VPS54
WDR43
WDR59
WNT5A
XAF1
XKR8
XRN1
ZBTB32
ZC3H7A
ZCCHC6
ZEB1
ZFP36
ZNF281
ZNRF3
ZYX
C6orf120
SDF4
TNFRSF14
EFNB2
CD300LG
SULF2
CHST12
SCN5A
ZC3H7B
DTX2
TBK1
CAMK2G
TANK
TBL1X
NCOR1
DUSP1
PPARG
NR1H3
NR1H2
CXCL2
CXCL14
TFCP2
OAS3
IL33
SERPINE1
F10
LRRC4
MET
SPIB
AKAP11
ADCY3
PDE3B
PRKAR1A
PRKACB
CREB3L2
NAIP
CST7
ADORA2A
MSR1
CD200
NRIP1
IRF7
ODC1
SLC7A11
SLC13A3
GALNTL2
SLAMF7
SLC11A2
SLC11A1
NOTCH2
NRP1
NRP2
LY75
GANAB
PNPLA6
OSTM1
AZU1
GBA
CD53
PODNL1
LILRA3
TMED4
SLC2A13
CDCP1
CD151
SEMA4A
CLDND1
ABCA1
EMR3
GLG1
PTGIR
PLXND1
FLT1
ST3GAL1
TFRC
SEMA4B
LEMD2
GLT8D1
FFAR2
EXTL3
CLEC4D
MICA
MERTK
IGSF8
SMPDL3A
DSC2
LMBRD1
PANX1
CADM4
P4HA2
ADAMDEC1
NDST1
ANGPTL4
LPA
AQP9
ABCA2
B4GALT1
CHST15
CD226
KIAA1199
CERS4
CSGALNACT1
CSGALNACT2
CTNS
CSF2RB
DPP4
ENTPD7
ENPP1
ERGIC1
ERP44
ERLIN1
ERLIN2
SLC1A3
FLVCR1
FLG2
FURIN
GGT5
SLC7A1
GPR180
ITGA7
CALU
ACSL1
SLC9A6
C1orf159
SCARB1
KLRG1
LTBP2
LAIR1
LIPN
ABCC1
NOTCH3
NTSR1
PLXNA1
ATP13A3
GPR97
PTPRM
SLC9A1
SLC2A14
SUCO
TAPBP
TMEM132A
TMEM62
TNFRSF9
TWSG1
KIAA0195
SLC39A8
VLDLR
ENTPD4
HIAT1
CRLF2
TMEM231
PIGR
LY6K
B3GALT4
CASP4
CD81
CLN6
COMMD3
C1RL
CNTNAP3
UQCR11
DERL2
XIAP
EPHA7
HAUS4
HS3ST6
SLC31A1
HRH1
HRH2
HAT1
HDAC6
SETD3
HCAR2
INTS2
MBD1
ANGPT2
FAM3A
RHBDD2
RC3H1
TMEM222
KBTBD11
BAG6
L3MBTL1
LPP
KDM6B
LYPD2
PPT2
TMEM67
MMP24
MATK
MAGED2
MAP3K3
MLKL
SLC16A10
NINJ1
NFATC2
NCOR2
ZC3HC1
PDGFD
CLN8
RBM3
MEFV
RAB5A
RUFY1
PLK3
ACVRL1
SLAMF8
SRGAP2
SNW1
SLC35B1
SORD
SYNGR2
WARS
TNS3
TXNRD2
TLL2
TMEM120A
TMEM208
TMEM209
TNFRSF10D
TNFAIP6
VPS18
VPS4A
DUOX1
DUOX2
ITGA5
ITM2B
SLC7A5
TMEM165
SERPINB2
CTSL
SLC43A2
NDST2
TNFSF13B
TREM2
LTBP1
CLEC5A
ST3GAL2
TNFSF13
ATP1A4
SERPINE2
PLXNA4
ADRB2
SAMSN1
TM9SF2
MMP14
RELT
SOD2
ADA
TMEM161B
IRG1
CSF3
TARM1
SLC7A2
MAFF
GCNT1
NCEH1
CIITA
PTGS1
SGSH
SLC46A3
ENTPD1
GPR183
