# Supplementary material for: Staphylococcus aureus induces tolerance in human monocytes accompanied with expression changes of cell surface markers
Source: Front Immunol. 2023 Mar 31;14:1046374. doi: 10.3389/fimmu.2023.1046374 (PMC10104166; doi:10.3389/fimmu.2023.1046374)
Supplement: Supplementary Table 3 — AmpliSeq_list of significantly changed genes. [file Table_3.xlsx]

## Sheet: AmpliSeq_Liste_Sign_Genes_
				SA 2h vs. Contr		SA 24h vs. Contr				Pat_SA 2h vs. Pat contr
				SA 2h vs. Contr		SA 24h vs. Contr		22h SA+2h SA vs. SA 24h		Pat_SA 2h vs. Pat contr
Significant SA 2h vs. Contr	Significant SA 24h vs. Contr	Significant 22h SA+2h SA vs. SA 24h	Significant Pat_SA 2h vs. Pat contr	-Log p-value	log2 FC	-Log p-value	log2 FC	-Log p-value	log2 FC	-Log p-value	log2 FC	Gene names
	SA 24h vs. Contr			1.08717	0.914367	1.6016	0.801108	0.405943	0.15434	1.15262	0.633612	ABALON
	SA 24h vs. Contr		Pat_SA 2h vs. Pat contr	0.859042	0.565035	4.40808	1.86903	0.0312032	-0.0353902	3.03165	1.36647	ABCA1
	SA 24h vs. Contr			0.331173	0.299619	2.47686	1.16288	0.103369	-0.0591526	0.890872	0.426405	ADA
	SA 24h vs. Contr			0.338615	-0.515317	7.53962	4.75299	0.116053	0.0859179	0.0913281	0.180101	ADAMDEC1
			Pat_SA 2h vs. Pat contr	1.93099	2.08165	1.53493	1.75972	0.746778	0.451662	2.49391	2.26103	ADORA2A
	SA 24h vs. Contr			0.691125	0.28745	2.18902	-0.70017	0.144422	0.0714607	0.546789	0.221621	AEBP2
	SA 24h vs. Contr			0.520638	0.416095	7.51833	3.80217	0.0340872	0.0332541	0.888431	0.611203	AGRN
	SA 24h vs. Contr			0.263685	0.194774	3.28674	1.5342	0.0441657	0.0466373	0.314395	0.231907	APOL6
	SA 24h vs. Contr			0.55177	1.36102	2.08362	3.01998	0.261403	-0.151981	1.89507	1.15571	AQP9
	SA 24h vs. Contr			1.03804	0.88588	3.74757	1.99711	0.00356844	-0.00345355	1.82188	0.786981	ATP13A3
	SA 24h vs. Contr			1.46266	-0.658445	2.01969	0.721889	0.366283	-0.191757	0.802346	-0.420927	B3GALT4
	SA 24h vs. Contr		Pat_SA 2h vs. Pat contr	1.78563	1.02964	1.93612	1.01667	0.27207	0.189838	2.32082	0.89708	B4GALT1
			Pat_SA 2h vs. Pat contr	1.37437	1.14414	1.36597	1.02717	0.175689	0.132361	2.43184	1.18511	B4GALT5
SA 2h vs. Contr	SA 24h vs. Contr		Pat_SA 2h vs. Pat contr	3.94155	3.44457	3.59689	2.71272	0.769867	0.421294	3.82476	2.38584	BCL2A1
SA 2h vs. Contr	SA 24h vs. Contr		Pat_SA 2h vs. Pat contr	6.45444	1.91686	2.38862	1.04496	0.211586	0.178312	6.05632	1.84926	BIRC3
	SA 24h vs. Contr			0.447664	0.275124	4.69787	1.77935	0.161348	-0.134575	0.123505	0.174035	C1RL
SA 2h vs. Contr	SA 24h vs. Contr		Pat_SA 2h vs. Pat contr	2.16392	1.2337	3.20206	-1.67114	0.128526	0.134102	3.17627	1.35301	CA2
	SA 24h vs. Contr			0.113334	0.0578695	4.78283	1.13807	0.307591	-0.179417	0.204795	0.111129	CASP3
SA 2h vs. Contr	SA 24h vs. Contr			1.95741	2.07342	11.6324	9.43157	0.058343	-0.0796978	0.97107	1.39945	CCL18
SA 2h vs. Contr	SA 24h vs. Contr		Pat_SA 2h vs. Pat contr	3.49565	3.06674	6.14253	4.59097	0.548906	0.406594	3.30554	3.0412	CCL2
SA 2h vs. Contr			Pat_SA 2h vs. Pat contr	5.5715	6.70985	0.976314	1.62084	1.80883	1.81509	6.46451	5.89995	CCL20
	SA 24h vs. Contr			1.21696	1.46853	6.83518	5.43037	0.0427964	-0.0438281	1.58476	1.77765	CCL23
SA 2h vs. Contr	SA 24h vs. Contr		Pat_SA 2h vs. Pat contr	7.76303	5.77789	1.80843	2.02242	2.00594	1.80943	6.13427	5.36002	CCL3
SA 2h vs. Contr			Pat_SA 2h vs. Pat contr	7.3489	5.19189	1.25507	1.45583	1.813	1.63323	5.42308	5.12073	CCL4
SA 2h vs. Contr			Pat_SA 2h vs. Pat contr	6.65565	5.06403	0.294635	0.640388	1.46243	2.00767	4.52224	4.71191	CCL4L2
	SA 24h vs. Contr			1.05306	2.27547	3.75252	5.14601	0.0720204	0.136364	1.00077	2.11213	CCL7
	SA 24h vs. Contr			1.14161	-0.78257	5.13717	1.35338	0.351903	-0.175138	0.377642	0.321554	CCR1
	SA 24h vs. Contr			0.283595	0.239669	5.65791	1.98256	0.279443	-0.175679	0.119546	0.146661	CCR5
SA 2h vs. Contr	SA 24h vs. Contr		Pat_SA 2h vs. Pat contr	3.97463	2.37793	7.05961	4.06737	0.0424234	0.0655929	3.73808	1.89999	CCR7
SA 2h vs. Contr	SA 24h vs. Contr		Pat_SA 2h vs. Pat contr	4.94936	2.76291	2.58821	1.31715	0.271356	0.151084	7.25128	2.73405	CCRL2
	SA 24h vs. Contr			0.525756	0.297802	1.82643	0.939715	0.0973621	0.101512	1.72994	0.929255	CD14
	SA 24h vs. Contr			0.376013	-0.473532	5.19631	3.81846	0.0534473	-0.0895708	0.063611	-0.0616695	CD163
SA 2h vs. Contr	SA 24h vs. Contr		Pat_SA 2h vs. Pat contr	2.98195	1.91146	9.7642	5.63106	0.218433	0.206287	2.1455	1.99078	CD274
	SA 24h vs. Contr			0.344096	-0.314224	2.22893	0.933489	0.354143	-0.200935	0.272109	0.27873	CD300LF
	SA 24h vs. Contr			0.859846	0.724416	5.68264	4.53892	0.0364483	-0.0820274	0.273538	0.350228	CD38
SA 2h vs. Contr	SA 24h vs. Contr			3.11039	1.68601	4.56142	3.05975	0.0681398	0.125845	1.45254	1.06474	CD40
	SA 24h vs. Contr			0.934997	0.607453	2.94897	1.30031	0.0778785	0.0417685	1.64019	0.607416	CD44
	SA 24h vs. Contr			0.713878	0.325442	3.88345	1.11047	0.346694	-0.157112	0.40687	0.200554	CD48
	SA 24h vs. Contr			0.257799	-0.17595	5.52539	1.64722	0.0108579	-0.00724709	0.386726	0.316559	CD81
	SA 24h vs. Contr			0.115811	-0.106523	5.46591	-3.21535	0.045163	-0.0767249	0.0378355	-0.0622764	CD9
	SA 24h vs. Contr			0.310415	0.441824	6.07807	3.61992	0.262201	-0.343546	0.53614	0.479208	CEACAM4
SA 2h vs. Contr	SA 24h vs. Contr		Pat_SA 2h vs. Pat contr	3.80191	1.09159	6.39795	1.47653	0.103352	-0.0569323	5.0239	1.06359	CFLAR
SA 2h vs. Contr	SA 24h vs. Contr		Pat_SA 2h vs. Pat contr	4.65728	1.2186	6.36347	1.49997	0.0134902	0.00789083	4.79851	1.07596	CFLAR-AS1
SA 2h vs. Contr	SA 24h vs. Contr			2.26042	0.554947	3.70128	0.74983	1.03858	0.287433	1.19533	0.595371	CHST11
	SA 24h vs. Contr			0.525039	0.803486	2.23332	2.09042	0.0877806	-0.137544	0.931693	0.941895	CLEC2D
	SA 24h vs. Contr			0.0865798	0.126272	2.38034	1.55868	0.0583606	0.0611434	0.803953	0.565858	CLEC4D
	SA 24h vs. Contr		Pat_SA 2h vs. Pat contr	1.77432	1.11937	2.85817	1.58695	0.308987	0.226729	2.88343	1.23612	CLEC4E
	SA 24h vs. Contr			0.0482542	-0.0949073	3.68623	-3.49979	0.634058	0.896769	0.805212	0.769537	CLEC5A
	SA 24h vs. Contr			0.440361	0.499086	2.33205	1.79519	0.104706	0.132939	0.894754	0.702155	CLEC6A
	SA 24h vs. Contr			0.391746	0.504713	2.80099	-1.59261	0.125924	-0.119053	1.56667	0.60907	CLEC7A
	SA 24h vs. Contr			1.85331	1.2154	2.09049	1.38992	0.113229	0.154912	0.715463	1.148	CRLF2
	SA 24h vs. Contr			0.140798	0.0603478	7.02264	2.34742	0.115872	-0.112034	0.479408	0.217881	CSF2RB
SA 2h vs. Contr			Pat_SA 2h vs. Pat contr	3.74225	2.56704	0.303561	0.436057	1.12106	0.925777	5.45307	2.04496	CSRNP1
	SA 24h vs. Contr			0.152416	0.138533	5.49003	-2.09868	0.148491	-0.109152	0.0667414	0.0285716	CST3
	SA 24h vs. Contr			0.141069	-0.0725649	4.94024	1.18985	0.141246	-0.0561665	1.0115	0.405432	CTNS
	SA 24h vs. Contr			0.743376	0.432291	10.7222	5.09319	0.100808	0.106818	0.597467	0.667004	CTSL
SA 2h vs. Contr	SA 24h vs. Contr		Pat_SA 2h vs. Pat contr	7.21732	5.2533	8.02625	4.89834	1.67473	1.18484	5.69571	3.94819	CXCL1
SA 2h vs. Contr	SA 24h vs. Contr		Pat_SA 2h vs. Pat contr	8.86597	5.97138	1.63716	1.01529	2.438	1.41199	7.78378	5.07049	CXCL2
SA 2h vs. Contr	SA 24h vs. Contr		Pat_SA 2h vs. Pat contr	9.18978	6.05298	1.65729	1.58419	2.36407	1.9748	6.70155	5.29366	CXCL3
SA 2h vs. Contr	SA 24h vs. Contr		Pat_SA 2h vs. Pat contr	3.36357	2.04903	3.08994	4.0751	0.141784	0.462579	4.03265	3.15214	CXCL5
SA 2h vs. Contr	SA 24h vs. Contr		Pat_SA 2h vs. Pat contr	6.10032	5.63014	2.38468	2.7762	0.791352	0.922456	7.99752	4.21135	CXCL8
SA 2h vs. Contr				2.55421	0.627901	1.13177	0.427422	0.493866	0.217664	1.74529	0.398081	DCP1A
	SA 24h vs. Contr			0.390291	0.181467	6.32761	2.49081	0.153165	-0.18546	0.019096	-0.014872	DDX58
	SA 24h vs. Contr			0.149195	-0.118604	2.21783	-1.21415	0.218851	0.219531	0.00271567	0.00391064	DGKA
SA 2h vs. Contr	SA 24h vs. Contr		Pat_SA 2h vs. Pat contr	3.10032	1.26393	10.0639	4.9097	0.839389	0.550446	3.09258	1.58297	DLL1
	SA 24h vs. Contr			1.11039	-1.02133	4.41088	2.33041	0.0921	-0.096544	0.650678	-0.434146	DSC2
SA 2h vs. Contr	SA 24h vs. Contr		Pat_SA 2h vs. Pat contr	3.52798	3.09726	2.94129	2.40902	0.81303	0.486322	5.85989	2.26977	DUSP1
SA 2h vs. Contr	SA 24h vs. Contr			2.28705	1.45186	10.7992	6.22161	0.0205981	-0.0229224	1.54928	1.48026	EBI3
SA 2h vs. Contr			Pat_SA 2h vs. Pat contr	3.75322	3.19831	0.932559	1.43268	0.51336	1.07166	4.03347	2.93179	EDN1
	SA 24h vs. Contr			0.703138	0.236937	3.22616	0.807172	0.490198	-0.189791	0.206426	0.0601663	ERP44
SA 2h vs. Contr	SA 24h vs. Contr			2.75334	1.1779	3.00233	1.26399	0.00905591	-0.00680774	0.738368	0.382042	ETV3
	SA 24h vs. Contr			0.392677	0.292215	2.35655	-1.15442	0.685688	0.367655	0.783067	0.354973	EZR
	SA 24h vs. Contr			0.431498	0.295388	3.50727	1.14312	0.0459715	-0.0336086	0.412388	0.305235	F11R
	SA 24h vs. Contr			0.793781	0.286399	9.95206	1.92467	0.0793084	-0.0354795	1.1696	0.333359	FCER1G
	SA 24h vs. Contr			0.465203	-0.384816	4.55651	2.68301	0.00176704	-0.0028184	0.216618	0.195616	FCGR1A
	SA 24h vs. Contr			0.173461	0.136651	7.4685	1.8768	0.347776	-0.120385	0.463071	0.193424	FCGR2A
	SA 24h vs. Contr			0.25447	0.253937	3.10199	1.35283	0.145487	-0.0618467	0.0149181	0.0120758	FCGR2B
	SA 24h vs. Contr			0.397146	0.292087	4.32773	1.45269	0.255108	-0.100586	0.0437375	0.0355974	FCGR2C
	SA 24h vs. Contr			0.285445	0.175162	2.65329	1.31524	0.162855	-0.177413	0.207029	0.23528	FCGR3A
	SA 24h vs. Contr			0.309638	0.187711	2.66555	1.3279	0.161884	-0.177346	0.221732	0.247759	FCGR3B
	SA 24h vs. Contr			0.275334	-0.232572	11.7736	-7.45759	0.0234484	0.0367499	0.265245	0.2017	FCN1
SA 2h vs. Contr				2.20588	1.89772	0.965599	1.33399	0.313193	0.525516	1.54784	1.89209	FFAR2
	SA 24h vs. Contr			0.669274	-0.536044	2.7522	-2.11336	0.252348	-0.42967	0.082293	0.0798596	FGL2
	SA 24h vs. Contr			1.10155	-0.521887	2.50732	-0.957704	0.101229	0.076035	1.53695	-0.576345	FOXP4
	SA 24h vs. Contr			0.250132	0.548604	3.65144	3.22264	0.0920882	0.0733581	0.627936	0.485815	FPR2
	SA 24h vs. Contr			0.703305	0.535339	4.68405	2.62505	0.0361138	-0.0562688	0.317991	0.284004	FSCN1
	SA 24h vs. Contr			0.942012	-1.26356	2.24354	-1.86381	0.0145458	-0.0189467	0.844932	-1.3148	FUCA1
	SA 24h vs. Contr			0.027393	0.0268244	6.15195	2.12378	0.238294	0.0980842	0.481725	0.391961	GBA
	SA 24h vs. Contr			0.833234	0.582597	2.96709	2.43787	0.00522815	-0.0122168	0.488273	0.612506	GBP4
	SA 24h vs. Contr			0.389659	-0.337683	2.16614	1.10546	0.0798382	-0.088294	0.546858	0.517362	GCA
	SA 24h vs. Contr			0.290716	-0.357154	1.7812	-1.41223	0.179241	-0.212536	1.01334	-0.852049	GCNT1
	SA 24h vs. Contr			0.97975	0.547349	1.93709	1.07468	0.120225	-0.113835	0.842136	0.458309	GK3P
	SA 24h vs. Contr			0.149509	0.0994693	6.41263	-3.50271	0.0602993	0.102392	1.1486	0.37649	GLIPR1
	SA 24h vs. Contr			0.908602	-0.555202	1.60513	0.754738	0.0980231	0.0834606	0.0274509	-0.0253146	GNB4
	SA 24h vs. Contr		Pat_SA 2h vs. Pat contr	1.71688	0.98729	3.54069	1.7929	0.530608	0.321341	2.36323	1.26137	GPR84
	SA 24h vs. Contr			0.934455	0.334765	2.19549	0.663057	0.193255	0.0846605	0.247824	0.240787	HDAC6
	SA 24h vs. Contr			1.54331	0.841032	7.60069	2.88319	0.098411	0.0685524	1.43018	0.630033	HIF1A
SA 2h vs. Contr	SA 24h vs. Contr		Pat_SA 2h vs. Pat contr	4.86035	2.46815	1.96919	1.15723	0.89586	0.398175	2.70232	2.66015	ICAM1
	SA 24h vs. Contr			0.514473	0.535616	4.681	-3.15748	0.0173918	0.0261642	0.255303	0.179196	ICOSLG
	SA 24h vs. Contr			1.52356	1.55302	8.21974	6.62564	0.106474	0.186671	1.36594	1.90876	IDO1
	SA 24h vs. Contr			0.628491	0.518308	4.51522	2.98414	0.00445187	-0.00820522	0.0169422	-0.0185352	IFI44
	SA 24h vs. Contr			0.0670833	0.0675089	2.6158	1.87029	0.0354563	0.0667404	1.39863	0.4834	IFIH1
	SA 24h vs. Contr			1.09302	0.763549	2.74813	2.11693	0.00918098	-0.0169624	0.226583	0.303895	IGFBP4
	SA 24h vs. Contr			0.31739	0.513115	5.86582	3.3116	0.10077	-0.0812397	0.855586	0.598122	IGSF8
SA 2h vs. Contr	SA 24h vs. Contr			2.33402	2.67716	6.31428	4.04044	0.0977364	0.0899784	1.47506	1.04205	IL10
SA 2h vs. Contr	SA 24h vs. Contr			2.67919	1.31494	7.91025	4.99457	0.0164856	0.0300901	1.50823	0.905083	IL15RA
	SA 24h vs. Contr			0.968807	0.716614	1.78489	1.12203	0.0670992	-0.0871465	1.33009	0.437424	IL18
SA 2h vs. Contr	SA 24h vs. Contr		Pat_SA 2h vs. Pat contr	4.8004	5.74298	2.6523	3.31739	2.2716	1.05122	6.34682	4.12616	IL1B
	SA 24h vs. Contr			0.942355	0.838246	4.69863	-2.91945	0.061679	0.0972237	1.71861	1.24608	IL1R2
SA 2h vs. Contr	SA 24h vs. Contr		Pat_SA 2h vs. Pat contr	3.71076	3.51647	4.20302	3.75847	0.772077	0.679262	3.59151	2.58939	IL1RN
SA 2h vs. Contr	SA 24h vs. Contr		Pat_SA 2h vs. Pat contr	5.32948	5.6308	3.77195	3.19575	0.567423	0.661488	6.60837	4.54156	IL23A
	SA 24h vs. Contr			1.44423	1.35315	2.5997	3.15709	0.0374195	-0.127209	0.399418	0.476437	IL27
SA 2h vs. Contr	SA 24h vs. Contr			3.14282	-0.832858	5.0413	-2.52697	0.0531384	-0.0808814	0.564449	-0.39062	IL27RA
	SA 24h vs. Contr			1.29753	0.504512	8.12729	2.70849	0.174553	-0.0973115	0.984104	0.902015	IL4I1
	SA 24h vs. Contr			0.440055	0.205823	3.2543	0.780819	0.300236	-0.0855587	0.778959	0.402455	IL4R
SA 2h vs. Contr	SA 24h vs. Contr		Pat_SA 2h vs. Pat contr	6.56983	7.61932	4.40785	5.41493	1.65148	1.90448	5.79015	7.28187	IL6
	SA 24h vs. Contr			0.105845	0.109168	2.13857	-0.882127	0.578449	0.21046	1.25214	0.397459	IL6R
	SA 24h vs. Contr			1.67898	1.2812	6.88771	3.70264	0.169481	-0.15505	0.90248	0.823632	IL7R
SA 2h vs. Contr	SA 24h vs. Contr		Pat_SA 2h vs. Pat contr	6.77585	5.7244	6.55829	5.47077	1.4816	1.52479	5.87699	3.71206	INHBA
	SA 24h vs. Contr			1.45503	-0.603813	5.51318	1.8755	0.595591	-0.363823	0.464708	-0.382456	IRF2
	SA 24h vs. Contr			1.44215	0.519078	5.33462	2.08894	0.0917003	-0.0998669	0.942472	0.455227	IRF7
SA 2h vs. Contr	SA 24h vs. Contr			3.22566	1.184	5.10976	3.64488	0.0314025	0.0723844	0.99668	1.0352	ISG15
	SA 24h vs. Contr			0.32499	1.03644	3.0164	-3.95578	0.283204	0.381468	0.991346	1.3039	ITGA2B
SA 2h vs. Contr			Pat_SA 2h vs. Pat contr	2.8079	1.58367	1.13844	0.681402	0.524214	0.296756	4.50724	1.71002	LCP2
	SA 24h vs. Contr			1.12044	-0.319856	2.515	0.485959	0.591539	-0.168419	0.326919	-0.134641	LEMD2
	SA 24h vs. Contr			0.924897	-0.874193	2.58354	1.47591	0.150489	-0.129758	0.157284	-0.175632	LILRA1
	SA 24h vs. Contr			0.282884	0.479219	3.2854	2.37964	0.0893174	0.122609	0.468635	0.443354	LILRA5
	SA 24h vs. Contr			1.7056	-0.739634	5.38115	2.59555	0.0470331	-0.0577685	0.0683418	-0.0549954	LILRB1
	SA 24h vs. Contr			0.0769472	-0.0851529	3.72977	1.74639	0.00764038	0.00897362	0.295951	0.186721	LILRB2
	SA 24h vs. Contr			0.260406	-0.170338	5.77193	2.04715	0.458933	0.263491	0.00951261	-0.00786231	LILRB3
	SA 24h vs. Contr			0.00128014	0.000950849	7.54119	2.38208	0.0892367	0.067516	0.406705	0.182283	LILRB4
	SA 24h vs. Contr			0.338122	0.370291	4.81508	2.90253	0.0699239	-0.0888532	0.909633	0.963589	LOC105375304
	SA 24h vs. Contr			1.61845	-1.66167	3.35822	-2.34414	0.115602	-0.173791	1.26153	-1.01698	LRRC4
	SA 24h vs. Contr			0.998851	-0.405921	2.17106	-1.5049	0.0724876	-0.117059	0.029237	-0.0397851	LTA4H
	SA 24h vs. Contr			1.30404	0.793315	4.0137	1.22961	0.0671426	-0.0450143	0.935139	0.659397	MAGED2
	SA 24h vs. Contr			1.28367	0.770899	2.56083	-0.96321	0.820056	0.300841	1.82591	0.615927	MALT1
SA 2h vs. Contr	SA 24h vs. Contr			2.44371	-0.399535	5.14046	-1.34124	0.179956	-0.111019	0.0791468	-0.0492248	MAP3K3
	SA 24h vs. Contr			0.0585135	-0.183627	3.92181	5.80568	0.0300026	0.0831883	0.0928548	0.198352	MARCO
	SA 24h vs. Contr			0.828005	0.844306	1.81473	-2.00379	0.142678	0.313781	0.591754	0.652617	MATK
	SA 24h vs. Contr			0.0150159	-0.0320765	3.24033	2.24339	0.206579	-0.184166	0.0108506	-0.0103958	MCEMP1
	SA 24h vs. Contr			0.0153288	0.0230282	1.95911	1.25392	0.0162969	-0.0156221	0.173645	-0.118744	MEFV
	SA 24h vs. Contr			0.115356	-0.135647	3.02384	1.63731	0.16003	0.154508	0.128035	0.0700825	MICA
	SA 24h vs. Contr			0.279553	0.204141	4.29816	1.56003	0.0325184	0.0247681	0.512809	0.490989	MLKL
	SA 24h vs. Contr			0.703554	1.00988	2.24722	-1.47851	0.18064	-0.115813	0.788019	0.872859	MMD
	SA 24h vs. Contr		Pat_SA 2h vs. Pat contr	0.614956	0.443882	13.0383	4.65224	0.452806	0.128261	2.15942	0.66489	MMP14
	SA 24h vs. Contr			0.154239	0.332191	2.57906	3.02048	0.0781365	-0.172193	0.585185	0.935994	MMP9
	SA 24h vs. Contr			0.364355	-0.282624	6.58465	2.73702	0.091065	0.0791619	0.426795	0.269276	MPZL1
	SA 24h vs. Contr			1.31193	0.993714	6.53267	5.2795	0.0609837	-0.145371	0.898034	0.943334	MT2A
	SA 24h vs. Contr			0.890962	0.835309	3.06992	1.60841	1.10163	0.436963	1.39088	0.749498	MXD1
	SA 24h vs. Contr		Pat_SA 2h vs. Pat contr	1.7745	1.94949	3.74868	2.88305	0.302818	0.151242	4.51822	1.73578	NAMPT
	SA 24h vs. Contr			0.211533	0.172896	6.05506	2.54375	0.135383	0.111899	0.724098	0.502904	NECTIN2
	SA 24h vs. Contr			0.126355	0.153276	7.42891	4.89258	0.242457	-0.324047	0.404255	0.513298	NR1H3
	SA 24h vs. Contr			0.553817	0.177474	8.68877	1.10639	0.18154	-0.0565326	0.819048	0.432801	OSTM1
	SA 24h vs. Contr			0.231275	-0.0973963	2.43629	1.3445	0.181386	0.217709	0.0199868	-0.0143658	PARP14
SA 2h vs. Contr	SA 24h vs. Contr		Pat_SA 2h vs. Pat contr	2.71159	1.84877	5.92508	3.01763	0.395008	0.30727	5.21338	1.74928	PFKFB3
	SA 24h vs. Contr			1.12651	1.55435	2.87205	-2.70546	0.675137	0.388018	1.66061	1.23186	PHLDB1
	SA 24h vs. Contr			0.203028	0.134245	7.64062	1.75558	0.0722626	-0.0324483	0.688005	0.541822	PILRA
SA 2h vs. Contr	SA 24h vs. Contr		Pat_SA 2h vs. Pat contr	3.45685	1.65608	7.56036	2.9581	0.102019	0.0828779	3.25235	1.47377	PIM1
SA 2h vs. Contr	SA 24h vs. Contr		Pat_SA 2h vs. Pat contr	4.85751	3.51092	3.16683	2.06781	2.1433	0.919307	6.24182	2.84566	PLAUR
	SA 24h vs. Contr			1.87934	0.882945	1.87082	1.17979	0.113868	0.165985	1.09227	0.893875	PLIN2
	SA 24h vs. Contr			0.860772	-0.601906	4.11818	2.36258	0.402668	-0.382769	0.0146265	0.0168368	PLXND1
	SA 24h vs. Contr			0.0308875	0.0199892	4.31142	2.03216	0.0759277	0.101109	0.228112	0.172762	PML
	SA 24h vs. Contr			0.294433	-0.137682	1.60522	0.632748	0.0713877	-0.0504568	0.515046	0.190063	PNPLA6
	SA 24h vs. Contr			0.641791	0.200981	8.60364	3.87566	0.0932812	-0.111417	0.015813	0.0109811	PPA1
	SA 24h vs. Contr			0.799579	0.345256	2.08386	0.54679	0.175801	0.0729787	0.976379	0.390113	PRKAR1A
	SA 24h vs. Contr			0.243041	-0.383059	7.18862	3.93168	0.0813859	0.0772344	0.0510399	-0.0767135	PROCR
	SA 24h vs. Contr			0.943132	0.210117	3.26279	0.7034	0.0177419	0.00934903	0.383026	0.144785	PSMB2
SA 2h vs. Contr				1.99403	-0.370454	1.54384	0.448278	0.104916	-0.0544291	0.457872	-0.216971	PSMB5
	SA 24h vs. Contr			0.283442	-0.0958365	4.0942	1.15722	0.38237	-0.23624	0.0298462	-0.0387019	PSMB8
	SA 24h vs. Contr			0.0493427	-0.054215	3.89442	1.91517	0.372233	-0.387258	0.16907	-0.222485	PSMB9
	SA 24h vs. Contr			0.227386	0.187503	2.30423	1.38924	0.162155	0.215456	0.387322	0.301939	PSME2
	SA 24h vs. Contr			0.0438964	-0.0308407	1.7235	-0.69972	0.131083	0.0697806	0.163551	0.0755594	PSME3
	SA 24h vs. Contr			0.0509961	-0.0675584	2.5271	1.53863	0.138756	-0.111529	0.191936	0.118489	PTGIR
SA 2h vs. Contr	SA 24h vs. Contr		Pat_SA 2h vs. Pat contr	6.48602	5.91679	6.1091	4.61229	1.91465	1.15457	10.0606	4.00895	PTGS2
	SA 24h vs. Contr			1.50013	-0.68724	3.99115	-1.11112	0.477164	-0.279313	0.497323	-0.328619	PYCARD
	SA 24h vs. Contr			0.184302	0.134227	12.6114	2.91567	0.095036	-0.0374677	0.0569419	0.0461388	RAB13
	SA 24h vs. Contr		Pat_SA 2h vs. Pat contr	0.537518	0.286276	2.68362	-0.955473	0.0545372	-0.0384492	2.31942	0.399125	RBM3
	SA 24h vs. Contr			0.174576	0.494625	2.76232	3.34913	0.0923032	-0.202028	0.703153	0.950908	RETN
	SA 24h vs. Contr			0.0868249	0.0460194	4.9329	2.15102	0.289933	-0.238992	0.912793	0.556116	RHBDF2
SA 2h vs. Contr	SA 24h vs. Contr		Pat_SA 2h vs. Pat contr	2.72457	1.35005	3.74623	1.5064	0.364122	0.216406	3.96426	1.2694	RIN2
SA 2h vs. Contr	SA 24h vs. Contr		Pat_SA 2h vs. Pat contr	5.08671	2.32225	2.09191	1.24925	0.334279	0.347956	4.6792	2.17352	RIPK2
	SA 24h vs. Contr			0.82046	-0.259867	4.27444	1.00714	0.267208	-0.131764	0.0194088	-0.0276213	RIPK3
	SA 24h vs. Contr			0.062345	0.0579144	4.12709	-2.68406	0.0286977	-0.0492459	0.615222	0.412874	S100A4
	SA 24h vs. Contr			0.146737	-0.171429	1.66977	1.03552	0.00671025	-0.0062606	0.160361	-0.1332	SAMHD1
			Pat_SA 2h vs. Pat contr	1.27082	0.920004	1.17017	0.74382	0.169948	0.130776	3.71547	0.860347	SAMSN1
SA 2h vs. Contr	SA 24h vs. Contr		Pat_SA 2h vs. Pat contr	4.62852	2.02881	3.05565	1.13978	0.798334	0.211635	2.0575	1.28463	SDC4
				1.92014	0.380825	1.42535	0.308203	0.0577008	-0.0152711	1.46742	0.347744	SDF4
	SA 24h vs. Contr			0.00461962	0.00996793	2.47764	-2.08164	0.0114582	0.0138633	0.243209	0.248921	SELL
	SA 24h vs. Contr			0.489426	-0.255821	2.25678	1.18689	0.128572	-0.136619	0.160249	-0.104004	SEMA4A
SA 2h vs. Contr	SA 24h vs. Contr			2.21076	-1.01953	6.68368	2.58059	0.639503	-0.420394	0.903916	-0.799748	SEMA4B
	SA 24h vs. Contr			0.334718	0.559144	1.78311	1.65019	0.178746	0.209486	0.148908	0.18602	SEMA4C
SA 2h vs. Contr			Pat_SA 2h vs. Pat contr	2.08912	2.77693	0.999927	1.63064	0.268609	0.580612	2.16341	2.30177	SERPINB2
	SA 24h vs. Contr			0.459361	0.48102	3.0675	-2.29026	0.0213224	-0.0393035	0.345116	0.299196	SIGIRR
	SA 24h vs. Contr			0.00740238	-0.0121986	4.38934	3.0869	0.0687263	-0.115899	0.236419	0.162205	SIGLEC10
	SA 24h vs. Contr			0.473251	-0.479854	2.15063	1.26632	0.0117286	-0.0125069	0.468356	-0.289256	SIGLEC14
	SA 24h vs. Contr			0.350755	-0.301177	4.65234	2.44555	0.126003	-0.133437	0.189051	0.178935	SIGLEC7
SA 2h vs. Contr	SA 24h vs. Contr			2.89948	1.31163	4.46928	2.92021	0.00155513	-0.00281727	1.78589	0.900317	SLAMF7
	SA 24h vs. Contr			0.220552	-0.579441	4.44254	4.47214	0.192994	-0.115596	0.288513	-0.377249	SLAMF8
	SA 24h vs. Contr			0.130495	0.226642	2.95262	1.92977	0.122555	0.107368	1.28602	0.816844	SLC11A1
SA 2h vs. Contr			Pat_SA 2h vs. Pat contr	3.63412	1.14574	1.43947	0.665655	0.390688	0.233556	6.93872	1.66081	SLC11A2
	SA 24h vs. Contr			0.47945	0.573034	2.38512	-1.74278	0.314274	0.345921	1.71329	0.906803	SLC12A7
	SA 24h vs. Contr			0.576889	-0.277396	3.05473	0.958828	0.0208024	-0.015765	0.109638	0.0923886	SLC15A4
	SA 24h vs. Contr			0.368862	0.308898	2.04531	1.10152	0.0955878	-0.0718893	0.728825	0.493394	SLC25A22
SA 2h vs. Contr	SA 24h vs. Contr			3.91388	-1.36644	6.62444	2.38415	0.772154	-0.477682	0.604078	-0.59733	SLC30A1
	SA 24h vs. Contr			0.504846	-0.364165	6.04703	-2.47739	0.064112	-0.0728717	0.0513591	0.0334449	SLC37A2
	SA 24h vs. Contr		Pat_SA 2h vs. Pat contr	0.983855	1.07623	2.36607	1.97284	0.155701	0.134708	1.97545	1.60196	SLC39A8
	SA 24h vs. Contr			0.87895	-0.285477	5.75387	-1.20526	1.32624	0.336362	0.216567	0.0910451	SLFN11
	SA 24h vs. Contr			0.359802	0.410403	3.67907	1.72806	0.219055	-0.158306	0.160824	0.220604	SLFN5
	SA 24h vs. Contr			0.221172	0.365874	4.41657	3.2713	0.119415	-0.181567	1.36878	0.640716	SMPDL3A
	SA 24h vs. Contr			0.370436	0.44762	4.66083	3.00802	0.237443	-0.264199	0.796347	0.847418	SNX10
SA 2h vs. Contr	SA 24h vs. Contr		Pat_SA 2h vs. Pat contr	3.61233	3.21626	3.96227	3.47803	0.504033	0.405694	4.31316	3.81289	SOCS3
	SA 24h vs. Contr		Pat_SA 2h vs. Pat contr	1.29856	1.35414	1.88498	1.56497	0.0265404	0.0149997	3.51011	1.51411	SOD2
	SA 24h vs. Contr			0.429468	-0.166278	3.04004	0.688473	0.0279394	-0.0154786	0.284041	-0.11088	SP100
	SA 24h vs. Contr			0.947239	0.432223	4.55639	1.3175	0.446822	0.137756	1.87004	0.883087	ST3GAL1
	SA 24h vs. Contr		Pat_SA 2h vs. Pat contr	0.836505	0.483426	3.43577	-1.64351	0.202097	0.211106	2.91181	0.7663	ST6GALNAC4
	SA 24h vs. Contr			0.198407	0.247555	4.14025	2.41627	0.266501	-0.255679	0.332261	0.326574	STAT1
	SA 24h vs. Contr			0.270422	0.178482	4.00929	1.74439	0.0601907	0.0623061	0.118534	0.115507	STAT2
	SA 24h vs. Contr			0.744383	0.269532	7.54312	1.51432	0.163904	-0.0667428	1.24962	0.369437	STAT3
	SA 24h vs. Contr			1.75745	0.439105	4.04086	0.755709	0.736298	-0.293971	1.01758	0.361327	STAT5A
	SA 24h vs. Contr			0.115749	-0.214743	2.91835	-3.74142	0.0315589	-0.100433	0.827667	0.981973	STEAP4
	SA 24h vs. Contr			0.0356042	0.0227153	3.44557	1.27228	0.131503	-0.108459	0.0996054	-0.0503922	SYNGR2
SA 2h vs. Contr			Pat_SA 2h vs. Pat contr	2.11173	1.015	1.50894	0.89313	0.0650061	0.0598905	3.10424	0.910725	TANK
	SA 24h vs. Contr			0.543689	0.280408	3.52154	1.73042	0.0519035	0.0711248	0.171362	0.104894	TAP1
	SA 24h vs. Contr			0.829829	0.349244	4.64709	1.28656	0.282218	-0.126563	1.10795	0.370633	TBK1
SA 2h vs. Contr			Pat_SA 2h vs. Pat contr	2.33188	-0.356166	0.801649	-0.167759	0.304486	-0.0891935	2.21234	-0.49045	TBP
SA 2h vs. Contr	SA 24h vs. Contr		Pat_SA 2h vs. Pat contr	2.81044	1.32401	9.72826	4.58676	0.26147	0.22127	3.21901	1.30503	TFRC
	SA 24h vs. Contr		Pat_SA 2h vs. Pat contr	0.337256	0.392698	3.54428	-1.89475	0.166148	0.10986	3.33865	0.523745	TGFB1
	SA 24h vs. Contr			0.479412	0.613974	1.99594	-1.98647	0.024357	-0.0482894	0.879934	0.490256	THBS1
	SA 24h vs. Contr			0.190598	0.192313	2.13069	-0.976232	0.158324	-0.0868247	0.526002	0.300563	TIPARP
	SA 24h vs. Contr			0.528969	-0.304199	2.15856	-1.12809	0.118563	0.107011	0.59134	-0.290033	TLE3
	SA 24h vs. Contr			0.89675	-0.621611	3.87113	1.76702	0.00107969	-0.00115417	0.529667	-0.326913	TLR8
	SA 24h vs. Contr			1.19647	-0.311029	2.14811	0.531287	0.640094	-0.206025	0.0811682	0.153159	TM9SF2
	SA 24h vs. Contr			1.22482	-0.444117	2.50688	1.03814	0.60141	-0.363785	0.443341	-0.233778	TMCO3
	SA 24h vs. Contr			1.324	0.399391	4.52873	0.848672	0.392091	-0.0992413	1.34404	0.5337	TMEM165
SA 2h vs. Contr	SA 24h vs. Contr		Pat_SA 2h vs. Pat contr	5.3385	2.7276	1.96642	1.18325	0.212946	0.174667	6.55467	2.41424	TNFAIP3
SA 2h vs. Contr	SA 24h vs. Contr		Pat_SA 2h vs. Pat contr	2.38344	2.99014	2.23118	3.08877	0.0890156	0.181166	5.17124	2.81548	TNFAIP6
	SA 24h vs. Contr			0.0503688	-0.0986165	2.88176	-2.30109	0.347462	0.372088	0.173815	-0.116311	TNFRSF12A
	SA 24h vs. Contr			0.437976	0.352499	4.25551	1.45426	0.0922201	0.0347411	0.725843	0.518299	TNFRSF1B
	SA 24h vs. Contr			0.048066	0.0445267	6.05913	2.10503	0.415566	0.109584	0.860377	0.364282	TNS3
SA 2h vs. Contr			Pat_SA 2h vs. Pat contr	3.81405	2.29976	1.24494	1.10173	0.268054	0.274567	3.97018	2.27174	TRAF1
SA 2h vs. Contr	SA 24h vs. Contr		Pat_SA 2h vs. Pat contr	2.08632	1.16796	6.65159	2.63225	0.20768	0.159074	2.01726	0.841589	TRIP10
	SA 24h vs. Contr			0.245201	0.188413	1.83542	0.76743	0.0771855	0.0582418	0.469604	0.35386	TUBB6
	SA 24h vs. Contr			0.41558	0.228224	3.61643	-0.948157	0.0876825	0.0347926	0.451813	0.409696	TUT7
	SA 24h vs. Contr			0.0654951	-0.0571915	2.79477	1.18545	0.0134716	0.0111428	0.195998	0.126215	TYMP
	SA 24h vs. Contr			0.290184	0.180119	6.74791	2.85998	0.0467995	-0.0526588	0.158987	-0.132078	XAF1
	SA 24h vs. Contr			0.37109	-0.31101	3.24152	1.43626	0.165954	-0.138724	0.0124124	0.0192566	XKR8
	SA 24h vs. Contr			0.844314	0.33686	2.0423	0.613965	0.00342466	-0.00200133	0.305023	0.138232	ZC3H7B
	SA 24h vs. Contr			0.0979075	-0.0537213	3.52802	0.747228	0.873504	0.249764	0.215483	0.233478	ZNF281
	SA 24h vs. Contr			0.186371	0.145408	1.77352	-1.01592	0.121513	0.108705	0.451955	0.185792	ZYX
			Pat_SA 2h vs. Pat contr	1.18251	1.5236	0.556789	0.769839	0.144324	0.115745	3.11969	1.65271	ACSL1
SA 2h vs. Contr				2.27915	-1.13452	0.471973	-0.289884	0.0346005	0.029075	0.726059	-0.27533	ADAP2
	SA 24h vs. Contr			0.0570679	0.0379577	2.10209	-0.704237	0.13185	0.1167	0.686321	0.37692	BAG6
SA 2h vs. Contr				3.71256	1.40958	1.46635	-0.969171	0.034883	0.0554609	1.06066	0.914409	CCND2
SA 2h vs. Contr			Pat_SA 2h vs. Pat contr	6.17378	3.28601	0.446786	-0.548678	0.383602	0.789701	4.14132	2.50877	CD69
SA 2h vs. Contr			Pat_SA 2h vs. Pat contr	4.63027	3.15458	0.570191	0.765866	0.413808	0.513467	4.86746	2.91548	CD83
	SA 24h vs. Contr			0.157508	-0.14319	1.83233	0.91406	0.219329	-0.148858	0.137888	-0.142194	CD84
SA 2h vs. Contr			Pat_SA 2h vs. Pat contr	2.1648	1.74407	0.411832	0.440983	0.565057	0.375108	5.05455	1.45139	CDKN1A
			Pat_SA 2h vs. Pat contr	1.39238	0.565379	0.128209	-0.0977167	0.160009	0.11847	2.04229	0.628662	CEMIP2
SA 2h vs. Contr			Pat_SA 2h vs. Pat contr	3.61267	0.845159	0.318792	0.124594	0.141254	0.0482213	4.35774	0.705988	CLDND1
			Pat_SA 2h vs. Pat contr	0.407186	0.290577	0.0880633	0.0600887	0.350108	0.105892	2.00897	0.571745	CSGALNACT2
			Pat_SA 2h vs. Pat contr	0.777033	0.529923	0.00428833	0.00328595	0.158504	0.0591852	3.15117	0.632855	CTNNB1
SA 2h vs. Contr			Pat_SA 2h vs. Pat contr	6.69614	3.98648	0.589057	-0.694941	1.57878	1.22103	5.61778	3.20986	DUSP2
SA 2h vs. Contr				1.96112	0.383574	1.51279	-0.315146	0.914112	0.233099	0.997486	0.642898	ETNK1
SA 2h vs. Contr			Pat_SA 2h vs. Pat contr	4.23918	-0.95019	0.137805	-0.0727107	0.291196	-0.165624	2.03303	-0.720995	FADD
			Pat_SA 2h vs. Pat contr	1.0082	1.35299	0.0354323	-0.0672415	0.578573	0.325871	1.99326	0.807674	FCAR
SA 2h vs. Contr	SA 24h vs. Contr		Pat_SA 2h vs. Pat contr	2.41206	1.47576	3.66735	-2.08461	2.95318	2.08189	3.25534	1.48037	FOS
SA 2h vs. Contr				4.0419	1.56983	0.221638	0.17746	0.322427	0.241252	1.59656	0.876355	GPR183
SA 2h vs. Contr				2.39752	0.376163	1.40653	0.306423	0.570346	-0.214204	1.51358	0.394758	HAT1
SA 2h vs. Contr			Pat_SA 2h vs. Pat contr	3.31104	3.46614	0.0454848	0.0889893	1.83572	1.56869	4.85387	3.50943	HBEGF
SA 2h vs. Contr				1.98712	0.4275	0.338295	-0.130721	0.0173327	0.00874548	1.91409	0.590492	IL2RG
SA 2h vs. Contr			Pat_SA 2h vs. Pat contr	2.95087	1.72459	0.137864	-0.153271	1.47841	0.57676	6.11479	1.6674	JUNB
SA 2h vs. Contr			Pat_SA 2h vs. Pat contr	3.3188	2.78597	1.21257	-1.1802	0.96847	0.452512	4.76177	2.25902	KDM6B
SA 2h vs. Contr			Pat_SA 2h vs. Pat contr	5.71846	3.38524	0.308102	0.373807	1.33811	0.76452	4.69792	2.85527	MAFF
			Pat_SA 2h vs. Pat contr	1.18151	0.782538	0.675418	-0.597296	0.778624	0.591706	2.88054	1.13971	MAFK
SA 2h vs. Contr			Pat_SA 2h vs. Pat contr	2.8158	2.07819	0.0208207	0.0276504	0.446152	0.216387	3.38113	1.38191	MAP3K8
SA 2h vs. Contr	SA 24h vs. Contr			2.57379	0.698035	1.87464	-0.696528	0.410118	0.289373	1.70507	0.516151	MEF2D
SA 2h vs. Contr				3.63783	-1.12599	0.948869	0.654887	0.114068	-0.154668	0.483093	-0.406734	MERTK
			Pat_SA 2h vs. Pat contr	1.77354	1.1141	0.0375629	0.0424162	0.665602	0.323346	4.17639	0.906292	NFE2L2
SA 2h vs. Contr			Pat_SA 2h vs. Pat contr	2.12581	1.33363	0.761581	0.624995	0.0195369	0.0175525	4.69202	1.21352	NFKB2
			Pat_SA 2h vs. Pat contr	1.21862	1.01071	0.970577	0.824366	0.132368	0.108268	2.26791	0.94074	NINJ1
SA 2h vs. Contr			Pat_SA 2h vs. Pat contr	3.18361	2.68909	0.689235	0.841452	0.335059	0.448974	4.31082	2.12048	NOCT
	SA 24h vs. Contr		Pat_SA 2h vs. Pat contr	0.856978	1.25285	1.65926	-1.68749	1.2155	0.557727	2.57413	1.0009	OLR1
SA 2h vs. Contr			Pat_SA 2h vs. Pat contr	3.11048	2.40605	0.281478	0.306948	2.01798	0.732016	5.57244	2.84954	OTUD1
SA 2h vs. Contr			Pat_SA 2h vs. Pat contr	3.12013	1.87512	0.143433	0.177968	0.382694	0.304821	4.27913	2.02795	PLK3
SA 2h vs. Contr			Pat_SA 2h vs. Pat contr	2.86162	1.52398	0.458504	0.380431	0.422871	0.248189	4.52428	1.68441	PPP1R15B
SA 2h vs. Contr				2.71368	0.690813	0.889135	0.490154	0.164102	-0.166667	0.992536	0.449392	PSTPIP2
SA 2h vs. Contr			Pat_SA 2h vs. Pat contr	2.75079	2.84753	0.0622022	-0.120568	0.248485	0.273169	4.46804	2.64448	PTX3
	SA 24h vs. Contr			0.803651	0.397704	2.22199	-0.745424	1.22163	0.202622	1.39745	0.440594	RC3H1
SA 2h vs. Contr			Pat_SA 2h vs. Pat contr	3.77673	2.01165	0.974655	-0.559506	2.20817	0.417484	5.1634	1.50575	REL
SA 2h vs. Contr				2.15134	-0.712453	1.12237	-0.323303	0.126099	-0.0456155	0.335795	-0.241002	SERTAD3
			Pat_SA 2h vs. Pat contr	1.43944	1.53761	0.0404322	0.065302	0.619434	0.368436	3.19491	1.30008	SLC7A5
SA 2h vs. Contr				3.36359	-0.867051	0.725648	0.302945	0.332078	-0.177725	0.51838	-0.279216	SLC9A6
			Pat_SA 2h vs. Pat contr	0.507322	0.473722	1.33736	-0.873266	0.0136553	0.0129119	3.5032	1.08031	SRSF3
SA 2h vs. Contr				2.24539	0.562076	0.957059	0.337871	0.281738	-0.114893	1.15696	0.345601	TAB2
SA 2h vs. Contr			Pat_SA 2h vs. Pat contr	5.42672	1.84582	0.390155	0.295656	0.205848	0.262743	3.96898	1.98236	TAGAP
SA 2h vs. Contr				2.04248	0.617973	0.616826	-0.384709	0.298023	0.218955	1.77339	0.702717	TAPBP
SA 2h vs. Contr	SA 24h vs. Contr		Pat_SA 2h vs. Pat contr	3.9569	-1.56724	1.80442	0.846733	0.380134	-0.261158	2.2961	-1.62184	TLR1
			Pat_SA 2h vs. Pat contr	1.53108	0.239536	0.14521	-0.0697625	0.349518	0.159763	2.27473	0.316059	TMED4
SA 2h vs. Contr			Pat_SA 2h vs. Pat contr	8.72833	5.84402	0.0630881	-0.115383	1.08768	1.35277	8.4085	4.8674	TNF
SA 2h vs. Contr				2.22616	-0.865714	0.0479364	0.0404024	0.495618	-0.322365	0.0819961	-0.103883	TNFRSF1A
			Pat_SA 2h vs. Pat contr	0.233204	0.710477	0.215898	0.502299	0.853889	0.46592	2.05988	0.689334	TREM1
SA 2h vs. Contr			Pat_SA 2h vs. Pat contr	2.56149	1.3118	0.356876	0.302886	0.26514	0.196041	2.00705	0.788137	USP12
SA 2h vs. Contr				2.84752	-0.686844	0.0361032	0.0241855	0.0550891	0.0442501	1.27262	-0.451476	VCPIP1
SA 2h vs. Contr			Pat_SA 2h vs. Pat contr	2.50722	2.4425	0.900273	1.1106	0.301674	0.438897	2.54176	1.54252	VEGFA
SA 2h vs. Contr	SA 24h vs. Contr		Pat_SA 2h vs. Pat contr	5.04672	2.54069	1.98988	-1.04294	1.92309	1.25854	8.02545	2.26167	ZFP36
