# Supplementary material for: Staphylococcus aureus induces tolerance in human monocytes accompanied with expression changes of cell surface markers
Source: Front Immunol. 2023 Mar 31;14:1046374. doi: 10.3389/fimmu.2023.1046374 (PMC10104166; doi:10.3389/fimmu.2023.1046374)
Supplement: Supplementary Table 4 — List of significantly changed glycoproteins. [file Table_4.xlsx]

## Sheet: Tabelle1
				S.aueus vs. contr	S.aueus vs. contr	LPS vs. contr	LPS v.s contr	P3C vs. contr	P3C vs. contr	Malp2 vs. contr	Malp2 vs. contr
T-test significant	T-test significant	T-test significant	T-test significant	-log10 p-value	lg2 FC	-log10 p-value	lg2 FC	-log10 p-value	lg2 FC	-log10 p-value	lg2 FC	Protein names	Gene names
S aureus_contr	LPS_contr	P3C_contr	Malp2_contr	8.44538	9.90202	6.82352	10.5008	6.67626	10.1684	6.36517	9.50782	Programmed cell death 1 ligand 1	CD274
S aureus_contr				5.82689	9.19503	2.06008	5.30528	1.67633	4.44964	1.45919	3.98648	SLAM family member 7	SLAMF7
S aureus_contr				9.44904	8.44332	0.393951	0.607845	0.37086	0.586154	1.02381	1.23007	Corticosteroid 11-beta-dehydrogenase isozyme 1	HSD11B1
S aureus_contr				4.23458	8.35253	1.52389	5.45437	1.39055	5.0715	1.31503	4.85813	Tumor necrosis factor receptor superfamily member 5	CD40
S aureus_contr	LPS_contr	P3C_contr	Malp2_contr	4.72966	7.7872	4.4782	6.77462	3.83474	5.63689	3.78878	5.46699	Lysosome-associated membrane glycoprotein 3	LAMP3
S aureus_contr	LPS_contr	P3C_contr	Malp2_contr	6.02568	7.73252	5.19407	8.89828	5.41727	9.39405	4.64094	7.96545	Prostaglandin G/H synthase 2	PTGS2
S aureus_contr	LPS_contr	P3C_contr	Malp2_contr	9.41688	7.64068	4.94134	5.81788	3.17002	3.25003	3.36554	3.81061	Excitatory amino acid transporter 1;Amino acid transporter	SLC1A3
S aureus_contr				3.95741	7.34223	0.277605	-0.817516	0.0829441	-0.271683	0.135341	0.462992	CD83 antigen	CD83
S aureus_contr	LPS_contr	P3C_contr		7.92303	7.33824	3.71752	5.38296	2.83217	4.14507	0.911107	2.2778	T-lymphocyte activation antigen CD80	CD80
S aureus_contr				3.38188	7.15465	2.02966	7.39626	1.87969	6.91624	1.82307	6.74569	L-amino-acid oxidase	IL4I1
S aureus_contr				5.50389	5.96046	0.294943	0.512001	0.524535	0.649409	1.36756	1.72931	Tumor necrosis factor-inducible gene 6 protein	TNFAIP6
S aureus_contr				5.48833	5.46156	1.02669	1.54064	0.454728	1.00203	NaN	0	Tumor necrosis factor receptor superfamily member 4	TNFRSF4
S aureus_contr				3.25114	5.35637	2.21606	6.29044	2.06674	5.93059	2.02663	5.84488	Nectin-2	PVRL2
S aureus_contr				5.79328	4.70451	1.89352	2.42104	2.31393	2.84853	2.06789	2.6541	Long-chain-fatty-acid--CoA ligase 1	ACSL1
S aureus_contr				3.24333	4.6523	1.79707	3.53586	0.983133	2.19265	1.05481	2.30206	Neuropilin-2	NRP2
S aureus_contr	LPS_contr			4.1855	4.6324	3.37088	3.18568	1.33439	1.82448	1.34324	1.61109	C-C chemokine receptor type 7	CCR7
S aureus_contr	LPS_contr	P3C_contr		4.0431	4.51504	4.62554	6.23525	3.23436	4.04397	2.43192	3.09095	CD276 antigen	CD276
S aureus_contr				2.82736	4.44357	2.48479	6.06757	1.6797	4.39098	1.75246	4.56892	Interleukin-1 receptor antagonist protein	IL1RN
S aureus_contr				3.23744	4.38349	0.0456897	-0.120643	0.365388	-0.725195	0.550117	-1.01495	Neural cell adhesion molecule 1	NCAM1
S aureus_contr				2.61677	4.22412	1.64889	4.6109	1.31897	3.8472	1.26019	3.7241	C-type lectin domain family 4 member E	CLEC4E
S aureus_contr				2.8337	4.05168	2.37	5.4579	2.53481	5.78792	2.43504	5.61315	CMP-N-acetylneuraminate-beta-galactosamide-alpha-2,3-sialyltransferase 1	ST3GAL1
S aureus_contr				2.15691	4.0144	0.0543428	-0.17737	0.0928826	-0.281908	0.368796	-0.997865	Phosphatidylcholine-sterol acyltransferase	LCAT
	LPS_contr	P3C_contr		1.77456	3.86164	4.49775	7.31653	2.67903	5.1071	1.66269	3.43876	Signaling lymphocytic activation molecule	SLAMF1
S aureus_contr				3.03421	3.82869	1.5016	2.99553	1.81216	3.50297	1.16158	2.45198	Transferrin receptor protein 1;Transferrin receptor protein 1, serum form	TFRC
S aureus_contr				3.18771	3.74417	1.31558	3.04368	1.35776	3.10974	1.38026	3.11978	Interleukin-3 receptor subunit alpha	IL3RA
S aureus_contr				2.63058	3.66823	0.638195	1.79935	0.846585	2.1924	0.95512	2.4105	Low-density lipoprotein receptor	LDLR
	LPS_contr	P3C_contr	Malp2_contr	1.879	3.14498	5.31274	7.16629	4.74492	6.19212	4.12304	5.34388	Interleukin-7 receptor subunit alpha	IL7R
S aureus_contr				2.48714	3.00118	2.34073	3.48054	1.82896	3.17968	2.37402	3.16163	Cystine/glutamate transporter	SLC7A11
S aureus_contr	LPS_contr	P3C_contr	Malp2_contr	5.2588	2.78529	3.50857	3.18904	3.3385	3.03259	3.37605	3.05969	Intercellular adhesion molecule 1	ICAM1
S aureus_contr				2.19201	2.48528	2.23303	3.30774	1.5296	1.43786	2.49371	1.95307	SLAM family member 8	SLAMF8
S aureus_contr				2.26148	2.31511	0.379781	-0.526186	0.590328	0.860443	0.41157	-0.567297	A disintegrin and metalloproteinase with thrombospondin motifs 13	ADAMTS13
	LPS_contr	P3C_contr	Malp2_contr	1.3712	2.29561	3.41815	5.3053	3.26334	5.17082	3.74665	5.85622	Ovarian cancer G-protein coupled receptor 1	GPR68
S aureus_contr	LPS_contr	P3C_contr	Malp2_contr	4.95928	2.11184	2.85851	1.77582	3.47358	2.18971	3.26383	1.9942	CD44 antigen	CD44
	LPS_contr	P3C_contr	Malp2_contr	1.53566	1.9268	6.81277	5.93479	6.62689	5.5163	5.79819	4.42046	Integrin beta-8	ITGB8
	LPS_contr	P3C_contr	Malp2_contr	0.782675	1.83089	3.07506	6.26458	3.27163	6.66984	3.49494	7.22463	Matrix metalloproteinase-9;67 kDa matrix metalloproteinase-9;82 kDa matrix metalloproteinase-9	MMP9
S aureus_contr			Malp2_contr	2.87663	1.78677	2.48024	2.12622	2.47792	2.19911	3.08452	2.58098	C-type lectin domain family 5 member A	CLEC5A
	LPS_contr	P3C_contr	Malp2_contr	1.16107	1.72412	5.18435	5.13372	3.74071	3.70089	2.72407	2.72361	Protein FAM20A	FAM20A
S aureus_contr	LPS_contr	P3C_contr	Malp2_contr	4.53305	1.67632	3.38638	2.23881	4.54363	2.78773	3.90721	2.45706	Leukocyte immunoglobulin-like receptor subfamily B member 1	LILRB1
S aureus_contr				3.34613	1.57111	2.16486	1.05454	2.06564	1.06816	1.56678	0.838492	Carboxypeptidase M	CPM
	LPS_contr	P3C_contr		1.02327	1.53086	3.46599	3.62241	3.59822	3.83882	2.38033	2.9568	Carbohydrate sulfotransferase 2	CHST2
S aureus_contr				3.54539	1.43487	0.110394	0.132458	0.281758	-0.311113	0.2029	-0.2214	HLA class II histocompatibility antigen, DR alpha chain	HLA-DRA
	LPS_contr	P3C_contr		1.97901	1.28267	2.73494	2.60188	2.97355	2.80746	2.50331	2.40464	Urokinase plasminogen activator surface receptor	PLAUR
S aureus_contr				2.67621	1.26978	2.29235	1.54542	2.05554	1.41453	1.73112	1.2177	4F2 cell-surface antigen heavy chain	SLC3A2
S aureus_contr				2.13494	1.24502	1.61257	1.37196	2.01067	1.63321	1.77805	1.47755	Paired immunoglobulin-like type 2 receptor alpha	PILRA
	LPS_contr	P3C_contr	Malp2_contr	1.4804	1.17363	3.17909	3.4685	3.30146	3.52401	3.04772	3.281	EGF-like module-containing mucin-like hormone receptor-like 2	EMR2;ADGRE2
S aureus_contr				2.42974	1.16619	1.16582	0.54086	2.37327	0.943269	2.64147	1.21002	Zinc transporter 1	SLC30A1
	LPS_contr	P3C_contr	Malp2_contr	0.846159	1.13236	5.67437	5.6532	3.20727	4.43534	4.15683	4.81745	Endothelial protein C receptor	PROCR
S aureus_contr				2.62158	1.02472	1.78883	1.05971	2.56985	1.44044	1.96519	1.21658	Leukocyte immunoglobulin-like receptor subfamily B member 2	LILRB2
	LPS_contr	P3C_contr	Malp2_contr	2.04917	0.975969	9.82896	8.82227	8.7303	8.63799	6.97714	7.38542	Carbonic anhydrase 12	CA12
	LPS_contr			0.940309	0.75002	3.47705	2.84125	2.36614	1.98296	2.36321	1.99038	CD82 antigen;Tetraspanin	CD82
	LPS_contr	P3C_contr	Malp2_contr	0.405246	0.698642	4.07018	5.17664	2.75489	3.5974	2.97061	3.78439	ADAM DEC1	ADAMDEC1
	LPS_contr	P3C_contr		0.577894	0.677726	2.80385	3.1356	3.00307	3.27532	1.0168	1.50146	Ectonucleoside triphosphate diphosphohydrolase 4	ENTPD4
	LPS_contr			0.23069	0.673526	2.65051	4.84353	2.21231	4.14764	1.9255	3.74267	Laminin subunit gamma-1	LAMC1
	LPS_contr	P3C_contr	Malp2_contr	0.616391	0.486622	6.34776	4.80743	6.60833	4.95897	6.8663	5.23032	Hepatocyte growth factor receptor	MET
			Malp2_contr	0.386577	0.378596	1.66707	2.90035	2.22301	3.6042	3.6958	4.78892	Cytokine receptor-like factor 2	CRLF2
		P3C_contr	Malp2_contr	0.42189	0.373069	2.47354	2.1104	2.71775	2.30934	2.82275	2.37851	Integrin beta-1;Integrin beta	ITGB1
	LPS_contr			0.127928	0.26746	2.7819	4.78653	1.94651	3.54584	2.14328	3.84238	Extracellular serine/threonine protein kinase FAM20C	FAM20C
	LPS_contr		Malp2_contr	0.12681	0.131766	4.52844	4.27649	1.7925	1.5283	2.99611	2.46241	Gamma-glutamyltransferase 5;Gamma-glutamyltransferase 5 heavy chain;Gamma-glutamyltransferase 5 light chain	GGT5
	LPS_contr	P3C_contr	Malp2_contr	0.0194127	0.0726208	4.01912	7.54962	4.0579	7.70702	3.80583	7.2278	Macrophage receptor MARCO	MARCO
	LPS_contr			0.0391878	0.0605163	3.91731	4.63161	2.54806	3.15533	1.62662	2.29295	Angiopoietin-related protein 4	ANGPTL4
	LPS_contr			0.0181742	0.039116	3.73009	2.46154	2.49628	1.7697	1.69149	1.25603	C-type lectin domain family 4 member D	CLEC4D
	LPS_contr	P3C_contr	Malp2_contr	NaN	0	6.09026	3.88898	2.94934	2.08061	3.90227	2.6105	Scavenger receptor class F member 1	SCARF1
	LPS_contr	P3C_contr	Malp2_contr	NaN	0	5.05855	5.10508	5.41547	4.86378	2.96991	3.65249	Atypical chemokine receptor 3	ACKR3
	LPS_contr			NaN	0	3.27524	3.33219	0.914255	1.54121	2.35445	2.72322	Carcinoembryonic antigen-related cell adhesion molecule 1	CEACAM1
	LPS_contr	P3C_contr	Malp2_contr	NaN	0	4.7314	3.85965	5.98655	4.64669	5.31004	4.51445	Lipase member N	LIPN
		P3C_contr		NaN	0	1.53046	1.96858	4.24706	3.47411	1.57555	2.16554	Fc receptor-like B	FCRLB
	LPS_contr	P3C_contr	Malp2_contr	NaN	0	5.29619	4.92288	5.38666	5.2077	4.66024	4.0257	Kremen protein 1	KREMEN1
		P3C_contr		0.0337067	-0.0454433	1.94094	2.21678	4.818	3.82853	2.58056	2.62057	Proepiregulin;Epiregulin	EREG
	LPS_contr	P3C_contr	Malp2_contr	0.0403992	-0.06129	5.83399	6.09223	6.26229	6.40888	6.20321	6.57631	Delta and Notch-like epidermal growth factor-related receptor	DNER
	LPS_contr			0.217051	-0.187509	2.91308	1.99583	2.38764	1.66969	2.5502	1.78846	Integrin alpha-5;Integrin alpha-5 heavy chain;Integrin alpha-5 light chain	ITGA5
		P3C_contr		0.182836	-0.225438	0.878831	0.721408	2.63572	1.70053	1.56518	1.12756	Carboxypeptidase D	CPD
	LPS_contr	P3C_contr	Malp2_contr	0.174555	-0.275852	4.88891	6.43626	4.35956	5.61513	4.46823	5.74322	Urokinase-type plasminogen activator;Urokinase-type plasminogen activator long chain A;Urokinase-type plasminogen activator short chain A;Urokinase-type plasminogen activator chain B	PLAU
	LPS_contr	P3C_contr	Malp2_contr	0.227046	-0.295568	4.62092	5.5061	4.47537	5.31486	4.70002	5.62864	Protein-tyrosine sulfotransferase 1	TPST1
		P3C_contr	Malp2_contr	0.797132	-0.48823	0.396308	0.748249	3.74118	2.97494	3.41416	2.49477	Semaphorin-3C	SEMA3C
	LPS_contr	P3C_contr	Malp2_contr	0.344335	-0.498535	3.213	4.2622	3.20524	4.27869	3.2928	4.3383	Tyrosine-protein kinase Mer;Receptor protein-tyrosine kinase	MERTK
	LPS_contr	P3C_contr	Malp2_contr	0.26578	-0.553836	3.77237	6.39021	3.15058	5.48645	2.94899	5.18233	Procollagen-lysine,2-oxoglutarate 5-dioxygenase 2	PLOD2
	LPS_contr			0.678444	-0.74825	2.94747	3.32254	1.71491	2.3764	1.31831	2.0425	Transmembrane protein 231	TMEM231
S aureus_contr				2.69874	-0.811653	0.184631	0.131149	0.195553	0.131196	0.00213454	-0.00192693	Integrin beta-2;Integrin beta	ITGB2
	LPS_contr	P3C_contr	Malp2_contr	2.0444	-0.898376	3.00503	-1.04849	3.644	-1.14335	3.64294	-1.34779	Alpha-1-antichymotrypsin;Alpha-1-antichymotrypsin His-Pro-less	SERPINA3
S aureus_contr				2.81496	-0.978314	1.07799	0.749253	1.25946	0.715079	1.94508	0.957271	Leucine-rich repeat-containing protein 25	LRRC25
S aureus_contr				2.83589	-1.04558	0.713622	0.434471	0.429244	0.289514	0.286149	0.210346	Beta-galactosidase	GLB1
S aureus_contr				2.4919	-1.0838	0.963727	-0.624049	0.81562	-0.513885	0.858356	-0.537815	Alpha-1-antitrypsin;Short peptide from AAT	SERPINA1
S aureus_contr				2.15359	-1.16119	0.372541	0.374616	0.750899	0.650969	0.568194	0.543355	Non-secretory ribonuclease	RNASE2
S aureus_contr				2.49425	-1.20752	0.907152	-0.825695	0.831975	-0.72193	1.37493	-1.11781	Leukosialin	SPN
S aureus_contr	LPS_contr	P3C_contr	Malp2_contr	2.46247	-1.22041	4.81458	3.08881	4.5493	2.93972	5.15786	3.39867	Desmocollin-2	DSC2
		P3C_contr		0.786515	-1.25449	2.59283	4.98672	2.62591	5.11238	2.35615	4.72076	Prolyl 4-hydroxylase subunit alpha-2	P4HA2
S aureus_contr				2.43821	-1.29146	0.378559	-0.538464	0.558027	-0.694226	0.0708299	-0.0989251	Immunoglobulin superfamily member 2	CD101
S aureus_contr				3.27068	-1.30982	0.416327	0.215471	0.20158	0.113847	0.131712	0.0830486	Golgi apparatus protein 1	GLG1
S aureus_contr				2.21151	-1.31341	0.930373	0.870652	1.20204	1.08846	1.0081	0.92642	Allergin-1	MILR1
S aureus_contr				2.997	-1.33297	0.260241	0.267839	0.0674419	-0.0833193	0.156548	0.176474	Probable serine carboxypeptidase CPVL	CPVL
S aureus_contr				2.78854	-1.42458	0.409763	-0.462606	0.543742	-0.616546	0.90213	-0.799176	Glycophorin-C	GYPC
S aureus_contr				4.39459	-1.44121	0.727878	-0.407148	0.464511	-0.291517	0.336139	-0.231349	Integrin alpha-M	ITGAM
S aureus_contr		P3C_contr		5.22519	-1.59666	2.30326	-1.37369	2.62644	-1.42536	2.07877	-1.26622	C-type lectin domain family 12 member A	CLEC12A
S aureus_contr				2.59165	-1.6596	0.225515	-0.302214	0.259302	0.327457	0.0349217	-0.0730286	Major prion protein	PRNP
S aureus_contr				3.02838	-1.7472	0.790391	0.797874	1.06867	0.992341	0.780451	0.778169	CMRF35-like molecule 8	CD300A
S aureus_contr				2.20193	-1.791	0.791562	-1.30358	0.770522	-1.3007	0.281153	-0.536791	Frizzled-2	FZD2
S aureus_contr				3.66744	-1.79888	0.343029	0.3482	0.272574	0.283128	0.612297	0.539795	Platelet endothelial cell adhesion molecule	PECAM1
	LPS_contr	P3C_contr	Malp2_contr	1.17579	-1.88242	3.94367	8.54508	3.88192	8.40737	3.98446	8.63643	5-nucleotidase	NT5E
S aureus_contr				3.73939	-1.88443	0.227379	-0.289459	0.317983	-0.388392	0.605249	-0.614785	Complement decay-accelerating factor	CD55
S aureus_contr				4.06016	-1.90804	1.71554	-1.18149	1.40402	-1.00162	1.50058	-1.03936	Adenosine deaminase CECR1	CECR1
S aureus_contr				4.34461	-2.0252	0.832124	-0.356977	1.51791	0.521456	0.0559985	0.0321325	EMILIN-2	EMILIN2
S aureus_contr				2.26491	-2.10619	0.768128	1.20234	0.745769	1.17367	0.989448	1.45713	Junctional adhesion molecule A	F11R
S aureus_contr				5.00892	-2.11652	0.0462284	0.0533388	0.149964	0.158362	0.0297626	-0.0357344	Mast cell-expressed membrane protein 1	MCEMP1
S aureus_contr				2.57484	-2.12083	0.0673279	0.0678672	0.540077	0.411749	0.358323	0.298618	Proteasome subunit alpha type-7;Proteasome subunit alpha type-7-like	PSMA7;PSMA8
S aureus_contr				3.50508	-2.12888	0.134346	0.114696	0.00511527	-0.00461477	0.214199	-0.172938	High affinity immunoglobulin gamma Fc receptor I	FCGR1A
S aureus_contr				3.14	-2.27852	0.0728236	0.0840564	0.239591	0.236916	0.208762	0.211787	Lymphocyte antigen 75	LY75
S aureus_contr				4.13995	-2.30033	0.116681	-0.241521	0.0422298	0.0838722	0.035167	0.0773167	Protein HIDE1	HIDE1
S aureus_contr				2.53335	-2.30156	0.359361	0.613974	0.324864	0.573439	0.196715	0.371299	Plasma alpha-L-fucosidase	FUCA2
S aureus_contr				3.14404	-2.32089	0.753814	1.12993	0.658384	1.01386	0.419977	0.741869	Interleukin-1 receptor accessory protein	IL1RAP
S aureus_contr				2.65374	-2.35949	0.151609	-0.255989	0.0685653	-0.117971	0.153806	-0.251767	Platelet receptor Gi24	C10orf54
S aureus_contr				2.49723	-2.39156	1.5377	-1.48884	1.54531	-1.42858	1.25466	-1.20336	Sortilin	SORT1
S aureus_contr				2.38339	-2.42995	0.105094	0.337031	0.0878744	0.309206	0.016681	-0.0609125	Asporin	ASPN
S aureus_contr				2.35275	-2.43624	1.19774	-2.02917	1.63467	-2.36686	1.37861	-2.09056	Insulin-like growth factor-binding protein 7	IGFBP7
S aureus_contr				2.66263	-2.49844	0.667787	0.644109	0.549644	0.577401	0.332972	0.382299	Two pore calcium channel protein 1	TPCN1
S aureus_contr				6.91169	-2.52938	0.0289342	-0.0265821	0.366013	0.255219	0.0737853	0.0616773	IgG receptor FcRn large subunit p51	FCGRT
S aureus_contr				2.45373	-2.53512	1.33442	-1.32365	0.0811375	-0.129106	0.0375032	0.061924	Macrophage-expressed gene 1 protein	MPEG1
S aureus_contr				2.34042	-2.54222	0.674155	0.791305	1.19727	1.25222	1.0084	1.11716	Anthrax toxin receptor 2	ANTXR2
S aureus_contr				2.43953	-2.56786	0.185666	-0.227078	0.0125997	0.0198088	0.0664001	-0.104285	Folate receptor beta	FOLR2
S aureus_contr				2.44949	-2.5832	2.04023	-1.4323	0.833223	-0.601779	0.386198	-0.321095	Maltase-glucoamylase, intestinal;Maltase;Glucoamylase	MGAM
S aureus_contr				3.11432	-2.6028	1.11219	-1.82634	1.6286	-2.25253	0.222818	-0.461809	Phosphoinositide-3-kinase-interacting protein 1	PIK3IP1
S aureus_contr				3.21955	-2.63451	0.509729	-0.445647	0.402941	-0.353411	0.147023	-0.15278	Beta-mannosidase	MANBA
S aureus_contr				2.14257	-2.64464	0.722136	1.16552	0.928958	1.34394	0.707173	1.1396	Insulin-like growth factor-binding protein 3 receptor	TMEM219
	LPS_contr	P3C_contr		1.90529	-2.65346	4.12844	3.81911	2.88506	2.6579	2.25538	2.1621	Sialic acid-binding Ig-like lectin 10	SIGLEC10
S aureus_contr				2.42211	-2.67899	0.297011	-0.827061	0.032582	0.108456	0.0649917	-0.211033	Folate transporter 1	SLC19A1
S aureus_contr				2.458	-2.7368	1.14941	-1.39008	1.31646	-1.54635	1.53419	-1.74207	Clusterin;Clusterin beta chain;Clusterin alpha chain;Clusterin	CLU
S aureus_contr	LPS_contr	P3C_contr	Malp2_contr	3.72531	-2.79221	2.65952	-1.81766	3.12075	-2.15979	3.64026	-2.37882	Haptoglobin;Haptoglobin alpha chain;Haptoglobin beta chain	HP
S aureus_contr				2.27192	-2.84001	0.187582	-0.55872	0.047533	-0.159754	0.0221521	-0.0756197	Interleukin-6 receptor subunit beta	IL6ST
S aureus_contr				3.95573	-2.84302	0.0454698	-0.0741039	0.404195	-0.507147	0.436235	-0.574606	Interleukin-17 receptor A	IL17RA
S aureus_contr				4.69477	-2.89255	1.3718	0.834475	0.563306	0.433947	0.260477	0.232834	Sialic acid-binding Ig-like lectin 5	SIGLEC5
S aureus_contr				2.50227	-2.89729	0.0677381	-0.236023	0.22161	-0.673841	0.690927	-1.78561	Transthyretin	TTR
S aureus_contr				3.43563	-2.95169	1.98927	-1.54952	2.03296	-1.61979	1.58116	-1.28289	Platelet glycoprotein 4	CD36
S aureus_contr				5.73473	-3.04029	0.512461	0.55181	0.752077	0.72632	0.879361	0.821325	Prolow-density lipoprotein receptor-related protein 1;Low-density lipoprotein receptor-related protein 1 85 kDa subunit;Low-density lipoprotein receptor-related protein 1 515 kDa subunit;Low-density lipoprotein receptor-related protein 1 intracellular domain	LRP1
S aureus_contr				3.13105	-3.04983	0.0990078	0.110886	0.00151066	-0.00183722	0.439021	0.390502	Attractin	ATRN
S aureus_contr				2.90604	-3.10412	0.968095	-2.20538	0.344307	-0.944388	0.522857	-1.29282	Solute carrier family 40 member 1	SLC40A1
S aureus_contr				3.31431	-3.13465	0.452167	-1.01302	0.527147	-1.17827	0.121274	-0.333526	Alpha-1B-glycoprotein	A1BG
S aureus_contr				3.78162	-3.14722	0.336543	0.362486	0.27992	0.294037	0.0712267	0.0921527	Sulfhydryl oxidase 1	QSOX1
S aureus_contr				2.21173	-3.15554	1.75929	3.41077	1.29308	2.71754	1.40651	2.89775	Disintegrin and metalloproteinase domain-containing protein 8	ADAM8
S aureus_contr				3.37279	-3.19288	0.038171	-0.104786	0.628429	-1.47178	0.120875	-0.316932	C-type lectin domain family 7 member A	CLEC7A
S aureus_contr				2.4639	-3.26296	0.790127	-1.0657	1.37395	-1.60645	1.18798	-1.51885	Disintegrin and metalloproteinase domain-containing protein 15	ADAM15
S aureus_contr				2.37247	-3.29106	0.110237	-0.278309	0.0701229	-0.180846	0.171282	-0.415614	Sushi domain-containing protein 1	SUSD1
S aureus_contr				3.03581	-3.32995	0.107811	0.151944	0.225894	0.285499	0.195844	0.255951	Transmembrane protein 2	TMEM2
S aureus_contr				2.96441	-3.39135	1.1404	-1.92422	1.11811	-1.91921	0.835509	-1.54382	Ficolin-1	FCN1
S aureus_contr				2.71902	-3.39785	0.170208	0.278161	0.305182	-0.451874	0.176793	-0.288241	Osteoclast-associated immunoglobulin-like receptor	OSCAR
S aureus_contr				2.15503	-3.4152	0.00172455	-0.00510705	0.0861357	0.233591	0.00459412	-0.0136037	Choline transporter-like protein 2	SLC44A2
S aureus_contr				3.222	-3.41856	0.337782	-0.536944	0.641717	-0.884283	0.775847	-1.05169	Transmembrane protein 87A	TMEM87A
S aureus_contr				2.49303	-3.58063	1.09893	-0.966612	1.35121	-1.29096	1.70767	-1.57418	Alpha-1-acid glycoprotein 1	ORM1
S aureus_contr				4.64807	-3.75583	1.71578	-1.25179	0.649773	-0.555279	0.589253	-0.507318	Stabilin-1	STAB1
S aureus_contr				3.28758	-3.79336	1.16605	-2.55899	1.51166	-3.13836	1.04136	-2.37405	Coagulation factor V;Coagulation factor V heavy chain;Coagulation factor V light chain	F5
S aureus_contr				2.61827	-3.93742	0.382437	0.761671	0.391823	0.75745	0.445797	0.841101	Toll-like receptor 6	TLR6
S aureus_contr				2.56328	-3.99925	0.773254	1.08901	0.713802	-2.22325	0.107117	-0.219559	Sialic acid-binding Ig-like lectin 14	SIGLEC14
S aureus_contr				3.79586	-4.00097	0.117839	-0.332477	0.339892	-0.843746	0.00682719	0.0218809	Tumor necrosis factor receptor superfamily member 1A;Tumor necrosis factor receptor superfamily member 1A, membrane form;Tumor necrosis factor-binding protein 1	TNFRSF1A
S aureus_contr				3.28719	-4.01376	0.232197	-0.458028	0.372496	-0.648536	0.820733	-1.28088	Alpha-2-HS-glycoprotein;Alpha-2-HS-glycoprotein chain A;Alpha-2-HS-glycoprotein chain B	AHSG
S aureus_contr	LPS_contr	P3C_contr	Malp2_contr	4.26418	-4.05256	3.17772	-2.26951	3.97365	-3.12359	3.04051	-3.38161	Transmembrane protein C16orf54	C16orf54
S aureus_contr				4.81315	-4.08083	2.47443	-2.07811	1.79136	-1.59101	1.57254	-1.45565	Dystroglycan;Alpha-dystroglycan;Beta-dystroglycan	DAG1
S aureus_contr				5.15528	-4.10426	0.253092	-0.372406	0.272923	-0.412487	0.056785	-0.0988335	Neuronal growth regulator 1	NEGR1
S aureus_contr				2.79821	-4.14132	0.663028	2.05691	0.597668	1.87423	0.404269	1.48188	P2X purinoceptor 1	P2RX1
S aureus_contr				6.9391	-4.18735	0.173413	0.228719	0.123792	0.139142	0.0886984	-0.111329	Complement component C1q receptor	CD93
S aureus_contr				6.43556	-4.22401	1.28457	-1.46303	2.00462	-1.83709	1.5627	-1.43472	Protein FAM198B	FAM198B
S aureus_contr				4.28842	-4.26304	0.656102	1.23326	0.816563	1.42987	0.831432	1.43937	EGF-like module-containing mucin-like hormone receptor-like 3;EGF-like module-containing mucin-like hormone receptor-like 3 subunit alpha;EGF-like module-containing mucin-like hormone receptor-like 3 subunit beta	EMR3;ADGRE3
S aureus_contr				2.95426	-4.30507	0.397441	-0.612006	0.684151	-0.919168	1.31382	-1.63901	CD99 antigen-like protein 2	CD99L2
S aureus_contr	LPS_contr	P3C_contr	Malp2_contr	3.62719	-4.30664	7.04766	-3.74233	6.83933	-3.77229	6.02201	-3.37999	Fibroleukin	FGL2
S aureus_contr		P3C_contr		5.73385	-4.44437	0.924255	-1.63759	3.52184	-4.47986	1.9194	-2.62263	Tumor necrosis factor ligand superfamily member 13	TNFSF13;TNFSF12-TNFSF13
S aureus_contr	LPS_contr	P3C_contr	Malp2_contr	5.7977	-4.47602	3.49801	-1.93045	3.64999	-1.818	3.54545	-1.84777	Complement receptor type 1	CR1
S aureus_contr				3.82866	-4.49125	0.501452	-0.576302	0.128047	-0.217102	0.0845493	-0.147936	P2Y purinoceptor 13	P2RY13
S aureus_contr				4.35831	-4.61435	1.95319	1.7865	1.56486	1.50718	2.16469	1.92429	Semaphorin-4B	SEMA4B
S aureus_contr				5.96974	-4.61649	0.281624	0.38957	0.125418	0.19408	0.332794	0.451256	Sodium/hydrogen exchanger 1	SLC9A1
S aureus_contr				6.49936	-4.67905	1.5564	1.46773	1.68726	1.56521	1.16011	1.19464	Dyslexia-associated protein KIAA0319-like protein	KIAA0319L
S aureus_contr				3.18199	-4.75984	1.23241	-1.07241	2.42776	-1.72616	2.34318	-1.56137	Glutaminyl-peptide cyclotransferase	QPCT
S aureus_contr				5.4448	-4.77253	0.379716	-0.840222	0.498736	-1.00888	0.933304	-1.80041	Interleukin-6 receptor subunit alpha	IL6R
S aureus_contr				3.70501	-4.85783	1.90735	-4.72771	1.15571	-3.27142	1.55532	-3.8022	Dipeptidase 2	DPEP2
S aureus_contr				4.57936	-4.92423	1.47118	-2.59068	0.798898	-1.61039	1.56316	-2.84506	Properdin	CFP
S aureus_contr				4.49674	-4.9745	1.97822	-2.06919	1.97713	-2.05604	1.72839	-1.8736	Signal-regulatory protein beta-1	SIRPB1
S aureus_contr				4.09773	-5.0934	0.414264	-0.570001	0.161057	-0.255883	0.528072	-0.713574	C-C chemokine receptor type 2	CCR2
S aureus_contr				7.35289	-5.1158	0.0576301	-0.0979099	0.245431	-0.356872	0.0658702	0.113553	Plexin domain-containing protein 2	PLXDC2
S aureus_contr				3.15933	-5.11956	0.0142999	-0.0635761	0.0615701	0.261313	0.082418	0.341895	Tumor necrosis factor ligand superfamily member 14;Tumor necrosis factor ligand superfamily member 14, membrane form;Tumor necrosis factor ligand superfamily member 14, soluble form	TNFSF14
S aureus_contr				4.52416	-5.13342	1.44768	-1.8698	1.5066	-1.91442	1.00235	-1.3571	CD109 antigen	CD109
S aureus_contr				3.9573	-5.16625	0.619239	1.88931	0.692393	2.07513	0.733172	2.15902	Extracellular sulfatase Sulf-2	SULF2
S aureus_contr				3.87451	-5.39223	0.116392	-0.353825	0.03148	0.103273	0.0414027	-0.134086	Integrin alpha-IIb;Integrin alpha-IIb heavy chain;Integrin alpha-IIb light chain, form 1;Integrin alpha-IIb light chain, form 2	ITGA2B
S aureus_contr				6.24061	-5.4343	0.0323552	-0.0444146	0.648886	-0.61562	0.94045	-0.888278	Amyloid-like protein 2	APLP2
S aureus_contr				8.54499	-5.47042	0.325437	-0.4001	1.35106	-1.12834	0.115939	-0.154084	T-cell surface glycoprotein CD4	CD4
S aureus_contr				4.97834	-5.49856	0.165003	-0.556039	0.242157	-0.760646	0.372792	-1.14091	Multiple epidermal growth factor-like domains protein 9	MEGF9
S aureus_contr				5.59132	-5.57271	0.0741219	0.212362	0.276868	0.67134	0.0404216	0.117972	Integrin beta-3;Integrin beta	ITGB3
S aureus_contr				3.96442	-5.59552	0.712282	-0.764105	0.617629	-0.668025	0.418906	-0.534346	N-acetylglucosamine-1-phosphodiester alpha-N-acetylglucosaminidase	NAGPA
S aureus_contr				5.82439	-5.68335	1.47659	-1.72029	1.24682	-1.5789	1.424	-1.68407	Leukocyte antigen CD37;Tetraspanin	CD37
S aureus_contr				7.38998	-5.73616	0.224458	0.299484	0.518351	0.601811	0.575194	0.649695	Interferon gamma receptor 1	IFNGR1
S aureus_contr				3.23355	-5.75568	0.240383	1.27512	0.131715	0.758992	0.173985	0.967303	Signal-regulatory protein beta-1 isoform 3	SIRPB1
S aureus_contr				5.53156	-5.82045	1.52618	-1.42398	1.56606	-1.41263	2.08013	-1.80266	Beta-2-glycoprotein 1	APOH
S aureus_contr				3.87719	-5.83435	1.12237	-0.855673	0.787349	-0.683347	0.774868	-0.679984	Integrin alpha-4	ITGA4
S aureus_contr				8.09198	-5.90074	2.43183	-2.24784	0.687509	-0.832628	0.0641849	0.105623	Junctional adhesion molecule-like	AMICA1
S aureus_contr				6.75874	-6.47693	1.6321	-1.61479	1.73126	-1.73822	1.89075	-1.79047	CD302 antigen	CD302
S aureus_contr				3.79987	-6.48039	0.345788	0.929339	0.467583	1.17249	0.45389	1.15234	Hemopexin	HPX
S aureus_contr				5.88208	-6.60879	1.00901	-0.804659	1.59399	-1.09084	1.43324	-1.03526	Amyloid beta A4 protein;N-APP;Soluble APP-alpha;Soluble APP-beta;C99;Beta-amyloid protein 42;Beta-amyloid protein 40;C83;P3(42);P3(40);C80;Gamma-secretase C-terminal fragment 59;Gamma-secretase C-terminal fragment 57;Gamma-secretase C-terminal fragment 50;C31	APP
S aureus_contr				9.52966	-7.03045	0.145666	-0.113318	0.444785	0.265529	0.00748571	0.00677204	Versican core protein	VCAN
S aureus_contr				8.60517	-7.03238	1.92739	-1.39622	2.0075	-1.2471	0.534485	-0.447406	Sortilin-related receptor	SORL1
S aureus_contr				3.28503	-7.57813	1.74428	-7.26818	1.76589	-7.40544	1.79936	-7.46018	L-selectin	SELL
