# Supplementary material for: Staphylococcus aureus induces tolerance in human monocytes accompanied with expression changes of cell surface markers
Source: Front Immunol. 2023 Mar 31;14:1046374. doi: 10.3389/fimmu.2023.1046374 (PMC10104166; doi:10.3389/fimmu.2023.1046374)
Supplement: Supplementary Table 5 — List of identified protein groups. [file Table_5.xlsx]

## Sheet: proteinGroups
Protein IDs	Majority protein IDs	Protein names	Gene names	Fasta headers	Number of proteins	Peptides	Razor + unique peptides	Unique peptides	Peptides contr_1	Peptides contr_2	Peptides contr_3	Peptides contr_4	Peptides contr_5	Peptides contr_6	Peptides contr_7	Peptides contr_8	Peptides contr_9	Peptides contr_10	Peptides LPS_1	Peptides LPS_2	Peptides LPS_3	Peptides Malp2_1	Peptides Malp2_2	Peptides Malp2_3	Peptides P3C_1	Peptides P3C_2	Peptides P3C_3	Peptides Pat_P01	Peptides Pat_P02	Peptides Pat_P03	Peptides Pat_P04	Peptides Pat_P05	Peptides Pat_P06	Peptides Pat_P07	Peptides Pat_P08	Peptides Pat_P09	Peptides Pat_P10	Peptides S.aureus_1	Peptides S.aureus_2	Peptides S.aureus_3	Peptides S.aureus_4	Peptides S.aureus_5	Peptides S.aureus_6	Peptides S.aureus_7	Mol. weight [kDa]	Sequence length	Fraction 1	Fraction 2	Q-value
P05164;P22079;F5H386	P05164	Myeloperoxidase;Myeloperoxidase;89 kDa myeloperoxidase;84 kDa myeloperoxidase;Myeloperoxidase light chain;Myeloperoxidase heavy chain	MPO	sp|P05164|PERM_HUMAN Myeloperoxidase OS=Homo sapiens OX=9606 GN=MPO PE=1 SV=1	3	69	69	54	47	44	42	37	42	48	34	30	40	36	48	42	42	46	48	40	49	48	40	40	19	23	19	40	36	34	17	43	46	39	45	42	28	32	46	44	83.868	745	4034	16034	0
P15144;H0YKT6;H0YLZ8;H0YMC1	P15144	Aminopeptidase N	ANPEP	sp|P15144|AMPN_HUMAN Aminopeptidase N OS=Homo sapiens OX=9606 GN=ANPEP PE=1 SV=4	4	84	84	84	49	45	50	26	31	24	26	26	31	27	53	49	59	55	51	53	55	55	56	26	3	4	1	13	20	8	3	24	27	32	43	27	29	35	40	38	109.54	967	2532	8413	0
A0A494C0X7;P05107;D3DSM0;J3KNI6;E7EVZ9;E5RK25;E5RIG7;E5RFI0;E5RHE6;E5RHT0;E5RIE4;A8MVG7	A0A494C0X7;P05107;D3DSM0	Integrin beta-2;Integrin beta	ITGB2	tr|A0A494C0X7|A0A494C0X7_HUMAN Integrin beta OS=Homo sapiens OX=9606 GN=ITGB2 PE=1 SV=1;sp|P05107|ITB2_HUMAN Integrin beta-2 OS=Homo sapiens OX=9606 GN=ITGB2 PE=1 SV=2;tr|D3DSM0|D3DSM0_HUMAN Integrin beta OS=Homo sapiens OX=9606 GN=ITGB2 PE=1 SV=1	12	67	67	64	40	40	31	37	39	47	31	28	30	29	40	37	34	40	40	33	41	40	30	26	10	11	16	24	18	19	11	26	32	34	39	39	26	27	33	33	84.79	769	2070	8656	0
P08575;M3ZCP1;A0A075B788;E9PKH0;A0A140TA68;A0A140TA77;A0A0G2JNW2;A0A140TA57;M9MMK9;A0A2R8YE81	P08575;M3ZCP1;A0A075B788	Receptor-type tyrosine-protein phosphatase C	PTPRC	sp|P08575|PTPRC_HUMAN Receptor-type tyrosine-protein phosphatase C OS=Homo sapiens OX=9606 GN=PTPRC PE=1 SV=3;tr|M3ZCP1|M3ZCP1_HUMAN Receptor-type tyrosine-protein phosphatase C (Fragment) OS=Homo sapiens OX=9606 GN=PTPRC PE=1 SV=1;tr|A0A075B788|A0A075B788	10	88	88	88	54	60	44	49	48	60	43	37	42	35	56	53	50	56	60	49	56	58	50	29	6	7	11	15	20	9	2	30	36	50	55	38	38	37	47	44	147.48	1306	4328	7338	0
P08571;D6RFL4;E7EVL5	P08571;D6RFL4	Monocyte differentiation antigen CD14;Monocyte differentiation antigen CD14, urinary form;Monocyte differentiation antigen CD14, membrane-bound form	CD14	sp|P08571|CD14_HUMAN Monocyte differentiation antigen CD14 OS=Homo sapiens OX=9606 GN=CD14 PE=1 SV=2;tr|D6RFL4|D6RFL4_HUMAN Monocyte differentiation antigen CD14 (Fragment) OS=Homo sapiens OX=9606 GN=CD14 PE=1 SV=1	3	22	22	22	13	15	13	11	14	13	12	12	12	11	13	14	15	14	15	14	13	16	14	10	3	5	7	9	10	5	3	9	9	11	13	12	11	11	13	10	40.076	375	467	3041	0
P11215;I3NI33;H3BMV4	P11215	Integrin alpha-M	ITGAM	sp|P11215|ITAM_HUMAN Integrin alpha-M OS=Homo sapiens OX=9606 GN=ITGAM PE=1 SV=2	3	79	79	77	53	53	54	47	52	52	47	42	44	41	50	53	56	54	51	52	51	52	53	39	7	12	16	28	28	15	8	32	36	48	45	37	39	42	43	41	127.18	1152	1918	7675	0
P23141;H3BQV8;A0A140TA63;H3BSU0;Q9UKY3;H3BQR4	P23141	Liver carboxylesterase 1	CES1	sp|P23141|EST1_HUMAN Liver carboxylesterase 1 OS=Homo sapiens OX=9606 GN=CES1 PE=1 SV=2	6	47	47	47	35	35	28	17	27	31	19	10	25	23	31	33	30	34	36	29	30	34	30	18	3	3	2	12	13	4	0	19	18	28	27	20	19	23	30	29	62.52	567	108	5448	0
P07602;C9JIZ6;Q5BJH1	P07602;C9JIZ6	Prosaposin;Saposin-A;Saposin-B-Val;Saposin-B;Saposin-C;Saposin-D	PSAP	sp|P07602|SAP_HUMAN Prosaposin OS=Homo sapiens OX=9606 GN=PSAP PE=1 SV=2;tr|C9JIZ6|C9JIZ6_HUMAN Prosaposin OS=Homo sapiens OX=9606 GN=PSAP PE=1 SV=2	3	43	43	29	28	31	27	21	24	28	19	17	22	22	28	28	29	28	32	26	29	30	25	22	4	2	3	8	10	3	0	20	23	28	23	11	21	24	24	22	58.112	524	3023	6684	0
Q07954;Q6PJ72;Q7Z7K9;H0YJ88;E7ERG8;O75197;F5H0Z3;E9PHY1	Q07954	Prolow-density lipoprotein receptor-related protein 1;Low-density lipoprotein receptor-related protein 1 85 kDa subunit;Low-density lipoprotein receptor-related protein 1 515 kDa subunit;Low-density lipoprotein receptor-related protein 1 intracellular domain	LRP1	sp|Q07954|LRP1_HUMAN Prolow-density lipoprotein receptor-related protein 1 OS=Homo sapiens OX=9606 GN=LRP1 PE=1 SV=2	8	212	212	203	130	139	122	102	95	113	85	67	93	77	128	125	133	145	138	131	136	137	128	79	8	13	23	46	52	25	13	77	93	48	66	36	50	59	46	37	504.6	4544	4042	10613	0
P04839;Q9Y5S8;Q5H9D4	P04839	Cytochrome b-245 heavy chain	CYBB	sp|P04839|CY24B_HUMAN Cytochrome b-245 heavy chain OS=Homo sapiens OX=9606 GN=CYBB PE=1 SV=2	3	36	36	36	24	25	25	17	21	24	19	18	19	16	25	24	24	26	25	24	25	24	24	19	5	1	5	10	16	6	0	17	19	14	16	15	17	15	21	20	65.335	570	1946	4039	0
P01023;F8W7L3;H0YFH1;F5H1E8	P01023	Alpha-2-macroglobulin	A2M	sp|P01023|A2MG_HUMAN Alpha-2-macroglobulin OS=Homo sapiens OX=9606 GN=A2M PE=1 SV=3	4	77	70	66	62	61	59	8	6	6	14	11	19	15	51	52	53	55	58	55	51	58	51	5	1	1	1	0	2	0	1	9	14	14	5	11	5	2	11	11	163.29	1474	607	5933	0
Q14697;F5H6X6	Q14697;F5H6X6	Neutral alpha-glucosidase AB	GANAB	sp|Q14697|GANAB_HUMAN Neutral alpha-glucosidase AB OS=Homo sapiens OX=9606 GN=GANAB PE=1 SV=3;tr|F5H6X6|F5H6X6_HUMAN Neutral alpha-glucosidase AB OS=Homo sapiens OX=9606 GN=GANAB PE=1 SV=1	2	61	61	10	36	42	31	13	34	40	18	15	31	22	35	39	31	36	39	31	34	39	35	24	4	3	8	10	18	5	2	27	28	34	35	26	14	25	29	33	106.87	944	56	6632	0
Q6P4A8	Q6P4A8	Phospholipase B-like 1;Phospholipase B-like 1 chain A;Phospholipase B-like 1 chain B;Phospholipase B-like 1 chain C	PLBD1	sp|Q6P4A8|PLBL1_HUMAN Phospholipase B-like 1 OS=Homo sapiens OX=9606 GN=PLBD1 PE=1 SV=2	1	31	31	23	19	20	21	12	17	17	13	11	14	17	16	18	19	19	21	21	18	20	20	14	4	7	9	13	13	10	3	14	14	15	16	11	13	15	16	16	63.254	553	1005	3287	0
P14625;Q96GW1;A0A1W2PRR1;H0YIV0;Q58FF3;F8W026	P14625	Endoplasmin	HSP90B1	sp|P14625|ENPL_HUMAN Endoplasmin OS=Homo sapiens OX=9606 GN=HSP90B1 PE=1 SV=1	6	57	57	55	37	44	28	16	34	36	18	12	32	28	36	42	30	38	45	33	37	48	33	29	14	10	10	19	22	11	4	31	32	31	31	25	15	26	34	33	92.468	803	1459	6362	0
P60709;P63261;E7EVS6;A0A6Q8PFE4;A0A2R8Y793;I3L3I0;I3L1U9;I3L4N8;A5A3E0;P0CG38;P0CG39;Q9BYX7;A0A2R8YFE2	P60709;P63261;E7EVS6;A0A6Q8PFE4;A0A2R8Y793;I3L3I0;I3L1U9;I3L4N8	Actin, cytoplasmic 1;Actin, cytoplasmic 1, N-terminally processed;Actin, cytoplasmic 2;Actin, cytoplasmic 2, N-terminally processed	ACTB;ACTG1	sp|P60709|ACTB_HUMAN Actin, cytoplasmic 1 OS=Homo sapiens OX=9606 GN=ACTB PE=1 SV=1;sp|P63261|ACTG_HUMAN Actin, cytoplasmic 2 OS=Homo sapiens OX=9606 GN=ACTG1 PE=1 SV=1;tr|E7EVS6|E7EVS6_HUMAN Actin, cytoplasmic 1 OS=Homo sapiens OX=9606 GN=ACTB PE=1 SV=9;t	13	23	23	3	14	15	12	15	17	19	11	13	10	10	13	13	13	14	14	12	15	13	11	10	7	6	4	6	7	6	3	9	10	16	16	14	9	10	12	11	41.736	375	100	3164	0
O14773;A0A2R8YD45;A0A2R8YGD1;A0A2R8Y7U1;A0A2R8YE64;E7EV34;A0A2R8Y7I4;A0A2R8YCK4;A0A2R8YD72;A0A2R8YDY1	O14773;A0A2R8YD45;A0A2R8YGD1;A0A2R8Y7U1	Tripeptidyl-peptidase 1	TPP1	sp|O14773|TPP1_HUMAN Tripeptidyl-peptidase 1 OS=Homo sapiens OX=9606 GN=TPP1 PE=1 SV=2;tr|A0A2R8YD45|A0A2R8YD45_HUMAN Tripeptidyl-peptidase 1 OS=Homo sapiens OX=9606 GN=TPP1 PE=1 SV=1;tr|A0A2R8YGD1|A0A2R8YGD1_HUMAN Tripeptidyl aminopeptidase OS=Homo sapien	10	29	29	29	20	17	24	9	11	12	10	8	15	12	20	16	27	19	19	25	18	16	25	16	2	2	2	5	11	4	0	14	17	7	9	7	8	10	9	8	61.247	563	1183	3100	0
P13284;M0QZG3	P13284	Gamma-interferon-inducible lysosomal thiol reductase	IFI30	sp|P13284|GILT_HUMAN Gamma-interferon-inducible lysosomal thiol reductase OS=Homo sapiens OX=9606 GN=IFI30 PE=1 SV=3	2	11	11	11	8	5	9	5	5	6	5	3	4	5	6	7	8	7	5	8	6	5	9	7	1	0	0	2	4	1	0	4	5	8	6	3	4	7	7	7	27.963	250	130	1415	0
P08246	P08246	Neutrophil elastase	ELANE	sp|P08246|ELNE_HUMAN Neutrophil elastase OS=Homo sapiens OX=9606 GN=ELANE PE=1 SV=1	1	16	16	16	13	12	13	7	9	8	4	4	10	9	11	9	12	11	10	14	11	8	15	9	5	4	4	7	7	4	1	7	8	8	6	6	4	5	8	8	28.518	267	547	2344	0
Q9Y4L1	Q9Y4L1	Hypoxia up-regulated protein 1	HYOU1	sp|Q9Y4L1|HYOU1_HUMAN Hypoxia up-regulated protein 1 OS=Homo sapiens OX=9606 GN=HYOU1 PE=1 SV=1	1	59	59	0	38	36	34	14	42	39	23	10	30	28	35	37	33	37	39	37	37	42	36	24	2	2	6	14	19	7	0	23	28	40	39	26	20	26	31	27	111.33	999	628	5283	0
P20702;H3BN02;A0A087X131	P20702;H3BN02	Integrin alpha-X	ITGAX	sp|P20702|ITAX_HUMAN Integrin alpha-X OS=Homo sapiens OX=9606 GN=ITGAX PE=1 SV=3;tr|H3BN02|H3BN02_HUMAN Integrin alpha-X OS=Homo sapiens OX=9606 GN=ITGAX PE=1 SV=1	3	59	57	52	37	44	44	34	33	33	35	28	32	29	41	41	45	42	45	45	39	40	46	26	3	1	4	11	19	5	1	28	30	36	35	23	34	38	33	30	127.83	1163	899	4925	0
P20701;A0A7I2V4B0;A0A7I2V5G1;B4E021;A0A7I2V498;B4DQ77;I3L1D1	P20701	Integrin alpha-L	ITGAL	sp|P20701|ITAL_HUMAN Integrin alpha-L OS=Homo sapiens OX=9606 GN=ITGAL PE=1 SV=3	7	56	56	55	34	36	34	31	33	36	33	32	33	28	33	34	32	34	36	33	33	36	33	23	7	2	6	14	17	10	2	22	24	32	35	23	33	33	30	29	128.77	1170	1368	4922	0
Q96HE7;G3V3E6;G3V5B3;G3V503;G3V2H0	Q96HE7	ERO1-like protein alpha	ERO1L	sp|Q96HE7|ERO1A_HUMAN ERO1-like protein alpha OS=Homo sapiens OX=9606 GN=ERO1A PE=1 SV=2	5	36	36	33	26	29	23	11	20	25	10	5	18	15	25	28	23	28	29	25	26	26	23	14	1	2	3	9	8	3	1	14	18	22	19	15	9	17	17	16	54.392	468	180	3393	0
P34810;J3KRX0;J3KT24	P34810	Macrosialin	CD68	sp|P34810|CD68_HUMAN Macrosialin OS=Homo sapiens OX=9606 GN=CD68 PE=1 SV=2	3	8	8	8	8	8	8	3	2	5	6	6	6	6	8	8	8	8	7	8	8	7	8	7	1	1	2	2	3	2	1	2	6	6	3	2	7	7	6	6	37.408	354	901	805	0
P24158;U3KPS2	P24158;U3KPS2	Myeloblastin	PRTN3	sp|P24158|PRTN3_HUMAN Myeloblastin OS=Homo sapiens OX=9606 GN=PRTN3 PE=1 SV=3;tr|U3KPS2|U3KPS2_HUMAN Myeloblastin OS=Homo sapiens OX=9606 GN=PRTN3 PE=1 SV=1	2	12	12	12	8	9	9	7	8	7	6	4	8	8	7	8	9	8	7	9	8	7	9	8	4	3	2	2	4	1	1	7	7	8	6	5	4	6	6	5	27.807	256	201	1303	0
P04843;B7Z4L4;F8WF32	P04843;B7Z4L4	Dolichyl-diphosphooligosaccharide--protein glycosyltransferase subunit 1	RPN1	sp|P04843|RPN1_HUMAN Dolichyl-diphosphooligosaccharide--protein glycosyltransferase subunit 1 OS=Homo sapiens OX=9606 GN=RPN1 PE=1 SV=1;tr|B7Z4L4|B7Z4L4_HUMAN Dolichyl-diphosphooligosaccharide--protein glycosyltransferase subunit 1 OS=Homo sapiens OX=9606	3	36	36	36	20	29	22	15	24	22	18	16	20	19	20	28	22	24	28	22	20	27	23	21	8	6	7	14	18	10	5	19	20	21	23	17	15	19	24	21	68.569	607	265	4079	0
P07996;A8MZG1;A0A7I2YQ86	P07996	Thrombospondin-1	THBS1	sp|P07996|TSP1_HUMAN Thrombospondin-1 OS=Homo sapiens OX=9606 GN=THBS1 PE=1 SV=2	3	64	64	23	51	52	42	1	11	33	29	26	22	12	37	36	32	45	49	37	46	50	38	1	2	2	3	3	1	0	0	17	28	19	10	12	13	24	25	20	129.38	1170	391	3890	0
P11169;Q8TDB8;F5GYR5;F5GYX0;F5H076;F5GXP8	P11169	Solute carrier family 2, facilitated glucose transporter member 3	SLC2A3	sp|P11169|GTR3_HUMAN Solute carrier family 2, facilitated glucose transporter member 3 OS=Homo sapiens OX=9606 GN=SLC2A3 PE=1 SV=1	6	17	17	16	9	10	12	6	8	7	5	5	4	5	11	10	10	12	9	9	11	5	12	4	0	0	1	2	2	2	0	5	6	6	7	6	4	4	6	6	53.924	496	110	1859	0
P48960;K7EKV5;K7EPP8	P48960	CD97 antigen;CD97 antigen subunit alpha;CD97 antigen subunit beta	CD97	sp|P48960|AGRE5_HUMAN Adhesion G protein-coupled receptor E5 OS=Homo sapiens OX=9606 GN=ADGRE5 PE=1 SV=4	3	30	30	21	19	19	16	19	18	16	16	14	16	12	19	18	20	20	21	18	18	21	18	15	2	1	4	10	13	7	2	12	13	15	16	14	16	17	16	14	91.868	835	926	2794	0
P08311	P08311	Cathepsin G	CTSG	sp|P08311|CATG_HUMAN Cathepsin G OS=Homo sapiens OX=9606 GN=CTSG PE=1 SV=2	1	16	16	16	10	13	6	11	10	10	7	7	7	7	9	11	6	8	11	6	9	12	6	8	5	7	8	8	7	9	5	8	8	10	11	8	6	6	9	7	28.837	255	254	2101	0
A0A0G2JQ15;Q8NHL6;A0A0G2JQ46;A0A0G2JNM2;A0A0G2JNR3;A0A0G2JNK9	A0A0G2JQ15;Q8NHL6;A0A0G2JQ46;A0A0G2JNM2;A0A0G2JNR3;A0A0G2JNK9	Leukocyte immunoglobulin-like receptor subfamily B member 1	LILRB1	tr|A0A0G2JQ15|A0A0G2JQ15_HUMAN Leukocyte immunoglobulin-like receptor subfamily B member 1 OS=Homo sapiens OX=9606 GN=LILRB1 PE=1 SV=1;sp|Q8NHL6|LIRB1_HUMAN Leukocyte immunoglobulin-like receptor subfamily B member 1 OS=Homo sapiens OX=9606 GN=LILRB1 PE=1	6	34	34	0	16	21	16	12	14	14	13	11	12	10	22	17	21	20	20	21	20	24	20	5	0	1	4	8	5	7	1	5	14	16	17	9	12	13	19	14	72.674	668	259	2171	0
P16070;H0Y2P0;H0YD13;H0YDW7;H0YE40;H0YCL4;H0YEV3;H0YEA1;H0YDV8	P16070;H0Y2P0;H0YD13;H0YDW7	CD44 antigen	CD44	sp|P16070|CD44_HUMAN CD44 antigen OS=Homo sapiens OX=9606 GN=CD44 PE=1 SV=3;tr|H0Y2P0|H0Y2P0_HUMAN CD44 antigen (Fragment) OS=Homo sapiens OX=9606 GN=CD44 PE=1 SV=1;tr|H0YD13|H0YD13_HUMAN CD44 antigen OS=Homo sapiens OX=9606 GN=CD44 PE=1 SV=2;tr|H0YDW7|H0Y	9	22	22	5	7	8	6	7	8	8	5	5	5	4	7	9	10	8	9	7	10	10	7	4	0	2	3	3	2	4	2	2	4	8	10	9	5	5	9	9	81.537	742	1309	1162	0
P07339;A0A1B0GVD5;A0A1B0GWE8;A0A1B0GW44;F8W787;A0A1B0GVP3;A0A1B0GV23;C9JH19;A0A1B0GU92;A0A1B0GU03;H7C469;F8WD96;A0A1B0GVF1	P07339;A0A1B0GVD5;A0A1B0GWE8;A0A1B0GW44;F8W787;A0A1B0GVP3;A0A1B0GV23;C9JH19;A0A1B0GU92;A0A1B0GU03;H7C469;F8WD96	Cathepsin D;Cathepsin D light chain;Cathepsin D heavy chain	CTSD	sp|P07339|CATD_HUMAN Cathepsin D OS=Homo sapiens OX=9606 GN=CTSD PE=1 SV=1;tr|A0A1B0GVD5|A0A1B0GVD5_HUMAN Cathepsin D OS=Homo sapiens OX=9606 GN=CTSD PE=1 SV=1;tr|A0A1B0GWE8|A0A1B0GWE8_HUMAN Cathepsin D OS=Homo sapiens OX=9606 GN=CTSD PE=1 SV=1;tr|A0A1B0GW	13	25	25	25	18	16	13	9	16	15	12	6	14	14	15	15	13	15	18	13	14	17	13	13	2	3	5	10	10	6	4	13	13	15	14	8	9	11	14	13	44.552	412	181	2450	0
O60603;A0A2R8Y4N9;A0A0S2Z4L7	O60603	Toll-like receptor 2	TLR2	sp|O60603|TLR2_HUMAN Toll-like receptor 2 OS=Homo sapiens OX=9606 GN=TLR2 PE=1 SV=1	3	45	45	45	28	33	29	27	23	26	25	23	26	22	29	32	29	34	34	29	30	34	28	27	1	1	3	9	16	5	1	26	27	24	21	15	22	24	25	22	89.837	784	318	3628	0
P16284;A0A075B727;A0A075B728;A0A075B737	P16284	Platelet endothelial cell adhesion molecule	PECAM1	sp|P16284|PECA1_HUMAN Platelet endothelial cell adhesion molecule OS=Homo sapiens OX=9606 GN=PECAM1 PE=1 SV=2	4	49	49	49	28	31	28	28	25	27	26	24	23	21	29	31	29	32	32	28	30	29	29	18	5	4	9	13	13	10	3	17	17	16	16	10	20	20	22	18	82.521	738	1565	3170	0
P10253;I3L3L3;I3L0S5	P10253	Lysosomal alpha-glucosidase;76 kDa lysosomal alpha-glucosidase;70 kDa lysosomal alpha-glucosidase	GAA	sp|P10253|LYAG_HUMAN Lysosomal alpha-glucosidase OS=Homo sapiens OX=9606 GN=GAA PE=1 SV=4	3	46	46	45	26	27	24	17	21	22	17	13	22	17	24	23	27	26	27	27	24	27	27	20	4	3	5	11	9	8	2	19	20	26	19	11	14	17	22	18	105.32	952	870	2785	0
P10153	P10153	Non-secretory ribonuclease	RNASE2	sp|P10153|RNAS2_HUMAN Non-secretory ribonuclease OS=Homo sapiens OX=9606 GN=RNASE2 PE=1 SV=2	1	8	8	8	5	5	7	4	4	3	6	6	5	6	6	5	7	6	5	6	6	5	6	4	2	2	3	5	5	4	4	4	5	4	3	3	4	6	6	4	18.354	161	658	1407	0
P11717;A0A7I2V381;A0A7I2YQS7;S4R328;A0A7I2V657	P11717;A0A7I2V381	Cation-independent mannose-6-phosphate receptor	IGF2R	sp|P11717|MPRI_HUMAN Cation-independent mannose-6-phosphate receptor OS=Homo sapiens OX=9606 GN=IGF2R PE=1 SV=3;tr|A0A7I2V381|A0A7I2V381_HUMAN Cation-independent mannose-6-phosphate receptor OS=Homo sapiens OX=9606 GN=IGF2R PE=4 SV=1	5	118	118	118	67	66	65	59	55	65	70	55	58	53	72	71	76	74	73	73	74	74	70	50	5	5	16	33	41	20	3	53	53	51	54	34	54	49	58	50	274.37	2491	1884	5354	0
Q03405;M0QYR6;M0R1I2;M0R0Y4;M0R0H5;M0QYS6;M0R2E9;M0QX27	Q03405;M0QYR6;M0R1I2;M0R0Y4;M0R0H5;M0QYS6	Urokinase plasminogen activator surface receptor	PLAUR	sp|Q03405|UPAR_HUMAN Urokinase plasminogen activator surface receptor OS=Homo sapiens OX=9606 GN=PLAUR PE=1 SV=1;tr|M0QYR6|M0QYR6_HUMAN Urokinase plasminogen activator surface receptor (Fragment) OS=Homo sapiens OX=9606 GN=PLAUR PE=1 SV=1;tr|M0R1I2|M0R1I2_	8	18	18	10	14	14	10	11	11	12	8	7	5	6	16	14	12	15	14	12	15	15	13	7	0	1	2	3	4	1	1	6	7	11	11	14	9	9	9	8	36.978	335	1469	1609	0
Q10588;A6NC48;H0Y984;H0Y8G4;H0Y9Q9	Q10588;A6NC48;H0Y984	ADP-ribosyl cyclase/cyclic ADP-ribose hydrolase 2	BST1	sp|Q10588|BST1_HUMAN ADP-ribosyl cyclase/cyclic ADP-ribose hydrolase 2 OS=Homo sapiens OX=9606 GN=BST1 PE=1 SV=2;tr|A6NC48|A6NC48_HUMAN ADP-ribosyl cyclase/cyclic ADP-ribose hydrolase OS=Homo sapiens OX=9606 GN=BST1 PE=1 SV=1;tr|H0Y984|H0Y984_HUMAN ADP-rib	5	22	22	22	16	16	15	14	15	13	14	14	15	16	16	15	17	16	17	16	16	14	16	12	2	3	6	9	9	7	1	13	12	16	13	8	14	14	16	13	35.724	318	1173	2098	0
O00754;M0QZ24;M0R174;M0QZG6	O00754	Lysosomal alpha-mannosidase;Lysosomal alpha-mannosidase A peptide;Lysosomal alpha-mannosidase B peptide;Lysosomal alpha-mannosidase C peptide;Lysosomal alpha-mannosidase D peptide;Lysosomal alpha-mannosidase E peptide	MAN2B1	sp|O00754|MA2B1_HUMAN Lysosomal alpha-mannosidase OS=Homo sapiens OX=9606 GN=MAN2B1 PE=1 SV=3	4	54	54	45	33	39	37	23	20	26	23	18	27	21	34	37	39	38	41	39	36	38	38	24	0	2	4	9	14	5	2	20	24	22	20	12	20	28	30	21	113.74	1011	1093	3565	0
Q8TEM1	Q8TEM1	Nuclear pore membrane glycoprotein 210	NUP210	sp|Q8TEM1|PO210_HUMAN Nuclear pore membrane glycoprotein 210 OS=Homo sapiens OX=9606 GN=NUP210 PE=1 SV=3	1	76	76	76	43	49	53	9	34	33	25	7	41	37	47	50	58	54	50	61	49	45	60	37	10	6	12	15	22	15	4	35	42	27	26	20	17	36	41	38	205.11	1887	620	4843	0
P62805	P62805	Histone H4	HIST1H4A	sp|P62805|H4_HUMAN Histone H4 OS=Homo sapiens OX=9606 GN=H4C1 PE=1 SV=2	1	10	10	10	5	6	4	5	6	6	5	5	4	4	5	7	5	5	7	5	6	8	5	3	1	1	1	1	1	1	0	1	2	6	6	6	4	3	3	3	11.367	103	107	1181	0
P07686;Q5URX0;H0YA83;H0Y9B6;D6REQ8	P07686;Q5URX0	Beta-hexosaminidase subunit beta;Beta-hexosaminidase subunit beta chain B;Beta-hexosaminidase subunit beta chain A	HEXB	sp|P07686|HEXB_HUMAN Beta-hexosaminidase subunit beta OS=Homo sapiens OX=9606 GN=HEXB PE=1 SV=3;tr|Q5URX0|Q5URX0_HUMAN Beta-N-acetylhexosaminidase OS=Homo sapiens OX=9606 GN=HEXB PE=1 SV=1	5	28	28	28	18	18	15	14	14	18	12	9	12	11	13	17	15	17	18	15	15	19	16	10	3	3	3	6	9	6	0	9	12	17	14	10	9	13	9	9	63.111	556	225	1836	0
P08648;H0YIV7;H0YHL9	P08648	Integrin alpha-5;Integrin alpha-5 heavy chain;Integrin alpha-5 light chain	ITGA5	sp|P08648|ITA5_HUMAN Integrin alpha-5 OS=Homo sapiens OX=9606 GN=ITGA5 PE=1 SV=2	3	45	45	45	25	30	35	15	16	18	22	19	21	19	29	33	36	32	29	35	32	28	34	19	0	1	1	5	10	2	1	15	15	14	16	12	22	22	20	16	114.54	1049	1261	2026	0
P13611;E9PF17;D6RGZ6;Q86W61	P13611	Versican core protein	VCAN	sp|P13611|CSPG2_HUMAN Versican core protein OS=Homo sapiens OX=9606 GN=VCAN PE=1 SV=3	4	118	118	118	59	55	67	23	36	33	23	17	30	26	72	62	84	88	69	80	79	69	82	29	3	4	10	17	19	12	6	37	42	7	8	1	4	11	8	2	372.82	3396	693	4103	0
Q12913;A0A087WTK0;A0A087WVC6;E9PPH3;E9PJ83	Q12913;A0A087WTK0;A0A087WVC6	Receptor-type tyrosine-protein phosphatase eta;Protein-tyrosine-phosphatase	PTPRJ	sp|Q12913|PTPRJ_HUMAN Receptor-type tyrosine-protein phosphatase eta OS=Homo sapiens OX=9606 GN=PTPRJ PE=1 SV=3;tr|A0A087WTK0|A0A087WTK0_HUMAN Protein-tyrosine-phosphatase OS=Homo sapiens OX=9606 GN=PTPRJ PE=1 SV=1;tr|A0A087WVC6|A0A087WVC6_HUMAN Protein-ty	5	61	61	61	36	35	39	29	26	24	28	25	29	28	36	34	44	41	33	42	37	37	44	21	7	8	9	8	10	7	4	19	27	30	28	16	27	32	28	27	145.94	1337	1312	2897	0
Q60FE5	Q60FE5		FLNA	tr|Q60FE5|Q60FE5_HUMAN Filamin-A OS=Homo sapiens OX=9606 GN=FLNA PE=1 SV=1	1	109	109	1	62	75	47	54	59	77	59	49	65	63	66	83	54	71	91	54	68	81	59	44	10	1	1	9	33	16	0	33	34	59	58	37	54	55	64	66	278.22	2620	35	6604	0
P78324;H3BSK5	P78324	Tyrosine-protein phosphatase non-receptor type substrate 1	SIRPA	sp|P78324|SHPS1_HUMAN Tyrosine-protein phosphatase non-receptor type substrate 1 OS=Homo sapiens OX=9606 GN=SIRPA PE=1 SV=2	2	31	31	14	18	17	16	17	13	16	14	11	12	12	17	18	18	18	18	19	18	17	18	11	2	3	3	8	6	4	1	11	12	16	16	12	14	10	15	11	54.966	504	711	1993	0
P05556;H7C4K3;A0A7I2V2F9;E7EUI6;A0A7I2V348;C9JPK5;A0A7I2V5Z8;A0A7I2V5T3;E7EQW5;H7C4N8;Q5T3E6;E9PLR6;Q5T3E5;E9PQJ2;C9JNE0	P05556;H7C4K3;A0A7I2V2F9;E7EUI6;A0A7I2V348;C9JPK5	Integrin beta-1;Integrin beta	ITGB1	sp|P05556|ITB1_HUMAN Integrin beta-1 OS=Homo sapiens OX=9606 GN=ITGB1 PE=1 SV=2;tr|H7C4K3|H7C4K3_HUMAN Integrin beta-1 OS=Homo sapiens OX=9606 GN=ITGB1 PE=1 SV=2;tr|A0A7I2V2F9|A0A7I2V2F9_HUMAN Integrin beta-1 OS=Homo sapiens OX=9606 GN=ITGB1 PE=4 SV=1;tr|E	15	43	43	43	20	26	21	10	14	17	12	7	15	9	23	24	23	23	26	24	24	30	24	12	0	0	2	4	7	3	1	10	9	18	18	11	9	10	14	13	88.414	798	726	2143	0
P13473	P13473	Lysosome-associated membrane glycoprotein 2	LAMP2	sp|P13473|LAMP2_HUMAN Lysosome-associated membrane glycoprotein 2 OS=Homo sapiens OX=9606 GN=LAMP2 PE=1 SV=2	1	19	19	8	14	12	15	8	8	9	13	10	12	10	14	12	16	16	11	15	16	12	15	8	3	2	2	5	7	2	1	9	8	12	9	5	11	11	11	10	44.96	410	2450	1093	0
Q13488;E9PNA6;H0YCE3;H0YEL3	Q13488	V-type proton ATPase 116 kDa subunit a isoform 3	TCIRG1	sp|Q13488|VPP3_HUMAN V-type proton ATPase 116 kDa subunit a3 OS=Homo sapiens OX=9606 GN=TCIRG1 PE=1 SV=3	4	32	32	21	23	26	24	17	18	18	20	14	19	15	27	26	24	27	27	25	26	25	25	11	1	0	1	3	9	1	0	11	16	14	17	4	15	18	18	13	92.967	830	57	2481	0
P15586;H7C3P4;F6S8M0;H0YFA9	P15586;H7C3P4;F6S8M0;H0YFA9	N-acetylglucosamine-6-sulfatase	GNS	sp|P15586|GNS_HUMAN N-acetylglucosamine-6-sulfatase OS=Homo sapiens OX=9606 GN=GNS PE=1 SV=3;tr|H7C3P4|H7C3P4_HUMAN N-acetylglucosamine-6-sulfatase OS=Homo sapiens OX=9606 GN=GNS PE=1 SV=1;tr|F6S8M0|F6S8M0_HUMAN N-acetylglucosamine-6-sulfatase OS=Homo sapi	4	34	34	19	19	21	22	10	15	16	14	8	12	10	19	21	24	21	20	24	21	21	23	11	1	1	2	4	6	3	2	11	12	14	17	11	7	10	15	10	62.081	552	1236	1774	0
P01009	P01009	Alpha-1-antitrypsin;Short peptide from AAT	SERPINA1	sp|P01009|A1AT_HUMAN Alpha-1-antitrypsin OS=Homo sapiens OX=9606 GN=SERPINA1 PE=1 SV=3	1	32	32	3	21	20	19	17	16	15	19	17	17	15	23	18	22	22	20	21	21	16	21	15	1	2	2	4	8	2	1	15	17	16	11	11	13	13	17	11	46.736	418	635	2327	0
F5GZZ9;C9JHR8	F5GZZ9;C9JHR8		CD163	tr|F5GZZ9|F5GZZ9_HUMAN Scavenger receptor cysteine-rich type 1 protein M130 OS=Homo sapiens OX=9606 GN=CD163 PE=1 SV=1;tr|C9JHR8|C9JHR8_HUMAN Scavenger receptor cysteine-rich type 1 protein M130 OS=Homo sapiens OX=9606 GN=CD163 PE=1 SV=1	2	47	47	1	30	29	22	18	22	22	22	21	22	20	31	33	27	31	35	23	33	36	24	18	1	1	5	10	7	4	0	15	13	12	22	7	11	21	18	16	120.32	1109	532	2887	0
P20160	P20160	Azurocidin	AZU1	sp|P20160|CAP7_HUMAN Azurocidin OS=Homo sapiens OX=9606 GN=AZU1 PE=1 SV=3	1	15	15	8	10	10	9	3	9	10	6	4	9	9	9	10	10	9	9	10	9	9	10	10	1	3	5	5	5	2	0	10	10	10	11	7	5	8	9	10	26.885	251	827	1388	0
P08236;F8WBK6	P08236	Beta-glucuronidase	GUSB	sp|P08236|BGLR_HUMAN Beta-glucuronidase OS=Homo sapiens OX=9606 GN=GUSB PE=1 SV=2	2	35	35	29	20	22	22	10	15	17	12	5	19	17	19	21	22	21	23	22	23	22	21	11	0	0	3	4	9	2	0	9	15	13	11	7	6	16	18	15	74.731	651	129	2405	0
P08195;F5GZS6;J3KPF3;F5H0E2;H0YFS2;F5GZI0;H0YFX4;F5GZR9	P08195;F5GZS6;J3KPF3	4F2 cell-surface antigen heavy chain	SLC3A2	sp|P08195|4F2_HUMAN 4F2 cell-surface antigen heavy chain OS=Homo sapiens OX=9606 GN=SLC3A2 PE=1 SV=3;tr|F5GZS6|F5GZS6_HUMAN 4F2 cell-surface antigen heavy chain OS=Homo sapiens OX=9606 GN=SLC3A2 PE=1 SV=1;tr|J3KPF3|J3KPF3_HUMAN 4F2 cell-surface antigen hea	8	40	40	31	21	21	21	19	16	19	19	15	13	12	24	23	24	26	25	24	27	26	24	16	0	0	4	11	12	5	0	13	15	23	25	15	23	20	24	20	67.993	630	651	2044	0
P54709;C9JA36;C9JXZ1;H7C547;F8WBY4;H7C4L9	P54709;C9JA36	Sodium/potassium-transporting ATPase subunit beta-3	ATP1B3	sp|P54709|AT1B3_HUMAN Sodium/potassium-transporting ATPase subunit beta-3 OS=Homo sapiens OX=9606 GN=ATP1B3 PE=1 SV=1;tr|C9JA36|C9JA36_HUMAN Sodium/potassium-transporting ATPase subunit beta-3 (Fragment) OS=Homo sapiens OX=9606 GN=ATP1B3 PE=1 SV=1	6	20	20	20	12	14	13	10	9	11	14	10	12	10	14	13	13	15	14	13	14	14	14	8	1	0	0	5	5	4	0	9	11	11	10	8	11	13	13	7	31.512	279	615	1487	0
O15031;A6QRH1;A6QRG9;H0Y6J7;A0A087WU36	O15031	Plexin-B2	PLXNB2	sp|O15031|PLXB2_HUMAN Plexin-B2 OS=Homo sapiens OX=9606 GN=PLXNB2 PE=1 SV=3	5	77	77	53	52	52	53	26	30	35	34	35	38	29	53	60	56	60	57	54	58	54	52	32	4	4	7	14	14	10	1	27	35	28	22	10	34	38	43	30	205.12	1838	1180	4718	0
P68104;A0A7I2V659;A0A087WVQ9;Q5VTE0;A0A7I2V5N4;A0A7I2V3H3;A0A087WV01;Q05639;A0A2U3TZH3;A0A2R8Y488;Q5JR01;A0A2R8Y660;A6PW80;A0A2R8YDN5;A0A6Q8PFK6	P68104;A0A7I2V659;A0A087WVQ9;Q5VTE0;A0A7I2V5N4;A0A7I2V3H3;A0A087WV01	Elongation factor 1-alpha 1;Putative elongation factor 1-alpha-like 3;Elongation factor 1-alpha	EEF1A1;EEF1A1P5	sp|P68104|EF1A1_HUMAN Elongation factor 1-alpha 1 OS=Homo sapiens OX=9606 GN=EEF1A1 PE=1 SV=1;tr|A0A7I2V659|A0A7I2V659_HUMAN Elongation factor 1-alpha 1 OS=Homo sapiens OX=9606 GN=EEF1A1 PE=4 SV=1;tr|A0A087WVQ9|A0A087WVQ9_HUMAN Elongation factor 1-alpha 1	15	28	28	28	12	15	13	10	11	15	9	9	14	13	11	14	15	13	15	13	13	13	15	11	3	2	2	3	7	3	1	7	11	14	16	11	9	12	13	18	50.14	462	48	2429	0
Q53Z42;A0A140T9I0;A0A140T9X5;A0A140T913;A0A140T955;A0A140T933;A0A1W2PRT9;A0A1W2PPQ2;A0A1W2PP29;A0A1W2PQZ3;A0A1W2PQE2	Q53Z42;A0A140T9I0;A0A140T9X5;A0A140T913;A0A140T955;A0A140T933;A0A1W2PRT9;A0A1W2PPQ2		HLA-A	tr|Q53Z42|Q53Z42_HUMAN HLA class I antigen OS=Homo sapiens OX=9606 GN=HLA-A PE=1 SV=1;tr|A0A140T9I0|A0A140T9I0_HUMAN HLA class I histocompatibility antigen, A alpha chain (Fragment) OS=Homo sapiens OX=9606 GN=HLA-A PE=1 SV=1;tr|A0A140T9X5|A0A140T9X5_HUMAN	11	25	25	13	23	21	4	5	13	7	3	4	3	7	22	22	4	19	20	6	17	22	5	4	3	2	4	6	3	2	2	6	8	6	5	10	4	5	4	8	40.921	365	76	1765	0
P32942;K7EQC7	P32942	Intercellular adhesion molecule 3	ICAM3	sp|P32942|ICAM3_HUMAN Intercellular adhesion molecule 3 OS=Homo sapiens OX=9606 GN=ICAM3 PE=1 SV=2	2	27	27	3	18	15	17	15	14	16	14	13	14	13	15	15	16	17	17	17	16	16	17	12	1	2	7	7	10	6	1	10	12	15	13	6	13	14	14	13	59.54	547	1740	1418	0
Q9NZK5;B4E3Q4;A0A087X0I3;A0A3B3IT96;F5H7J3;C9IZA8;A0A3B3IRR5	Q9NZK5;B4E3Q4;A0A087X0I3	Adenosine deaminase CECR1	CECR1	sp|Q9NZK5|ADA2_HUMAN Adenosine deaminase 2 OS=Homo sapiens OX=9606 GN=ADA2 PE=1 SV=2;tr|B4E3Q4|B4E3Q4_HUMAN Adenosine deaminase OS=Homo sapiens OX=9606 GN=ADA2 PE=1 SV=1;tr|A0A087X0I3|A0A087X0I3_HUMAN Adenosine deaminase 2 OS=Homo sapiens OX=9606 GN=ADA2 P	7	28	28	28	19	21	21	15	19	21	17	16	21	20	19	19	22	20	19	20	18	18	21	14	3	2	2	7	7	3	0	14	13	15	13	9	13	18	18	13	58.933	511	661	3000	0
Q8N423;A0A0G2JNT8;A0A0G2JN35;A0A0G2JPH5;A0A0G2JNE7;A0A0G2JNH0;A0A0G2JM05;A0A0G2JLS7;H7C0C3	Q8N423;A0A0G2JNT8;A0A0G2JN35;A0A0G2JPH5;A0A0G2JNE7;A0A0G2JNH0	Leukocyte immunoglobulin-like receptor subfamily B member 2	LILRB2	sp|Q8N423|LIRB2_HUMAN Leukocyte immunoglobulin-like receptor subfamily B member 2 OS=Homo sapiens OX=9606 GN=LILRB2 PE=1 SV=4;tr|A0A0G2JNT8|A0A0G2JNT8_HUMAN Leukocyte immunoglobulin-like receptor subfamily B member 2 OS=Homo sapiens OX=9606 GN=LILRB2 PE=1	9	30	25	5	17	21	17	12	15	16	12	12	11	8	19	20	20	21	21	18	20	21	17	10	1	2	5	7	8	6	3	9	12	14	16	13	11	14	17	17	65.038	598	315	1912	0
Q9HDC9;H0Y512	Q9HDC9;H0Y512	Adipocyte plasma membrane-associated protein	APMAP	sp|Q9HDC9|APMAP_HUMAN Adipocyte plasma membrane-associated protein OS=Homo sapiens OX=9606 GN=APMAP PE=1 SV=2;tr|H0Y512|H0Y512_HUMAN Adipocyte plasma membrane-associated protein (Fragment) OS=Homo sapiens OX=9606 GN=APMAP PE=1 SV=1	2	26	26	26	14	18	16	1	15	16	5	2	12	11	16	19	16	17	20	16	17	20	16	13	0	0	1	5	7	1	0	12	14	14	17	10	3	13	14	14	46.48	416	652	1989	0
Q99880;Q93079;Q99877;P62807;P58876;O60814;Q5QNW6;Q99879;P57053;U3KQK0	Q99880;Q93079;Q99877;P62807;P58876;O60814;Q5QNW6;Q99879;P57053;U3KQK0	Histone H2B type 1-L;Histone H2B type 1-H;Histone H2B type 1-N;Histone H2B type 1-C/E/F/G/I;Histone H2B type 1-D;Histone H2B type 1-K;Histone H2B type 2-F;Histone H2B type 1-M;Histone H2B type F-S;Histone H2B	HIST1H2BL;HIST1H2BH;HIST1H2BN;HIST1H2BC;HIST1H2BD;HIST1H2BK;HIST2H2BF;HIST1H2BM;H2BFS	sp|Q99880|H2B1L_HUMAN Histone H2B type 1-L OS=Homo sapiens OX=9606 GN=H2BC13 PE=1 SV=3;sp|Q93079|H2B1H_HUMAN Histone H2B type 1-H OS=Homo sapiens OX=9606 GN=H2BC9 PE=1 SV=3;sp|Q99877|H2B1N_HUMAN Histone H2B type 1-N OS=Homo sapiens OX=9606 GN=H2BC15 PE=1 S	10	5	5	2	2	4	2	4	4	4	2	2	2	2	3	4	2	3	4	2	4	4	2	2	1	0	1	1	1	0	0	1	1	4	4	3	2	1	2	2	13.952	126	40	844	0
P16671;E7EU05;E9PLT1;E7EX47;E9PC45;E7ERZ9;E7EWI4;E9PJX8;E7EVU1	P16671;E7EU05;E9PLT1	Platelet glycoprotein 4	CD36	sp|P16671|CD36_HUMAN Platelet glycoprotein 4 OS=Homo sapiens OX=9606 GN=CD36 PE=1 SV=2;tr|E7EU05|E7EU05_HUMAN Glycoprotein IIIb (Fragment) OS=Homo sapiens OX=9606 GN=CD36 PE=1 SV=2;tr|E9PLT1|E9PLT1_HUMAN Glycoprotein IIIb OS=Homo sapiens OX=9606 GN=CD36 PE	9	25	25	25	19	19	20	14	13	16	19	18	20	18	18	17	19	19	18	18	19	17	19	14	0	2	2	5	8	4	1	8	13	13	6	3	13	16	14	12	53.053	472	943	1621	0
P13674	P13674	Prolyl 4-hydroxylase subunit alpha-1	P4HA1	sp|P13674|P4HA1_HUMAN Prolyl 4-hydroxylase subunit alpha-1 OS=Homo sapiens OX=9606 GN=P4HA1 PE=1 SV=2	1	28	28	28	19	22	16	1	6	8	5	1	12	9	20	20	18	22	24	17	16	25	18	8	0	0	1	3	3	2	0	7	8	7	6	1	1	8	12	10	61.049	534	484	1641	0
P17813;F5GX88	P17813;F5GX88	Endoglin	ENG	sp|P17813|EGLN_HUMAN Endoglin OS=Homo sapiens OX=9606 GN=ENG PE=1 SV=2;tr|F5GX88|F5GX88_HUMAN Endoglin OS=Homo sapiens OX=9606 GN=ENG PE=1 SV=1	2	21	21	21	15	15	17	3	5	3	6	4	5	4	17	16	17	16	16	19	15	14	17	2	0	0	0	0	0	0	0	2	3	10	6	3	10	12	11	8	70.577	658	70	1384	0
Q99467	Q99467	CD180 antigen	CD180	sp|Q99467|CD180_HUMAN CD180 antigen OS=Homo sapiens OX=9606 GN=CD180 PE=1 SV=2	1	20	20	20	13	14	15	8	7	5	13	10	13	11	15	14	16	13	13	15	15	13	16	9	1	1	1	5	7	1	0	9	10	6	3	3	11	11	8	7	74.178	661	396	1561	0
P35613;A0A087X2B5;A0A087WUV8;I3L192;R4GMX5;R4GN83;A0A2R8YDZ0	P35613;A0A087X2B5;A0A087WUV8;I3L192	Basigin	BSG	sp|P35613|BASI_HUMAN Basigin OS=Homo sapiens OX=9606 GN=BSG PE=1 SV=2;tr|A0A087X2B5|A0A087X2B5_HUMAN Basigin (Fragment) OS=Homo sapiens OX=9606 GN=BSG PE=1 SV=1;tr|A0A087WUV8|A0A087WUV8_HUMAN Basigin OS=Homo sapiens OX=9606 GN=BSG PE=1 SV=1;tr|I3L192|I3L19	7	12	12	12	7	8	5	9	9	10	6	6	6	5	7	7	6	8	9	6	7	10	5	4	1	2	2	2	5	2	2	3	5	9	10	9	7	6	7	8	42.2	385	613	1077	0
P02790;Q9BS19	P02790;Q9BS19	Hemopexin	HPX	sp|P02790|HEMO_HUMAN Hemopexin OS=Homo sapiens OX=9606 GN=HPX PE=1 SV=2;tr|Q9BS19|Q9BS19_HUMAN Epididymis secretory sperm binding protein OS=Homo sapiens OX=9606 GN=HPX PE=1 SV=1	2	22	22	21	16	17	15	9	8	6	13	13	7	5	15	16	15	16	17	16	14	16	16	6	0	2	0	2	3	0	0	8	10	4	2	5	1	0	1	1	51.676	462	209	1325	0
P04406;E7EUT5	P04406;E7EUT5	Glyceraldehyde-3-phosphate dehydrogenase	GAPDH	sp|P04406|G3P_HUMAN Glyceraldehyde-3-phosphate dehydrogenase OS=Homo sapiens OX=9606 GN=GAPDH PE=1 SV=3;tr|E7EUT5|E7EUT5_HUMAN Glyceraldehyde-3-phosphate dehydrogenase OS=Homo sapiens OX=9606 GN=GAPDH PE=1 SV=1	2	15	15	14	13	13	11	9	8	13	9	8	11	10	13	12	12	14	13	12	13	13	12	7	4	2	1	3	5	2	0	7	7	8	10	3	8	9	11	10	36.053	335	36	2217	0
Q09666;E9PQE3;E9PJZ0;E9PKR9;E9PJC6;E9PLK4	Q09666	Neuroblast differentiation-associated protein AHNAK	AHNAK	sp|Q09666|AHNK_HUMAN Neuroblast differentiation-associated protein AHNAK OS=Homo sapiens OX=9606 GN=AHNAK PE=1 SV=2	6	198	198	198	59	149	63	13	28	39	63	32	132	126	76	141	81	85	156	65	72	126	87	77	18	0	0	16	63	50	1	27	25	21	35	9	43	40	147	148	629.09	5890	39	7024	0
P01903;A0A0G2JMH6;Q30118;A0A0G2JH46	P01903;A0A0G2JMH6;Q30118;A0A0G2JH46	HLA class II histocompatibility antigen, DR alpha chain	HLA-DRA	sp|P01903|DRA_HUMAN HLA class II histocompatibility antigen, DR alpha chain OS=Homo sapiens OX=9606 GN=HLA-DRA PE=1 SV=2;tr|A0A0G2JMH6|A0A0G2JMH6_HUMAN HLA-DRA OS=Homo sapiens OX=9606 GN=HLA-DRA PE=1 SV=1;tr|Q30118|Q30118_HUMAN HLA class II histocompatibil	4	14	14	12	10	10	11	9	12	12	9	9	10	9	10	10	11	10	10	11	10	10	11	10	0	0	1	5	4	1	0	9	10	12	12	7	10	10	11	11	28.621	254	412	1341	0
Q92896;H3BM42;H3BQU9;H3BQT1;H3BRD8	Q92896;H3BM42	Golgi apparatus protein 1	GLG1	sp|Q92896|GSLG1_HUMAN Golgi apparatus protein 1 OS=Homo sapiens OX=9606 GN=GLG1 PE=1 SV=2;tr|H3BM42|H3BM42_HUMAN Golgi apparatus protein 1 OS=Homo sapiens OX=9606 GN=GLG1 PE=1 SV=1	5	45	45	45	25	29	26	25	25	28	25	23	23	24	28	30	29	32	31	31	31	31	31	23	4	4	4	6	11	4	0	19	22	18	18	13	20	20	21	16	134.55	1179	241	3694	0
Q9UH99;B0QY64;B0QY60;B0QY66;B0QY67;B0QY68;B0QY69;H0Y686	Q9UH99	SUN domain-containing protein 2	SUN2	sp|Q9UH99|SUN2_HUMAN SUN domain-containing protein 2 OS=Homo sapiens OX=9606 GN=SUN2 PE=1 SV=3	8	31	31	25	21	23	22	5	17	17	13	7	23	21	22	23	20	20	23	22	20	24	21	23	1	4	6	18	18	10	2	23	24	16	16	8	13	20	22	20	80.31	717	20	2703	0
P01889;A0A1W2PPR8;F6U0H7	P01889;A0A1W2PPR8;F6U0H7	HLA class I histocompatibility antigen, B-7 alpha chain	HLA-B	sp|P01889|HLAB_HUMAN HLA class I histocompatibility antigen, B alpha chain OS=Homo sapiens OX=9606 GN=HLA-B PE=1 SV=3;tr|A0A1W2PPR8|A0A1W2PPR8_HUMAN HLA class I histocompatibility antigen, B alpha chain OS=Homo sapiens OX=9606 GN=HLA-B PE=1 SV=1;tr|F6U0H7|	3	21	16	5	13	11	9	8	10	9	5	4	7	7	11	11	8	12	11	10	11	13	9	3	1	2	5	10	6	3	2	5	10	9	9	9	8	7	7	9	40.46	362	335	1000	0
P46977;E9PN73;E9PI32;A0A0C4DH80;H0YET6	P46977	Dolichyl-diphosphooligosaccharide--protein glycosyltransferase subunit STT3A	STT3A	sp|P46977|STT3A_HUMAN Dolichyl-diphosphooligosaccharide--protein glycosyltransferase subunit STT3A OS=Homo sapiens OX=9606 GN=STT3A PE=1 SV=2	5	27	27	25	16	18	16	7	12	14	8	6	13	11	17	15	16	18	17	15	15	17	15	9	3	2	2	5	6	1	0	8	9	14	12	8	10	12	14	11	80.529	705	1440	1881	0
P05362;K7EKL8;E7ESS4	P05362	Intercellular adhesion molecule 1	ICAM1	sp|P05362|ICAM1_HUMAN Intercellular adhesion molecule 1 OS=Homo sapiens OX=9606 GN=ICAM1 PE=1 SV=2	3	28	28	28	17	15	16	11	12	10	11	9	8	7	20	21	21	22	22	20	21	21	20	10	1	2	5	6	5	4	0	10	12	14	16	10	15	13	16	18	57.825	532	571	1535	0
Q9H3G5;H7C0X5;H7C218	Q9H3G5	Probable serine carboxypeptidase CPVL	CPVL	sp|Q9H3G5|CPVL_HUMAN Probable serine carboxypeptidase CPVL OS=Homo sapiens OX=9606 GN=CPVL PE=1 SV=2	3	25	25	16	17	16	15	15	14	14	17	12	15	13	19	16	17	19	16	13	16	15	15	15	0	0	2	6	6	2	2	10	13	11	12	8	14	11	12	9	54.163	476	411	1861	0
Q9NZ08;D6RAL9;H0Y9X5	Q9NZ08	Endoplasmic reticulum aminopeptidase 1	ERAP1	sp|Q9NZ08|ERAP1_HUMAN Endoplasmic reticulum aminopeptidase 1 OS=Homo sapiens OX=9606 GN=ERAP1 PE=1 SV=3	3	48	48	48	29	36	20	3	27	30	8	3	18	23	27	35	23	32	35	23	29	37	24	21	2	2	5	8	14	2	0	20	19	25	24	22	5	23	24	25	107.23	941	253	3170	0
Q9BT09;A0A0C4DFY8	Q9BT09	Protein canopy homolog 3	CNPY3	sp|Q9BT09|CNPY3_HUMAN Protein canopy homolog 3 OS=Homo sapiens OX=9606 GN=CNPY3 PE=1 SV=1	2	21	21	21	10	15	9	3	12	14	5	3	8	7	11	11	8	13	12	9	11	12	8	6	0	1	3	4	2	3	1	5	7	9	10	9	5	7	8	7	30.748	278	411	944	0
P13796;Q5TBN3;Q5TBN5;U3KQI3	P13796	Plastin-2	LCP1	sp|P13796|PLSL_HUMAN Plastin-2 OS=Homo sapiens OX=9606 GN=LCP1 PE=1 SV=6	4	43	43	37	20	26	23	24	26	30	25	21	22	20	23	25	25	24	31	25	25	26	25	23	6	6	2	8	13	6	2	21	21	28	24	14	23	24	23	21	70.288	627	12	3015	0
P14618;B4DNK4;H3BTN5;H3BR70;H3BQ34;H3BUW1;H3BTJ2;H3BT25;H3BU13;P30613;H3BN34;H3BQZ3	P14618;B4DNK4;H3BTN5;H3BR70	Pyruvate kinase PKM;Pyruvate kinase	PKM	sp|P14618|KPYM_HUMAN Pyruvate kinase PKM OS=Homo sapiens OX=9606 GN=PKM PE=1 SV=4;tr|B4DNK4|B4DNK4_HUMAN Pyruvate kinase OS=Homo sapiens OX=9606 GN=PKM PE=1 SV=1;tr|H3BTN5|H3BTN5_HUMAN Pyruvate kinase (Fragment) OS=Homo sapiens OX=9606 GN=PKM PE=1 SV=1;tr|	12	41	41	41	19	28	21	24	26	31	21	19	22	17	18	29	24	21	31	23	19	27	24	18	3	0	0	6	14	4	0	17	18	21	22	18	17	19	26	20	57.936	531	20	2607	0
Q13510;A0A1B0GUH5;A0A1B0GTZ5;A0A1B0GTM3;A0A1B0GUA4;A0A1B0GW68;E7EMM4;A0A1B0GUW4;A0A1B0GUE3;A0A1B0GUG1;A0A1B0GTP7;A0A1B0GV06;A0A1B0GVG2;A0A1B0GUB3;A0A1B0GU62;A0A1B0GUJ3;A0A1B0GU06;A0A1B0GVE7;A0A1B0GVJ1;A0A1B0GW48;A0A1B0GV95;A0A1B0GVA3;A0A1B0GW66;A0A1B0GVC9;A0A1B0GV88	Q13510;A0A1B0GUH5;A0A1B0GTZ5;A0A1B0GTM3;A0A1B0GUA4;A0A1B0GW68;E7EMM4;A0A1B0GUW4;A0A1B0GUE3;A0A1B0GUG1;A0A1B0GTP7;A0A1B0GV06;A0A1B0GVG2;A0A1B0GUB3	Acid ceramidase;Acid ceramidase subunit alpha;Acid ceramidase subunit beta	ASAH1	sp|Q13510|ASAH1_HUMAN Acid ceramidase OS=Homo sapiens OX=9606 GN=ASAH1 PE=1 SV=5;tr|A0A1B0GUH5|A0A1B0GUH5_HUMAN Ceramidase OS=Homo sapiens OX=9606 GN=ASAH1 PE=1 SV=1;tr|A0A1B0GTZ5|A0A1B0GTZ5_HUMAN Ceramidase OS=Homo sapiens OX=9606 GN=ASAH1 PE=1 SV=1;tr|A0	25	23	23	23	16	14	16	8	10	9	11	10	12	12	13	12	16	16	12	17	13	13	16	9	1	1	1	1	3	1	0	7	11	11	11	6	9	11	9	11	44.659	395	558	1094	0
O00584;D6RHI9;D6REQ6;A0A087WZM2;H0YAE9;A0A087WWI1;J3QQ64;Q07343	O00584;D6RHI9;D6REQ6;A0A087WZM2;H0YAE9	Ribonuclease T2	RNASET2	sp|O00584|RNT2_HUMAN Ribonuclease T2 OS=Homo sapiens OX=9606 GN=RNASET2 PE=1 SV=2;tr|D6RHI9|D6RHI9_HUMAN Ribonuclease T2 (Fragment) OS=Homo sapiens OX=9606 GN=RNASET2 PE=1 SV=8;tr|D6REQ6|D6REQ6_HUMAN Ribonuclease T2 OS=Homo sapiens OX=9606 GN=RNASET2 PE=1	8	20	20	20	15	14	12	5	7	11	5	2	10	8	16	14	14	16	16	14	16	13	14	7	0	0	0	1	7	0	0	7	9	5	8	3	3	6	9	6	29.48	256	100	1358	0
Q9NR97	Q9NR97	Toll-like receptor 8	TLR8	sp|Q9NR97|TLR8_HUMAN Toll-like receptor 8 OS=Homo sapiens OX=9606 GN=TLR8 PE=1 SV=1	1	53	53	53	36	36	36	26	22	25	33	30	32	30	37	31	37	41	35	36	36	33	36	24	0	0	0	5	9	0	0	19	24	32	26	15	32	36	30	24	119.83	1041	1658	2403	0
Q9UBR2	Q9UBR2	Cathepsin Z	CTSZ	sp|Q9UBR2|CATZ_HUMAN Cathepsin Z OS=Homo sapiens OX=9606 GN=CTSZ PE=1 SV=1	1	18	18	18	12	13	8	6	9	8	2	2	6	4	10	14	9	12	13	9	11	13	9	6	1	1	4	3	1	4	2	8	8	11	10	7	3	5	10	9	33.868	303	51	1437	0
Q9UIQ6	Q9UIQ6	Leucyl-cystinyl aminopeptidase;Leucyl-cystinyl aminopeptidase, pregnancy serum form	LNPEP	sp|Q9UIQ6|LCAP_HUMAN Leucyl-cystinyl aminopeptidase OS=Homo sapiens OX=9606 GN=LNPEP PE=1 SV=3	1	55	55	55	36	42	40	28	20	22	33	32	35	29	41	43	44	47	44	42	43	45	42	23	1	2	4	6	7	6	1	19	21	18	13	9	30	31	30	12	117.35	1025	996	3119	0
Q6P179;D6RGW0;H0YAL8;H0Y9X9	Q6P179;D6RGW0	Endoplasmic reticulum aminopeptidase 2	ERAP2	sp|Q6P179|ERAP2_HUMAN Endoplasmic reticulum aminopeptidase 2 OS=Homo sapiens OX=9606 GN=ERAP2 PE=1 SV=2;tr|D6RGW0|D6RGW0_HUMAN Endoplasmic reticulum aminopeptidase 2 (Fragment) OS=Homo sapiens OX=9606 GN=ERAP2 PE=1 SV=1	4	49	49	49	2	34	34	4	13	20	7	1	1	22	0	34	36	1	35	35	4	30	38	17	1	0	1	4	0	3	0	17	19	9	10	3	3	23	1	13	110.46	960	229	1786	0
J3KN66	J3KN66		TOR1AIP1	tr|J3KN66|J3KN66_HUMAN Torsin-1A-interacting protein 1 OS=Homo sapiens OX=9606 GN=TOR1AIP1 PE=1 SV=1	1	23	23	2	15	12	13	2	12	13	6	4	10	6	15	14	14	14	14	14	12	13	14	11	5	4	6	11	8	9	4	10	12	10	13	8	5	8	9	7	67.821	599	19	1483	0
P20645;F5GX30;H0YGE9;H0YF90;F5GXU0;F5H883;F5GXE0;H0YGT2	P20645;F5GX30	Cation-dependent mannose-6-phosphate receptor	M6PR	sp|P20645|MPRD_HUMAN Cation-dependent mannose-6-phosphate receptor OS=Homo sapiens OX=9606 GN=M6PR PE=1 SV=1;tr|F5GX30|F5GX30_HUMAN Cation-dependent mannose-6-phosphate receptor OS=Homo sapiens OX=9606 GN=M6PR PE=1 SV=2	8	11	11	11	7	7	7	5	6	6	3	3	6	3	6	6	8	6	7	8	6	6	7	3	2	2	2	1	2	1	0	2	4	5	5	5	3	4	5	4	30.993	277	375	747	0
A0A0G2JPR9;A0A0G2JPA2;A0A0G2JQ24;A0A0G2JLX9	A0A0G2JPR9;A0A0G2JPA2;A0A0G2JQ24			tr|A0A0G2JPR9|A0A0G2JPR9_HUMAN Leukocyte immunoglobulin-like receptor subfamily A member 6 OS=Homo sapiens OX=9606 GN=LILRA6 PE=1 SV=1;tr|A0A0G2JPA2|A0A0G2JPA2_HUMAN Leukocyte immunoglobulin-like receptor subfamily A member 6 OS=Homo sapiens OX=9606 GN=LIL	4	29	28	0	21	19	17	10	14	16	13	16	14	15	20	18	19	20	21	17	20	19	17	16	3	3	7	10	11	9	3	15	13	12	14	6	10	15	18	18	71.018	648	260	1699	0
Q14108;A0A1W2PQR6;A0A1W2PQB7;A0A1W2PS43;A0A1W2PRS1;A0A1W2PPX5;A0A1W2PPU6;A0A1W2PRF6;A0A1W2PSE4;A0A1W2PS70;A0A1W2PNX7;A0A1W2PQL5;D6RDG0;A0A1W2PPX6	Q14108;A0A1W2PQR6;A0A1W2PQB7;A0A1W2PS43;A0A1W2PRS1;A0A1W2PPX5;A0A1W2PPU6;A0A1W2PRF6	Lysosome membrane protein 2	SCARB2	sp|Q14108|SCRB2_HUMAN Lysosome membrane protein 2 OS=Homo sapiens OX=9606 GN=SCARB2 PE=1 SV=2;tr|A0A1W2PQR6|A0A1W2PQR6_HUMAN Lysosome membrane protein 2 OS=Homo sapiens OX=9606 GN=SCARB2 PE=1 SV=1;tr|A0A1W2PQB7|A0A1W2PQB7_HUMAN Lysosome membrane protein 2	14	30	30	30	16	18	25	12	12	11	14	12	11	12	17	17	23	18	14	25	19	14	22	11	0	0	1	3	5	2	0	10	11	15	9	4	17	14	14	14	54.29	478	1282	1217	0
Q8TCJ2	Q8TCJ2	Dolichyl-diphosphooligosaccharide--protein glycosyltransferase subunit STT3B	STT3B	sp|Q8TCJ2|STT3B_HUMAN Dolichyl-diphosphooligosaccharide--protein glycosyltransferase subunit STT3B OS=Homo sapiens OX=9606 GN=STT3B PE=1 SV=1	1	24	22	22	13	16	16	8	10	12	10	7	11	9	14	14	15	16	17	17	13	15	15	10	2	1	2	6	5	1	0	8	11	10	9	5	8	10	10	9	93.673	826	892	1591	0
Q9BS26	Q9BS26	Endoplasmic reticulum resident protein 44	ERP44	sp|Q9BS26|ERP44_HUMAN Endoplasmic reticulum resident protein 44 OS=Homo sapiens OX=9606 GN=ERP44 PE=1 SV=1	1	21	21	21	11	11	10	10	8	12	10	8	10	9	12	11	11	13	15	11	11	14	13	6	2	2	1	3	4	2	0	9	8	10	9	6	8	9	12	11	46.971	406	12	1248	0
Q5JPE7;P69849;J3KN36;A0A7I2V3P4;A0A7I2V4T6;A0A7I2V2Z5;A0A7I2V6B0;A0A7I2V4D7;A0A087WTD5;H3BPS9;I3L1G6	Q5JPE7;P69849;J3KN36;A0A7I2V3P4;A0A7I2V4T6;A0A7I2V2Z5;A0A7I2V6B0;A0A7I2V4D7	Nodal modulator 2;Nodal modulator 3	NOMO2;NOMO3	sp|Q5JPE7|NOMO2_HUMAN Nodal modulator 2 OS=Homo sapiens OX=9606 GN=NOMO2 PE=1 SV=1;sp|P69849|NOMO3_HUMAN Nodal modulator 3 OS=Homo sapiens OX=9606 GN=NOMO3 PE=1 SV=2;tr|J3KN36|J3KN36_HUMAN Nodal modulator 3 OS=Homo sapiens OX=9606 GN=NOMO3 PE=1 SV=1;tr|A0A	11	60	60	6	35	43	41	2	25	30	19	2	32	29	37	43	44	41	48	45	40	41	43	32	1	1	3	14	13	4	0	29	35	15	20	13	11	31	33	28	139.44	1267	418	3533	0
P12318;V9GY83;V9GY55;F5GXY9;F5GX41	P12318	Low affinity immunoglobulin gamma Fc region receptor II-a	FCGR2A	sp|P12318|FCG2A_HUMAN Low affinity immunoglobulin gamma Fc region receptor II-a OS=Homo sapiens OX=9606 GN=FCGR2A PE=1 SV=4	5	12	12	7	8	6	6	4	4	4	5	4	4	4	7	7	7	8	7	7	6	7	7	4	1	3	2	6	4	4	2	4	5	3	4	3	5	5	5	6	35	317	69	1279	0
P42785;E9PIG4;E9PQN3;E9PKN6;E9PQB5;E9PL85;E9PLY4;E9PNF7;E9PNJ1;E9PL49	P42785;E9PIG4	Lysosomal Pro-X carboxypeptidase	PRCP	sp|P42785|PCP_HUMAN Lysosomal Pro-X carboxypeptidase OS=Homo sapiens OX=9606 GN=PRCP PE=1 SV=1;tr|E9PIG4|E9PIG4_HUMAN Lysosomal Pro-X carboxypeptidase (Fragment) OS=Homo sapiens OX=9606 GN=PRCP PE=1 SV=8	10	21	21	21	11	10	15	8	12	11	10	10	10	7	9	12	13	11	11	15	12	9	14	9	1	1	4	4	4	3	0	8	9	9	8	6	9	11	10	8	55.799	496	100	1266	0
Q92542;H0Y6T7;Q5T209;Q5T210;Q5T211	Q92542	Nicastrin	NCSTN	sp|Q92542|NICA_HUMAN Nicastrin OS=Homo sapiens OX=9606 GN=NCSTN PE=1 SV=2	5	34	34	20	25	23	25	14	16	14	24	20	19	14	23	25	28	28	25	28	26	25	28	15	1	1	2	4	7	2	2	18	19	16	16	5	20	23	18	13	78.41	709	1268	1615	0
P35579;Q5BKV1;B1AH99;A0A2R8Y4C3;A0A0C4DFM8;A1L2Z2	P35579	Myosin-9	MYH9	sp|P35579|MYH9_HUMAN Myosin-9 OS=Homo sapiens OX=9606 GN=MYH9 PE=1 SV=4	6	110	110	96	45	62	41	50	46	70	40	34	45	45	48	59	42	51	69	40	47	62	44	36	1	1	1	9	24	11	0	26	29	39	48	35	37	39	45	45	226.53	1960	30	5073	0
P17050	P17050	Alpha-N-acetylgalactosaminidase	NAGA	sp|P17050|NAGAB_HUMAN Alpha-N-acetylgalactosaminidase OS=Homo sapiens OX=9606 GN=NAGA PE=1 SV=2	1	21	21	21	15	17	17	6	11	11	7	4	12	9	14	16	17	17	18	17	13	18	17	9	0	1	2	2	4	1	0	7	8	8	10	8	4	9	8	7	46.564	411	459	2067	0
P68032;P68133;P62736;P63267;A6NL76;F8WB63;B8ZZJ2;C9JFL5;F6UVQ4;F6QUT6	P68032;P68133;P62736;P63267;A6NL76	Actin, alpha cardiac muscle 1;Actin, alpha skeletal muscle;Actin, aortic smooth muscle;Actin, gamma-enteric smooth muscle	ACTC1;ACTA1;ACTA2;ACTG2	sp|P68032|ACTC_HUMAN Actin, alpha cardiac muscle 1 OS=Homo sapiens OX=9606 GN=ACTC1 PE=1 SV=1;sp|P68133|ACTS_HUMAN Actin, alpha skeletal muscle OS=Homo sapiens OX=9606 GN=ACTA1 PE=1 SV=1;sp|P62736|ACTA_HUMAN Actin, aortic smooth muscle OS=Homo sapiens OX=9	10	14	2	2	6	7	6	8	10	11	6	6	5	4	6	7	6	7	7	6	7	7	6	4	1	1	1	2	3	1	1	3	4	9	9	8	4	5	6	6	42.019	377	2	513	0
Q92820;A0A7I2YQQ3	Q92820;A0A7I2YQQ3	Gamma-glutamyl hydrolase	GGH	sp|Q92820|GGH_HUMAN Gamma-glutamyl hydrolase OS=Homo sapiens OX=9606 GN=GGH PE=1 SV=2;tr|A0A7I2YQQ3|A0A7I2YQQ3_HUMAN Gamma-glutamyl hydrolase OS=Homo sapiens OX=9606 GN=GGH PE=4 SV=1	2	18	18	8	13	12	8	6	11	12	7	5	9	9	13	11	8	13	12	8	14	13	8	5	0	0	0	4	4	0	0	4	4	8	9	5	6	8	9	7	35.964	318	50	1317	0
P34910	P34910	Protein EVI2B	EVI2B	sp|P34910|EVI2B_HUMAN Protein EVI2B OS=Homo sapiens OX=9606 GN=EVI2B PE=1 SV=2	1	15	15	15	9	10	10	5	6	6	5	5	5	6	8	10	8	9	9	9	9	9	9	5	4	2	4	5	5	2	2	4	5	5	4	3	4	4	5	3	48.666	448	40	1001	0
P11279	P11279	Lysosome-associated membrane glycoprotein 1	LAMP1	sp|P11279|LAMP1_HUMAN Lysosome-associated membrane glycoprotein 1 OS=Homo sapiens OX=9606 GN=LAMP1 PE=1 SV=3	1	23	23	23	13	13	12	12	11	10	13	9	10	8	13	12	14	13	13	12	11	12	12	6	1	0	0	3	5	1	0	5	5	11	11	6	9	9	10	9	44.882	417	1613	439	0
P04844;Q5JYR7;Q5JYR4;F2Z3K5;Q5JYR3;H0Y5M1	P04844	Dolichyl-diphosphooligosaccharide--protein glycosyltransferase subunit 2	RPN2	sp|P04844|RPN2_HUMAN Dolichyl-diphosphooligosaccharide--protein glycosyltransferase subunit 2 OS=Homo sapiens OX=9606 GN=RPN2 PE=1 SV=3	6	29	29	29	16	23	22	7	12	13	3	3	21	13	17	22	21	17	23	22	18	20	21	19	4	2	2	5	6	2	0	19	21	14	11	6	6	14	18	16	69.283	631	15	2000	0
Q8TCT9;A0A3B3IUB5;A0A0S2Z6F0;A0A075B6F6;A0A3B3IT72;A0A0C4DGU3;A0A087WVH6	Q8TCT9;A0A3B3IUB5;A0A0S2Z6F0;A0A075B6F6;A0A3B3IT72	Minor histocompatibility antigen H13	HM13	sp|Q8TCT9|HM13_HUMAN Minor histocompatibility antigen H13 OS=Homo sapiens OX=9606 GN=HM13 PE=1 SV=1;tr|A0A3B3IUB5|A0A3B3IUB5_HUMAN Minor histocompatibility antigen H13 OS=Homo sapiens OX=9606 GN=HM13 PE=1 SV=1;tr|A0A0S2Z6F0|A0A0S2Z6F0_HUMAN Histocompatibil	7	15	15	15	8	8	12	5	8	6	6	2	7	7	8	8	8	9	8	10	9	8	9	5	2	1	2	3	2	2	2	5	6	7	7	4	6	7	4	4	41.488	377	9	950	0
Q92673;E9PPB3;E9PS32;E9PP43;E9PKB0	Q92673	Sortilin-related receptor	SORL1	sp|Q92673|SORL_HUMAN Sortilin-related receptor OS=Homo sapiens OX=9606 GN=SORL1 PE=1 SV=2	5	96	96	96	62	58	59	53	44	52	48	41	50	43	47	47	57	59	61	61	53	44	56	35	3	6	8	18	18	13	3	32	37	10	3	5	8	13	2	3	248.42	2214	797	3266	0
Q13724;A0A3B3IRK6;A0A3B3IRW2;A0A3B3IS52;A0A3B3ITC1;A0A3B3ITU6;B8ZZE2;C9JDQ1;A0A3B3IRI7;B4E3B8	Q13724;A0A3B3IRK6;A0A3B3IRW2	Mannosyl-oligosaccharide glucosidase	MOGS	sp|Q13724|MOGS_HUMAN Mannosyl-oligosaccharide glucosidase OS=Homo sapiens OX=9606 GN=MOGS PE=1 SV=5;tr|A0A3B3IRK6|A0A3B3IRK6_HUMAN Mannosyl-oligosaccharide glucosidase (Fragment) OS=Homo sapiens OX=9606 GN=MOGS PE=1 SV=1;tr|A0A3B3IRW2|A0A3B3IRW2_HUMAN Mann	10	47	47	47	29	34	28	6	19	17	10	3	22	19	29	30	25	29	34	27	28	33	25	19	0	0	0	3	12	1	0	23	24	15	19	6	8	16	21	19	91.916	837	14	2596	0
P30101	P30101	Protein disulfide-isomerase A3	PDIA3	sp|P30101|PDIA3_HUMAN Protein disulfide-isomerase A3 OS=Homo sapiens OX=9606 GN=PDIA3 PE=1 SV=4	1	28	28	23	17	21	10	11	12	17	11	10	13	12	19	19	11	19	21	10	16	19	13	11	0	0	0	1	11	0	0	8	11	10	14	10	10	14	18	18	56.782	505	16	1705	0
P24071	P24071	Immunoglobulin alpha Fc receptor	FCAR	sp|P24071|FCAR_HUMAN Immunoglobulin alpha Fc receptor OS=Homo sapiens OX=9606 GN=FCAR PE=1 SV=1	1	13	13	2	11	10	11	4	3	5	8	6	9	6	11	11	10	11	11	11	11	11	10	7	0	0	2	1	0	1	0	7	7	6	6	2	7	9	8	8	32.265	287	948	627	0
Q9NY15;H7C4W7	Q9NY15	Stabilin-1	STAB1	sp|Q9NY15|STAB1_HUMAN Stabilin-1 OS=Homo sapiens OX=9606 GN=STAB1 PE=1 SV=3	2	97	97	95	61	59	63	44	37	47	52	45	50	40	58	47	64	58	61	58	56	57	59	41	0	2	6	17	21	11	2	32	37	23	7	7	19	37	21	7	275.48	2570	701	3573	0
Q8NBJ5;M0QX72;M0QYH0	Q8NBJ5	Procollagen galactosyltransferase 1	COLGALT1	sp|Q8NBJ5|GT251_HUMAN Procollagen galactosyltransferase 1 OS=Homo sapiens OX=9606 GN=COLGALT1 PE=1 SV=1	3	38	38	38	22	23	20	3	18	23	9	5	17	13	19	21	19	22	23	22	19	27	21	13	1	0	1	7	6	3	1	14	10	15	14	11	5	13	17	16	71.635	622	925	1997	0
Q9NYU2;H7BZG0	Q9NYU2	UDP-glucose:glycoprotein glucosyltransferase 1	UGGT1	sp|Q9NYU2|UGGG1_HUMAN UDP-glucose:glycoprotein glucosyltransferase 1 OS=Homo sapiens OX=9606 GN=UGGT1 PE=1 SV=3	2	75	75	72	37	56	43	7	23	26	9	2	43	35	39	52	46	38	61	51	35	53	44	38	2	1	1	9	18	5	0	36	35	15	15	8	2	26	43	40	177.19	1555	100	3299	0
O14672;H0YNC5;C9J9B4;H3BS53;B5MC71;H0YK87	O14672	Disintegrin and metalloproteinase domain-containing protein 10	ADAM10	sp|O14672|ADA10_HUMAN Disintegrin and metalloproteinase domain-containing protein 10 OS=Homo sapiens OX=9606 GN=ADAM10 PE=1 SV=1	6	36	36	36	23	23	19	14	20	24	13	9	19	15	22	23	19	24	22	19	22	26	20	9	1	2	1	5	9	3	1	11	13	11	29	9	10	13	12	9	84.141	748	396	2060	0
Q8N386	Q8N386	Leucine-rich repeat-containing protein 25	LRRC25	sp|Q8N386|LRC25_HUMAN Leucine-rich repeat-containing protein 25 OS=Homo sapiens OX=9606 GN=LRRC25 PE=1 SV=2	1	10	10	10	6	7	7	7	7	5	7	6	4	4	7	7	7	7	7	8	7	7	7	4	0	1	1	4	3	2	0	6	6	7	7	4	5	4	5	5	33.178	305	8	911	0
P16278;E7EQ29;C9J539;C9J4G9;C9JF15;F8WF40;C9JWX1	P16278;E7EQ29	Beta-galactosidase	GLB1	sp|P16278|BGAL_HUMAN Beta-galactosidase OS=Homo sapiens OX=9606 GN=GLB1 PE=1 SV=2;tr|E7EQ29|E7EQ29_HUMAN Acid beta-galactosidase OS=Homo sapiens OX=9606 GN=GLB1 PE=1 SV=1	7	25	25	24	16	17	13	14	13	16	15	12	12	13	15	15	16	16	16	16	15	18	15	12	1	1	3	7	11	6	1	12	12	14	12	5	10	11	10	12	76.074	677	200	1754	0
A0A2R8Y635;Q9H7F0;A0A2R8YDN7;H7C1U7;C9JAP7	A0A2R8Y635;Q9H7F0;A0A2R8YDN7	Probable cation-transporting ATPase 13A3	ATP13A3	tr|A0A2R8Y635|A0A2R8Y635_HUMAN Cation-transporting ATPase OS=Homo sapiens OX=9606 GN=ATP13A3 PE=1 SV=2;sp|Q9H7F0|AT133_HUMAN Probable cation-transporting ATPase 13A3 OS=Homo sapiens OX=9606 GN=ATP13A3 PE=1 SV=4;tr|A0A2R8YDN7|A0A2R8YDN7_HUMAN Cation-transpo	5	47	47	47	22	20	18	2	3	2	7	3	0	1	30	37	28	33	35	26	31	39	30	2	0	0	1	0	0	0	0	2	6	9	26	6	18	13	18	14	141.72	1256	9	2348	0
P06865;H3BP20;H3BS10;H3BU85;H3BTD4;A0A087WUJ7;H3BT62;H3BQ04;H3BRP6;A0A087WTY2;H3BVH8	P06865;H3BP20;H3BS10;H3BU85;H3BTD4	Beta-hexosaminidase subunit alpha;Beta-hexosaminidase	HEXA	sp|P06865|HEXA_HUMAN Beta-hexosaminidase subunit alpha OS=Homo sapiens OX=9606 GN=HEXA PE=1 SV=2;tr|H3BP20|H3BP20_HUMAN Beta-hexosaminidase OS=Homo sapiens OX=9606 GN=HEXA PE=1 SV=1;tr|H3BS10|H3BS10_HUMAN Beta-hexosaminidase OS=Homo sapiens OX=9606 GN=HEXA	11	24	24	24	16	16	16	10	17	18	10	8	14	11	15	17	14	18	16	15	17	17	14	14	0	1	0	6	6	4	1	12	13	14	15	8	8	15	11	7	60.702	529	142	1343	0
O75629;A0A3B3IRL2	O75629;A0A3B3IRL2	Protein CREG1	CREG1	sp|O75629|CREG1_HUMAN Protein CREG1 OS=Homo sapiens OX=9606 GN=CREG1 PE=1 SV=1;tr|A0A3B3IRL2|A0A3B3IRL2_HUMAN Cellular repressor of E1A-stimulated genes 1, isoform CRA_a OS=Homo sapiens OX=9606 GN=CREG1 PE=1 SV=1	2	11	11	11	4	5	7	3	5	6	3	2	5	5	4	5	7	4	6	7	5	4	7	5	1	1	1	1	3	1	0	5	5	5	4	2	3	4	5	3	24.074	220	177	870	0
P18084;V9GZ57;H7C5U2;H7C4W1;V9GYZ1;H7C580	P18084;V9GZ57;H7C5U2;H7C4W1	Integrin beta-5;Integrin beta	ITGB5	sp|P18084|ITB5_HUMAN Integrin beta-5 OS=Homo sapiens OX=9606 GN=ITGB5 PE=1 SV=1;tr|V9GZ57|V9GZ57_HUMAN Integrin beta (Fragment) OS=Homo sapiens OX=9606 GN=ITGB5 PE=1 SV=8;tr|H7C5U2|H7C5U2_HUMAN Integrin beta (Fragment) OS=Homo sapiens OX=9606 GN=ITGB5 PE=1	6	10	10	10	4	5	3	1	1	1	1	1	2	2	2	3	4	4	5	6	3	5	3	0	0	0	0	0	0	0	0	0	0	2	1	1	1	2	1	1	88.053	799	17	226	0.00051414
Q9BVK6	Q9BVK6	Transmembrane emp24 domain-containing protein 9	TMED9	sp|Q9BVK6|TMED9_HUMAN Transmembrane emp24 domain-containing protein 9 OS=Homo sapiens OX=9606 GN=TMED9 PE=1 SV=2	1	14	14	12	9	10	8	2	8	7	4	3	8	8	9	10	9	10	10	9	9	10	9	8	2	1	3	8	5	5	1	8	8	9	8	6	4	8	11	10	27.277	235	379	1683	0
P43307;A0A3B3IRT8;C9J3L8;C9J5W0;E9PAL7;C9IZQ1;C9JBX5;C9JY01	P43307;A0A3B3IRT8;C9J3L8;C9J5W0;E9PAL7;C9IZQ1	Translocon-associated protein subunit alpha	SSR1	sp|P43307|SSRA_HUMAN Translocon-associated protein subunit alpha OS=Homo sapiens OX=9606 GN=SSR1 PE=1 SV=3;tr|A0A3B3IRT8|A0A3B3IRT8_HUMAN Signal sequence receptor subunit alpha OS=Homo sapiens OX=9606 GN=SSR1 PE=1 SV=1;tr|C9J3L8|C9J3L8_HUMAN Signal sequenc	8	11	11	11	8	8	9	3	7	6	7	4	8	8	8	9	7	8	8	8	8	8	8	8	0	0	1	4	2	2	0	5	7	8	8	4	6	8	7	6	32.235	286	376	859	0
P61916;H0YIZ1	P61916;H0YIZ1	Epididymal secretory protein E1	NPC2	sp|P61916|NPC2_HUMAN NPC intracellular cholesterol transporter 2 OS=Homo sapiens OX=9606 GN=NPC2 PE=1 SV=1;tr|H0YIZ1|H0YIZ1_HUMAN Epididymal secretory protein E1 (Fragment) OS=Homo sapiens OX=9606 GN=NPC2 PE=1 SV=1	2	12	12	2	4	5	6	0	5	6	3	1	4	4	4	4	4	4	6	5	4	5	4	3	1	1	2	3	1	2	0	4	4	6	5	5	1	4	5	4	16.57	151	316	551	0
P53634;A0A7I2V466;A0A7I2V2Q8;A0A7I2V6E3;A0A7I2V5C5;H0YCY8;A0A7I2YQT5;A0A7I2V2V5;A0A7I2V5L5;A0A7I2V2F3;A0A7I2V4Z3;A0A7I2V3A2;A0A7I2V5J2;A0A7I2V3M6	P53634;A0A7I2V466;A0A7I2V2Q8;A0A7I2V6E3;A0A7I2V5C5;H0YCY8;A0A7I2YQT5	Dipeptidyl peptidase 1;Dipeptidyl peptidase 1 exclusion domain chain;Dipeptidyl peptidase 1 heavy chain;Dipeptidyl peptidase 1 light chain	CTSC	sp|P53634|CATC_HUMAN Dipeptidyl peptidase 1 OS=Homo sapiens OX=9606 GN=CTSC PE=1 SV=2;tr|A0A7I2V466|A0A7I2V466_HUMAN Dipeptidyl peptidase 1 OS=Homo sapiens OX=9606 GN=CTSC PE=4 SV=1;tr|A0A7I2V2Q8|A0A7I2V2Q8_HUMAN Dipeptidyl peptidase 1 OS=Homo sapiens OX=9	14	17	17	17	9	12	8	7	10	11	8	6	9	7	11	11	12	10	11	9	9	10	9	9	1	2	1	4	6	2	0	7	10	7	12	5	6	9	9	6	51.853	463	784	1508	0
Q9H3T3;A0A7I2V374;Q9H2E6;A0A0A0MQU6	Q9H3T3	Semaphorin-6B	SEMA6B	sp|Q9H3T3|SEM6B_HUMAN Semaphorin-6B OS=Homo sapiens OX=9606 GN=SEMA6B PE=1 SV=4	4	31	31	31	18	18	27	2	1	0	0	1	1	2	24	22	26	27	22	28	22	19	26	0	0	0	0	0	0	0	0	0	1	2	1	1	0	6	4	6	95.283	888	225	1170	0
Q9UBV2;G3V3B3	Q9UBV2	Protein sel-1 homolog 1	SEL1L	sp|Q9UBV2|SE1L1_HUMAN Protein sel-1 homolog 1 OS=Homo sapiens OX=9606 GN=SEL1L PE=1 SV=3	2	35	35	35	21	25	19	7	12	15	8	7	14	13	22	24	21	26	28	23	21	24	21	17	2	3	3	4	7	2	1	12	16	12	11	6	10	16	17	12	88.754	794	334	2018	0
P09668;E9PKT6;A0A7I2V4X5;A0A087X0D5;A0A7I2YQX6;A0A7I2V3E8;A0A7I2YQ92;A0A7I2V673;A0A7I2V2L7;A0A7I2V3T9;A0A7I2YQH4;A0A7I2V314;A0A7I2V439;A0A7I2V2E4;A0A7I2YQL6;A0A7I2YQE6;A0A3B3IRM7;A0A7I2V532;A0A7I2V2T8;A0A7I2YQL1;A0A7I2V4H2	P09668;E9PKT6;A0A7I2V4X5;A0A087X0D5;A0A7I2YQX6;A0A7I2V3E8;A0A7I2YQ92;A0A7I2V673;A0A7I2V2L7;A0A7I2V3T9;A0A7I2YQH4;A0A7I2V314;A0A7I2V439;A0A7I2V2E4	Pro-cathepsin H;Cathepsin H mini chain;Cathepsin H;Cathepsin H heavy chain;Cathepsin H light chain	CTSH	sp|P09668|CATH_HUMAN Pro-cathepsin H OS=Homo sapiens OX=9606 GN=CTSH PE=1 SV=4;tr|E9PKT6|E9PKT6_HUMAN Pro-cathepsin H OS=Homo sapiens OX=9606 GN=CTSH PE=1 SV=2;tr|A0A7I2V4X5|A0A7I2V4X5_HUMAN Pro-cathepsin H OS=Homo sapiens OX=9606 GN=CTSH PE=4 SV=1;tr|A0A0	21	14	14	14	9	9	8	1	6	8	2	2	6	5	9	7	8	9	8	9	8	8	9	5	1	0	0	4	4	2	0	6	8	6	8	6	1	4	8	6	37.393	335	48	891	0
Q9UBS4;H7C2Y5	Q9UBS4	DnaJ homolog subfamily B member 11	DNAJB11	sp|Q9UBS4|DJB11_HUMAN DnaJ homolog subfamily B member 11 OS=Homo sapiens OX=9606 GN=DNAJB11 PE=1 SV=1	2	19	19	19	8	10	10	3	8	11	3	0	8	6	7	10	10	8	10	10	9	11	10	7	4	3	4	7	4	3	0	6	7	9	9	6	1	5	7	7	40.513	358	76	1263	0
C9JYN0;A0A0U1RQT9;H7C4J8	C9JYN0		SYPL1	tr|C9JYN0|C9JYN0_HUMAN Synaptophysin-like protein 1 OS=Homo sapiens OX=9606 GN=SYPL1 PE=1 SV=1	3	9	9	2	7	6	7	3	3	5	6	6	4	5	7	6	8	6	5	7	7	6	8	3	1	1	1	0	1	0	0	3	3	3	3	2	6	4	5	5	24.784	224	324	666	0
P01911;REV__E5RFL3	P01911	HLA class II histocompatibility antigen, DRB1-15 beta chain	HLA-DRB1	sp|P01911|DRB1_HUMAN HLA class II histocompatibility antigen, DRB1 beta chain OS=Homo sapiens OX=9606 GN=HLA-DRB1 PE=1 SV=2	2	18	18	10	8	5	4	4	7	11	4	4	5	4	9	5	4	8	5	4	7	6	4	3	1	2	1	6	2	1	1	2	5	5	10	4	3	5	4	6	29.966	266	26	683	0
P62979;P0CG48;F5GYU3;J3QKN0;F5H388;B4DV12;F5H265;Q5PY61;P0CG47;F5H6Q2;F5GXK7;Q96C32;J3QTR3;J3QS39;F5H2Z3;P62987;F5H747;M0R1V7;J3QSA3;F5GZ39;A0A2R8Y422;M0R1M6;M0R2S1	P62979;P0CG48;F5GYU3;J3QKN0;F5H388;B4DV12;F5H265;Q5PY61;P0CG47;F5H6Q2;F5GXK7;Q96C32;J3QTR3;J3QS39;F5H2Z3;P62987;F5H747;M0R1V7;J3QSA3;F5GZ39;A0A2R8Y422	Ubiquitin-40S ribosomal protein S27a;Ubiquitin;40S ribosomal protein S27a;Polyubiquitin-C;Ubiquitin;Polyubiquitin-B;Ubiquitin;Ubiquitin-60S ribosomal protein L40;Ubiquitin;60S ribosomal protein L40	RPS27A;UBC;UBB;UBA52	sp|P62979|RS27A_HUMAN Ubiquitin-40S ribosomal protein S27a OS=Homo sapiens OX=9606 GN=RPS27A PE=1 SV=2;sp|P0CG48|UBC_HUMAN Polyubiquitin-C OS=Homo sapiens OX=9606 GN=UBC PE=1 SV=3;tr|F5GYU3|F5GYU3_HUMAN Polyubiquitin-C (Fragment) OS=Homo sapiens OX=9606 GN	23	10	10	10	4	2	3	5	6	5	2	2	2	2	4	2	3	3	2	2	3	2	2	2	2	2	3	5	1	5	1	2	2	4	5	5	2	2	2	2	17.965	156	27	540	0
P11678	P11678	Eosinophil peroxidase;Eosinophil peroxidase light chain;Eosinophil peroxidase heavy chain	EPX	sp|P11678|PERE_HUMAN Eosinophil peroxidase OS=Homo sapiens OX=9606 GN=EPX PE=1 SV=2	1	32	23	23	20	12	21	7	5	7	5	3	4	4	22	16	23	23	18	23	23	16	21	3	2	1	1	2	2	1	1	4	6	5	6	7	4	3	6	5	81.04	715	9	841	0
Q12907;D6RBV2;D6RDX1;D6RIU4;D6RBH1	Q12907;D6RBV2;D6RDX1;D6RIU4	Vesicular integral-membrane protein VIP36	LMAN2	sp|Q12907|LMAN2_HUMAN Vesicular integral-membrane protein VIP36 OS=Homo sapiens OX=9606 GN=LMAN2 PE=1 SV=1;tr|D6RBV2|D6RBV2_HUMAN Vesicular integral-membrane protein VIP36 OS=Homo sapiens OX=9606 GN=LMAN2 PE=1 SV=1;tr|D6RDX1|D6RDX1_HUMAN Vesicular integral	5	21	21	21	13	15	11	4	12	12	9	5	11	9	15	13	11	14	15	11	13	15	11	7	0	1	1	1	3	1	1	6	7	9	10	8	9	9	11	10	40.228	356	133	1305	0
Q96RQ9;M0R1L1;M0QYH9	Q96RQ9	L-amino-acid oxidase	IL4I1	sp|Q96RQ9|OXLA_HUMAN L-amino-acid oxidase OS=Homo sapiens OX=9606 GN=IL4I1 PE=1 SV=1	3	29	29	22	15	11	15	1	1	0	2	2	1	3	17	17	16	16	17	15	17	15	16	0	0	0	0	0	0	0	0	2	5	20	12	7	16	19	22	22	62.88	567	164	1678	0
P0C0L4	P0C0L4	Complement C4-A;Complement C4 beta chain;Complement C4-A alpha chain;C4a anaphylatoxin;C4b-A;C4d-A;Complement C4 gamma chain	C4A	sp|P0C0L4|CO4A_HUMAN Complement C4-A OS=Homo sapiens OX=9606 GN=C4A PE=1 SV=2	1	63	55	0	39	49	39	7	5	3	9	4	13	8	36	40	33	37	39	35	38	37	30	2	0	0	0	0	0	0	0	9	11	8	4	2	6	7	7	6	192.78	1744	186	1872	0
P06702	P06702	Protein S100-A9	S100A9	sp|P06702|S10A9_HUMAN Protein S100-A9 OS=Homo sapiens OX=9606 GN=S100A9 PE=1 SV=1	1	8	8	8	6	6	4	6	6	6	4	3	4	4	6	5	3	5	5	3	6	5	3	3	2	0	0	1	2	0	0	3	3	6	5	4	4	4	4	4	13.242	114	38	1060	0
O94905;E5RHW4;E5RJ09	O94905;E5RHW4	Erlin-2	ERLIN2	sp|O94905|ERLN2_HUMAN Erlin-2 OS=Homo sapiens OX=9606 GN=ERLIN2 PE=1 SV=1;tr|E5RHW4|E5RHW4_HUMAN Erlin-2 (Fragment) OS=Homo sapiens OX=9606 GN=ERLIN2 PE=1 SV=1	3	20	20	17	12	13	12	4	11	11	5	0	8	6	11	12	10	10	11	12	9	12	11	8	0	1	1	1	4	1	0	6	9	12	11	7	2	6	9	8	37.839	339	22	1254	0
O60449	O60449	Lymphocyte antigen 75	LY75	sp|O60449|LY75_HUMAN Lymphocyte antigen 75 OS=Homo sapiens OX=9606 GN=LY75 PE=1 SV=3	1	76	76	76	43	43	55	29	22	21	38	38	37	33	43	39	54	53	45	52	46	44	50	24	1	0	3	10	8	3	1	21	26	18	7	6	22	30	23	15	198.31	1722	741	2679	0
Q8N766;A0A286YEW0;Q5TG59;H7C4E3;H7C5A2	Q8N766	ER membrane protein complex subunit 1	EMC1	sp|Q8N766|EMC1_HUMAN ER membrane protein complex subunit 1 OS=Homo sapiens OX=9606 GN=EMC1 PE=1 SV=1	5	47	47	47	26	35	26	3	11	15	7	1	24	19	28	30	27	25	33	27	25	25	28	19	0	1	2	7	12	1	0	20	20	9	10	5	1	22	22	15	111.76	993	21	2160	0
P07858;E9PHZ5;A0A7I2V440;A0A7I2YQK9;E9PR21;E9PQM1;A0A7I2V4Z9;E9PSG5;A0A7I2V668;A0A7I2V4S6;E9PLY3;E9PNL5;E9PKQ7;A0A7I2V2J1;A0A7I2V302;E9PCB3;E9PS78;A0A7I2V367;E9PL32;E9PKX0;R4GMQ5;E9PIS1	P07858;E9PHZ5;A0A7I2V440;A0A7I2YQK9;E9PR21;E9PQM1;A0A7I2V4Z9;E9PSG5;A0A7I2V668	Cathepsin B;Cathepsin B light chain;Cathepsin B heavy chain	CTSB	sp|P07858|CATB_HUMAN Cathepsin B OS=Homo sapiens OX=9606 GN=CTSB PE=1 SV=3;tr|E9PHZ5|E9PHZ5_HUMAN Cathepsin B OS=Homo sapiens OX=9606 GN=CTSB PE=1 SV=9;tr|A0A7I2V440|A0A7I2V440_HUMAN Cathepsin B OS=Homo sapiens OX=9606 GN=CTSB PE=4 SV=1;tr|A0A7I2YQK9|A0A7I	22	25	25	25	14	13	12	2	7	8	5	2	6	6	15	14	13	15	16	10	15	15	11	6	1	1	1	3	2	1	0	7	8	12	9	6	5	7	14	12	37.821	339	228	981	0
O95498;J3QT03;J3KQ55;B4DQB2;J3KQQ7;E9PQ75;E9PL76;E9PRD9;E9PLK5;E9PK31	O95498	Vascular non-inflammatory molecule 2	VNN2	sp|O95498|VNN2_HUMAN Vascular non-inflammatory molecule 2 OS=Homo sapiens OX=9606 GN=VNN2 PE=1 SV=3	10	18	18	18	12	12	15	6	6	8	10	8	9	9	11	10	14	12	10	15	12	10	14	8	1	0	2	6	7	4	0	8	10	5	5	7	8	9	7	6	58.502	520	166	898	0
Q9UGN4;J3QKQ4	Q9UGN4;J3QKQ4	CMRF35-like molecule 8	CD300A	sp|Q9UGN4|CLM8_HUMAN CMRF35-like molecule 8 OS=Homo sapiens OX=9606 GN=CD300A PE=1 SV=2;tr|J3QKQ4|J3QKQ4_HUMAN CMRF35-like molecule 8 OS=Homo sapiens OX=9606 GN=CD300A PE=1 SV=1	2	10	10	9	6	8	8	6	5	6	6	5	4	4	7	6	8	9	6	9	7	7	7	3	0	1	2	2	2	3	1	3	4	3	4	2	4	4	4	5	33.2	299	36	733	0
P04439;Q5SRN5;A0A1W2PS24;Q5SRN7	P04439;Q5SRN5;A0A1W2PS24;Q5SRN7	HLA class I histocompatibility antigen, A-3 alpha chain	HLA-A	sp|P04439|HLAA_HUMAN HLA class I histocompatibility antigen, A alpha chain OS=Homo sapiens OX=9606 GN=HLA-A PE=1 SV=2;tr|Q5SRN5|Q5SRN5_HUMAN HLA class I histocompatibility antigen, A alpha chain OS=Homo sapiens OX=9606 GN=HLA-A PE=1 SV=2;tr|A0A1W2PS24|A0A1	4	22	14	3	16	15	9	11	16	11	8	5	5	8	15	15	10	14	15	8	14	15	9	8	2	3	2	9	3	3	4	5	5	15	8	9	9	10	6	12	40.84	365	40	920	0
P01033;Q5H9A7;Q5H9B5;H0Y789;Q5H9B4	P01033;Q5H9A7	Metalloproteinase inhibitor 1	TIMP1	sp|P01033|TIMP1_HUMAN Metalloproteinase inhibitor 1 OS=Homo sapiens OX=9606 GN=TIMP1 PE=1 SV=1;tr|Q5H9A7|Q5H9A7_HUMAN Metalloproteinase inhibitor 1 OS=Homo sapiens OX=9606 GN=TIMP1 PE=1 SV=1	5	9	9	9	6	7	7	2	2	4	5	4	3	2	7	7	7	7	9	7	7	9	7	2	0	0	0	0	2	0	0	4	5	1	4	3	5	5	6	4	23.171	207	175	616	0
P54852;M0QZ66;M0R122;M0QXN1;M0QXS0	P54852;M0QZ66;M0R122	Epithelial membrane protein 3	EMP3	sp|P54852|EMP3_HUMAN Epithelial membrane protein 3 OS=Homo sapiens OX=9606 GN=EMP3 PE=1 SV=1;tr|M0QZ66|M0QZ66_HUMAN Epithelial membrane protein 3 (Fragment) OS=Homo sapiens OX=9606 GN=EMP3 PE=1 SV=8;tr|M0R122|M0R122_HUMAN Epithelial membrane protein 3 OS=H	5	8	8	8	4	3	6	3	3	3	3	3	3	3	3	3	5	5	3	6	4	3	6	4	1	0	0	1	1	0	0	1	5	3	2	0	3	3	3	3	18.429	163	364	364	0
P78325;H0YMT6	P78325	Disintegrin and metalloproteinase domain-containing protein 8	ADAM8	sp|P78325|ADAM8_HUMAN Disintegrin and metalloproteinase domain-containing protein 8 OS=Homo sapiens OX=9606 GN=ADAM8 PE=1 SV=2	2	19	19	19	13	15	17	3	5	5	6	2	7	8	17	16	14	17	14	15	15	11	15	9	0	0	0	2	6	1	0	9	11	1	3	1	0	2	4	3	88.77	824	202	1012	0
Q9BXP2;C9JBD8;C9J0I5;C9JMQ7	Q9BXP2	Solute carrier family 12 member 9	SLC12A9	sp|Q9BXP2|S12A9_HUMAN Solute carrier family 12 member 9 OS=Homo sapiens OX=9606 GN=SLC12A9 PE=1 SV=1	4	25	25	25	14	19	19	10	9	9	15	11	11	11	14	18	19	15	17	20	16	14	21	12	0	0	2	8	10	5	0	13	14	7	6	5	12	12	10	7	96.109	914	146	1453	0
P27701;E9PJC7;E9PP61;E9PJB7;E9PJK9;E9PJ45;E9PM43	P27701;E9PJC7	CD82 antigen;Tetraspanin	CD82	sp|P27701|CD82_HUMAN CD82 antigen OS=Homo sapiens OX=9606 GN=CD82 PE=1 SV=1;tr|E9PJC7|E9PJC7_HUMAN Tetraspanin (Fragment) OS=Homo sapiens OX=9606 GN=CD82 PE=1 SV=1	7	9	9	9	6	6	6	3	4	4	5	5	3	4	6	8	6	7	7	6	7	7	6	4	0	0	0	2	2	0	0	4	5	5	6	4	5	6	4	4	29.625	267	184	666	0
Q4KMQ2	Q4KMQ2	Anoctamin-6	ANO6	sp|Q4KMQ2|ANO6_HUMAN Anoctamin-6 OS=Homo sapiens OX=9606 GN=ANO6 PE=1 SV=2	1	36	36	36	13	21	15	14	8	9	12	9	12	9	14	23	18	19	26	17	16	23	18	9	0	0	1	4	8	0	0	10	13	6	8	6	10	10	15	12	106.16	910	39	1306	0
P41218;H0Y6P3	P41218	Myeloid cell nuclear differentiation antigen	MNDA	sp|P41218|MNDA_HUMAN Myeloid cell nuclear differentiation antigen OS=Homo sapiens OX=9606 GN=MNDA PE=1 SV=1	2	18	18	18	12	13	8	11	14	15	8	9	12	11	11	13	9	13	12	9	12	14	9	7	4	2	3	6	5	4	0	5	7	12	12	8	8	9	12	11	45.836	407	6	1561	0
P06733;A0A2R8Y6G6;K7EM90;A0A2R8YEM5;A0A2R8Y879;K7ERS8;A0A2R8Y798;A0A2R8YEG5;F5H0C8;P09104;K7EKN2;UPI0000054764;A0A2R8Y6I8;K7EPM1;E5RI09;F5H1C3;U3KQP4;E5RG95	P06733;A0A2R8Y6G6	Alpha-enolase	ENO1	sp|P06733|ENOA_HUMAN Alpha-enolase OS=Homo sapiens OX=9606 GN=ENO1 PE=1 SV=2;tr|A0A2R8Y6G6|A0A2R8Y6G6_HUMAN 2-phospho-D-glycerate hydro-lyase OS=Homo sapiens OX=9606 GN=ENO1 PE=1 SV=1	18	24	24	21	9	14	10	11	15	19	12	12	11	11	11	13	12	15	17	11	12	19	12	10	0	1	0	7	7	3	0	10	10	15	14	10	8	11	12	12	47.168	434	20	1555	0
P17927;E9PDY4;Q5SR44;H0YE06;E9PQN4	P17927;E9PDY4;Q5SR44	Complement receptor type 1	CR1	sp|P17927|CR1_HUMAN Complement receptor type 1 OS=Homo sapiens OX=9606 GN=CR1 PE=1 SV=3;tr|E9PDY4|E9PDY4_HUMAN Complement receptor type 1 OS=Homo sapiens OX=9606 GN=CR1 PE=1 SV=1;tr|Q5SR44|Q5SR44_HUMAN Complement receptor type 1 OS=Homo sapiens OX=9606 GN=	5	74	74	63	50	42	43	39	36	44	48	40	48	36	40	32	43	46	40	42	43	31	40	34	2	7	8	20	21	14	6	24	40	6	6	6	12	26	19	17	223.66	2039	744	2522	0
Q9NPY3;Q9UHG2	Q9NPY3	Complement component C1q receptor	CD93	sp|Q9NPY3|C1QR1_HUMAN Complement component C1q receptor OS=Homo sapiens OX=9606 GN=CD93 PE=1 SV=3	2	15	15	15	11	11	8	11	9	10	9	8	8	9	12	8	11	10	11	11	12	13	11	7	0	2	3	6	6	5	2	8	8	2	3	3	6	4	3	3	68.559	652	3	1017	0
P29401;A0A0B4J1R6;E9PFF2;F8W888	P29401;A0A0B4J1R6	Transketolase	TKT	sp|P29401|TKT_HUMAN Transketolase OS=Homo sapiens OX=9606 GN=TKT PE=1 SV=3;tr|A0A0B4J1R6|A0A0B4J1R6_HUMAN Transketolase OS=Homo sapiens OX=9606 GN=TKT PE=1 SV=1	4	29	29	29	9	15	13	10	12	19	12	10	10	11	10	15	14	10	20	13	10	13	14	12	2	2	3	4	7	4	1	10	11	10	10	8	10	10	10	10	67.877	623	4	1444	0
Q6PIU2;A0A0A0MTJ9;H7C046;F8WE33	Q6PIU2;A0A0A0MTJ9;H7C046	Neutral cholesterol ester hydrolase 1	NCEH1	sp|Q6PIU2|NCEH1_HUMAN Neutral cholesterol ester hydrolase 1 OS=Homo sapiens OX=9606 GN=NCEH1 PE=1 SV=3;tr|A0A0A0MTJ9|A0A0A0MTJ9_HUMAN Neutral cholesterol ester hydrolase 1 OS=Homo sapiens OX=9606 GN=NCEH1 PE=1 SV=1;tr|H7C046|H7C046_HUMAN Neutral cholestero	4	20	20	20	12	13	13	4	7	4	5	3	9	9	13	13	14	13	12	13	13	13	12	10	1	1	1	3	4	3	0	10	11	7	6	3	1	9	7	8	45.807	408	117	983	0
Q9HD45;Q5TB53	Q9HD45;Q5TB53	Transmembrane 9 superfamily member 3	TM9SF3	sp|Q9HD45|TM9S3_HUMAN Transmembrane 9 superfamily member 3 OS=Homo sapiens OX=9606 GN=TM9SF3 PE=1 SV=2;tr|Q5TB53|Q5TB53_HUMAN Transmembrane 9 superfamily member (Fragment) OS=Homo sapiens OX=9606 GN=TM9SF3 PE=1 SV=8	2	15	15	15	11	12	8	4	6	8	7	5	9	7	12	14	10	11	13	11	12	12	10	5	0	0	1	2	3	2	0	5	5	6	9	1	5	6	10	9	67.887	589	38	1009	0
Q15904;A0A0C4DGX8;A0A7I2YQA5;A0A7I2V3T8;A6QRJ1	Q15904;A0A0C4DGX8;A0A7I2YQA5;A0A7I2V3T8	V-type proton ATPase subunit S1	ATP6AP1	sp|Q15904|VAS1_HUMAN V-type proton ATPase subunit S1 OS=Homo sapiens OX=9606 GN=ATP6AP1 PE=1 SV=2;tr|A0A0C4DGX8|A0A0C4DGX8_HUMAN V-type proton ATPase subunit S1 (Fragment) OS=Homo sapiens OX=9606 GN=ATP6AP1 PE=1 SV=2;tr|A0A7I2YQA5|A0A7I2YQA5_HUMAN V-type p	5	23	23	13	15	15	16	6	8	14	11	6	11	10	16	17	16	18	17	17	16	17	15	7	0	0	0	3	4	0	0	8	9	11	11	5	10	13	10	7	52.025	470	483	828	0
O60486;B4DHQ7;F8W1K6;F5H3A2;F8W095;F8VUW4	O60486	Plexin-C1	PLXNC1	sp|O60486|PLXC1_HUMAN Plexin-C1 OS=Homo sapiens OX=9606 GN=PLXNC1 PE=1 SV=1	6	73	72	72	40	44	44	21	26	26	37	34	30	22	47	49	44	48	51	47	47	44	47	28	2	2	4	7	15	4	0	27	31	22	19	7	34	35	26	19	175.74	1568	850	2387	0
O00602;A0A087WVE2	O00602;A0A087WVE2	Ficolin-1	FCN1	sp|O00602|FCN1_HUMAN Ficolin-1 OS=Homo sapiens OX=9606 GN=FCN1 PE=1 SV=2;tr|A0A087WVE2|A0A087WVE2_HUMAN Ficolin-1 OS=Homo sapiens OX=9606 GN=FCN1 PE=1 SV=1	2	12	12	11	6	9	6	5	9	8	6	4	6	6	4	6	4	5	8	7	4	8	5	7	2	1	2	4	5	3	1	5	6	4	3	3	2	3	2	3	35.078	326	3	738	0
P0C0S8;Q99878;Q9BTM1;Q96KK5;P20671;A0A0U1RR32;A0A0U1RRH7;H0YFX9;A0A3B3IS11	P0C0S8;Q99878;Q9BTM1;Q96KK5;P20671;A0A0U1RR32;A0A0U1RRH7;H0YFX9;A0A3B3IS11	Histone H2A type 1;Histone H2A type 1-J;Histone H2A.J;Histone H2A type 1-H;Histone H2A type 1-D;Histone H2A	HIST1H2AG;HIST1H2AJ;H2AFJ;HIST1H2AH;HIST1H2AD	sp|P0C0S8|H2A1_HUMAN Histone H2A type 1 OS=Homo sapiens OX=9606 GN=H2AC11 PE=1 SV=2;sp|Q99878|H2A1J_HUMAN Histone H2A type 1-J OS=Homo sapiens OX=9606 GN=H2AC14 PE=1 SV=3;sp|Q9BTM1|H2AJ_HUMAN Histone H2A.J OS=Homo sapiens OX=9606 GN=H2AJ PE=1 SV=1;sp|Q96KK	9	5	5	0	3	3	2	3	2	3	2	2	1	1	2	3	2	3	3	3	4	3	3	2	1	0	0	2	1	1	0	1	1	3	2	2	1	1	1	2	14.091	130	9	262	0
Q93091	Q93091	Ribonuclease K6	RNASE6	sp|Q93091|RNAS6_HUMAN Ribonuclease K6 OS=Homo sapiens OX=9606 GN=RNASE6 PE=1 SV=2	1	5	5	5	4	5	5	3	4	4	4	3	4	4	4	5	5	5	4	5	4	5	5	3	0	1	0	2	2	2	0	3	3	4	3	1	2	4	4	3	17.196	150	20	594	0
A0A7I2V5U0;O95477;B1AMI2;B1AMI1;H0Y8E3	A0A7I2V5U0;O95477	ATP-binding cassette sub-family A member 1	ABCA1	tr|A0A7I2V5U0|A0A7I2V5U0_HUMAN Phospholipid-transporting ATPase ABCA1 OS=Homo sapiens OX=9606 GN=ABCA1 PE=4 SV=1;sp|O95477|ABCA1_HUMAN Phospholipid-transporting ATPase ABCA1 OS=Homo sapiens OX=9606 GN=ABCA1 PE=1 SV=3	5	71	71	69	27	32	29	1	0	3	3	0	1	2	50	56	54	56	52	52	56	47	53	1	0	0	0	0	0	0	0	2	0	1	10	0	2	6	8	2	254.48	2263	379	1882	0
Q9UHL4;R4GN05;R4GNE8	Q9UHL4	Dipeptidyl peptidase 2	DPP7	sp|Q9UHL4|DPP2_HUMAN Dipeptidyl peptidase 2 OS=Homo sapiens OX=9606 GN=DPP7 PE=1 SV=3	3	25	25	11	17	17	18	6	7	12	11	5	16	13	16	18	18	17	18	17	16	17	16	11	1	0	0	3	6	0	0	12	13	8	7	3	5	14	11	8	54.341	492	322	1115	0
P08574	P08574	Cytochrome c1, heme protein, mitochondrial	CYC1	sp|P08574|CY1_HUMAN Cytochrome c1, heme protein, mitochondrial OS=Homo sapiens OX=9606 GN=CYC1 PE=1 SV=3	1	11	11	11	8	11	6	2	3	6	5	6	7	3	9	10	9	10	10	8	9	7	9	4	0	0	0	2	1	2	0	4	3	5	4	4	7	7	5	4	35.422	325	26	860	0
Q93050;B7Z641;B7Z2A9;K7EPG4;K7EM24;K7EN36;K7ELZ6;K7EQW2	Q93050;B7Z641;B7Z2A9	V-type proton ATPase 116 kDa subunit a isoform 1;V-type proton ATPase subunit a	ATP6V0A1	sp|Q93050|VPP1_HUMAN V-type proton ATPase 116 kDa subunit a1 OS=Homo sapiens OX=9606 GN=ATP6V0A1 PE=1 SV=3;tr|B7Z641|B7Z641_HUMAN V-type proton ATPase subunit a OS=Homo sapiens OX=9606 GN=ATP6V0A1 PE=1 SV=1;tr|B7Z2A9|B7Z2A9_HUMAN V-type proton ATPase subun	8	32	31	20	20	25	21	16	13	14	18	11	16	14	22	23	21	23	25	21	21	22	21	11	1	0	3	4	5	3	0	11	14	11	15	4	15	17	16	13	96.412	837	131	1690	0
P46940;A0A0J9YXZ5;H0YLE8;H0YKA5;Q86VI3;A0A087WWP1;F2Z2E2;A0A087X225	P46940;A0A0J9YXZ5;H0YLE8	Ras GTPase-activating-like protein IQGAP1	IQGAP1	sp|P46940|IQGA1_HUMAN Ras GTPase-activating-like protein IQGAP1 OS=Homo sapiens OX=9606 GN=IQGAP1 PE=1 SV=1;tr|A0A0J9YXZ5|A0A0J9YXZ5_HUMAN Ras GTPase-activating-like protein IQGAP1 OS=Homo sapiens OX=9606 GN=IQGAP1 PE=1 SV=1;tr|H0YLE8|H0YLE8_HUMAN Ras GTPa	8	81	81	80	29	62	37	30	26	40	34	23	32	24	32	59	44	45	69	44	38	52	45	29	2	0	0	3	10	3	0	16	18	29	30	16	27	23	27	28	189.25	1657	13	3001	0
O95479	O95479	GDH/6PGL endoplasmic bifunctional protein;Glucose 1-dehydrogenase;6-phosphogluconolactonase	H6PD	sp|O95479|G6PE_HUMAN GDH/6PGL endoplasmic bifunctional protein OS=Homo sapiens OX=9606 GN=H6PD PE=1 SV=2	1	39	39	39	19	26	24	5	11	16	8	3	17	16	20	25	21	24	22	25	19	24	20	14	0	1	0	4	4	1	0	14	13	10	9	5	1	11	23	11	88.892	791	45	1702	0
P23246;H0Y9K7	P23246	Splicing factor, proline- and glutamine-rich	SFPQ	sp|P23246|SFPQ_HUMAN Splicing factor, proline- and glutamine-rich OS=Homo sapiens OX=9606 GN=SFPQ PE=1 SV=2	2	17	17	17	7	8	7	2	6	8	4	5	8	6	10	9	7	9	9	8	9	8	8	6	2	2	2	5	5	7	1	6	7	5	7	6	3	6	10	9	76.149	707	4	1137	0
P50897;A0A2C9F2P4;A0A286YFF7;A0A286YFE3;A0A286YFL8;E9PIA8;E9PK48;E9PSE5;A0A286YFL6	P50897;A0A2C9F2P4;A0A286YFF7;A0A286YFE3;A0A286YFL8;E9PIA8	Palmitoyl-protein thioesterase 1	PPT1	sp|P50897|PPT1_HUMAN Palmitoyl-protein thioesterase 1 OS=Homo sapiens OX=9606 GN=PPT1 PE=1 SV=1;tr|A0A2C9F2P4|A0A2C9F2P4_HUMAN Palmitoyl-protein hydrolase 1 OS=Homo sapiens OX=9606 GN=PPT1 PE=1 SV=1;tr|A0A286YFF7|A0A286YFF7_HUMAN Palmitoyl-protein hydrolas	9	16	16	3	10	12	13	3	7	9	9	4	12	12	11	13	12	13	13	13	12	12	13	10	3	2	3	5	4	3	2	10	12	5	8	3	4	9	7	7	34.193	306	291	1164	0
P04233;H0YBZ2;H0YBZ8;E7ESL3;E7EQJ3;E7ER71	P04233;H0YBZ2	HLA class II histocompatibility antigen gamma chain	CD74	sp|P04233|HG2A_HUMAN HLA class II histocompatibility antigen gamma chain OS=Homo sapiens OX=9606 GN=CD74 PE=1 SV=3;tr|H0YBZ2|H0YBZ2_HUMAN HLA class II histocompatibility antigen gamma chain (Fragment) OS=Homo sapiens OX=9606 GN=CD74 PE=1 SV=1	6	14	14	14	10	10	7	4	8	9	6	5	8	8	7	8	7	9	9	6	7	10	6	8	3	1	3	3	4	3	1	6	8	9	3	2	5	7	7	7	33.515	296	958	885	0
Q9Y336;M0R2D4	Q9Y336	Sialic acid-binding Ig-like lectin 9	SIGLEC9	sp|Q9Y336|SIGL9_HUMAN Sialic acid-binding Ig-like lectin 9 OS=Homo sapiens OX=9606 GN=SIGLEC9 PE=1 SV=2	2	17	17	17	10	11	9	11	11	11	8	6	10	7	9	10	10	11	10	9	9	11	10	2	0	1	2	4	2	3	0	4	4	10	11	8	5	6	7	5	50.081	463	367	688	0
P02751;H0Y4K8	P02751	Fibronectin;Anastellin;Ugl-Y1;Ugl-Y2;Ugl-Y3	FN1	sp|P02751|FINC_HUMAN Fibronectin OS=Homo sapiens OX=9606 GN=FN1 PE=1 SV=5	2	82	82	41	35	70	43	8	10	5	15	13	14	10	33	43	35	32	64	37	23	45	25	1	0	0	0	0	0	0	0	0	6	16	9	2	13	28	20	15	272.32	2477	219	2204	0
P68363;C9JDS9	P68363	Tubulin alpha-1B chain	TUBA1B	sp|P68363|TBA1B_HUMAN Tubulin alpha-1B chain OS=Homo sapiens OX=9606 GN=TUBA1B PE=1 SV=1	2	20	20	0	12	15	14	15	17	15	14	13	13	12	12	14	14	16	16	14	14	16	13	13	0	1	0	5	12	3	0	13	13	15	14	8	13	13	15	14	50.151	451	22	1580	0
P10619;X6R5C5;X6R8A1;A0A7I2V4K5;A0A7I2V4D1;A0A7I2YQT8;A0A7I2V3B2;Q5JZH0;A0A7I2V4R8;A0A7I2V3M2;A0A7I2V4Q9;U3KQU6;A0A7I2V2E2;U3KQ41	P10619;X6R5C5;X6R8A1;A0A7I2V4K5;A0A7I2V4D1;A0A7I2YQT8;A0A7I2V3B2	Lysosomal protective protein;Lysosomal protective protein 32 kDa chain;Lysosomal protective protein 20 kDa chain;Carboxypeptidase	CTSA	sp|P10619|PPGB_HUMAN Lysosomal protective protein OS=Homo sapiens OX=9606 GN=CTSA PE=1 SV=2;tr|X6R5C5|X6R5C5_HUMAN Carboxypeptidase OS=Homo sapiens OX=9606 GN=CTSA PE=1 SV=1;tr|X6R8A1|X6R8A1_HUMAN Carboxypeptidase OS=Homo sapiens OX=9606 GN=CTSA PE=1 SV=1;	14	16	16	16	11	14	10	4	9	9	8	5	10	7	10	11	9	11	11	10	8	12	10	7	2	2	2	3	3	2	0	6	12	5	4	2	1	6	5	7	54.465	480	320	755	0
P35354;Q6ZYK7	P35354	Prostaglandin G/H synthase 2	PTGS2	sp|P35354|PGH2_HUMAN Prostaglandin G/H synthase 2 OS=Homo sapiens OX=9606 GN=PTGS2 PE=1 SV=2	2	32	32	31	7	3	5	2	1	1	0	0	0	0	19	19	25	21	15	22	22	16	21	0	0	0	0	0	0	0	0	0	1	9	21	5	11	15	17	18	68.995	604	151	1077	0
Q02809;Q5JXB7;Q5JXB8	Q02809	Procollagen-lysine,2-oxoglutarate 5-dioxygenase 1	PLOD1	sp|Q02809|PLOD1_HUMAN Procollagen-lysine,2-oxoglutarate 5-dioxygenase 1 OS=Homo sapiens OX=9606 GN=PLOD1 PE=1 SV=2	3	27	27	27	17	22	19	1	9	8	1	1	14	11	20	22	20	16	22	21	19	21	21	12	0	0	0	2	5	0	0	10	11	4	8	5	2	7	8	4	83.549	727	23	1523	0
O14656;A0A494BZT7	O14656;A0A494BZT7	Torsin-1A	TOR1A	sp|O14656|TOR1A_HUMAN Torsin-1A OS=Homo sapiens OX=9606 GN=TOR1A PE=1 SV=1;tr|A0A494BZT7|A0A494BZT7_HUMAN Dystonia 1 protein OS=Homo sapiens OX=9606 GN=TOR1A PE=1 SV=1	2	20	20	20	11	15	17	1	8	9	3	0	13	12	12	16	16	13	14	18	12	13	18	8	0	0	1	2	2	1	0	8	9	5	5	4	2	10	12	10	37.808	332	5	1145	0
P46778;M0R181;G3V1B3	P46778;M0R181;G3V1B3	60S ribosomal protein L21	RPL21	sp|P46778|RL21_HUMAN 60S ribosomal protein L21 OS=Homo sapiens OX=9606 GN=RPL21 PE=1 SV=2;tr|M0R181|M0R181_HUMAN 60S ribosomal protein L21 (Fragment) OS=Homo sapiens OX=9606 GN=RPL21 PE=1 SV=1;tr|G3V1B3|G3V1B3_HUMAN 60S ribosomal protein L21 OS=Homo sapien	3	6	6	6	5	4	3	2	1	1	2	2	3	2	5	4	3	5	4	3	5	4	3	1	0	0	0	1	1	0	0	1	1	1	3	0	2	4	4	4	18.565	160	13	417	0
Q16563	Q16563	Synaptophysin-like protein 1	SYPL1	sp|Q16563|SYPL1_HUMAN Synaptophysin-like protein 1 OS=Homo sapiens OX=9606 GN=SYPL1 PE=1 SV=1	1	8	1	1	7	7	7	4	4	6	5	5	5	6	7	6	7	6	6	7	7	7	7	4	1	1	1	0	2	1	0	4	4	4	4	3	5	4	6	6	28.565	259		222	0
Q496F6;C9JDD2	Q496F6	CMRF35-like molecule 2	CD300E	sp|Q496F6|CLM2_HUMAN CMRF35-like molecule 2 OS=Homo sapiens OX=9606 GN=CD300E PE=1 SV=2	2	13	13	13	6	5	5	3	5	4	2	0	2	4	7	8	6	8	8	6	7	10	6	2	0	0	0	0	2	0	0	2	2	5	6	5	4	4	6	8	22.918	205	56	608	0
Q9Y4D7;H0YAB2;H0YAM9;H0YA64;H0Y9D1;D6RH25	Q9Y4D7	Plexin-D1	PLXND1	sp|Q9Y4D7|PLXD1_HUMAN Plexin-D1 OS=Homo sapiens OX=9606 GN=PLXND1 PE=1 SV=3	6	73	72	72	43	43	43	11	9	18	22	22	21	11	51	57	55	51	51	51	49	49	49	11	0	0	0	4	3	1	0	10	10	15	13	2	17	22	31	15	212	1925	316	2309	0
Q96JJ7;B4DIE3;H3BPB3;H3BT89;H3BVI1;H3BRY0	Q96JJ7	Protein disulfide-isomerase TMX3	TMX3	sp|Q96JJ7|TMX3_HUMAN Protein disulfide-isomerase TMX3 OS=Homo sapiens OX=9606 GN=TMX3 PE=1 SV=2	6	25	25	25	18	17	16	0	6	8	4	0	10	8	15	17	15	17	18	17	16	18	15	10	1	2	2	3	3	4	1	10	12	8	8	4	2	8	11	10	51.871	454	203	1324	0
O75477;B0QZ43	O75477;B0QZ43	Erlin-1	ERLIN1	sp|O75477|ERLN1_HUMAN Erlin-1 OS=Homo sapiens OX=9606 GN=ERLIN1 PE=1 SV=2;tr|B0QZ43|B0QZ43_HUMAN Erlin-1 (Fragment) OS=Homo sapiens OX=9606 GN=ERLIN1 PE=1 SV=1	2	19	16	16	9	11	9	3	7	11	4	0	9	6	8	10	10	10	11	10	9	12	10	7	0	2	2	5	6	3	1	6	7	9	9	6	2	5	8	8	39.171	348	16	993	0
Q9Y490	Q9Y490	Talin-1	TLN1	sp|Q9Y490|TLN1_HUMAN Talin-1 OS=Homo sapiens OX=9606 GN=TLN1 PE=1 SV=3	1	86	86	78	42	57	39	32	35	55	31	17	44	36	37	56	44	49	60	41	43	53	49	39	1	0	0	2	16	8	0	20	29	29	29	25	28	32	41	38	269.76	2541	20	3508	0
Q9UHX3;M0R0K5	Q9UHX3;M0R0K5	EGF-like module-containing mucin-like hormone receptor-like 2	EMR2;ADGRE2	sp|Q9UHX3|AGRE2_HUMAN Adhesion G protein-coupled receptor E2 OS=Homo sapiens OX=9606 GN=ADGRE2 PE=1 SV=2;tr|M0R0K5|M0R0K5_HUMAN Adhesion G protein-coupled receptor E2 OS=Homo sapiens OX=9606 GN=ADGRE2 PE=1 SV=1	2	20	14	7	12	11	12	6	7	6	7	5	6	5	12	12	15	14	14	15	14	15	15	6	1	0	1	4	3	4	0	4	5	7	7	5	8	11	8	9	90.471	823	93	793	0
Q2M385	Q2M385	Macrophage-expressed gene 1 protein	MPEG1	sp|Q2M385|MPEG1_HUMAN Macrophage-expressed gene 1 protein OS=Homo sapiens OX=9606 GN=MPEG1 PE=1 SV=1	1	33	33	33	17	21	21	11	19	23	13	5	20	15	15	18	16	19	23	20	17	22	20	17	0	0	2	7	10	3	0	17	19	12	8	12	4	12	4	4	78.586	716	398	1351	0
Q9H1C4;E9PNE5;E9PR93	Q9H1C4	Protein unc-93 homolog B1	UNC93B1	sp|Q9H1C4|UN93B_HUMAN Protein unc-93 homolog B1 OS=Homo sapiens OX=9606 GN=UNC93B1 PE=1 SV=2	3	10	10	10	6	6	9	3	4	4	4	3	4	3	6	6	6	5	6	8	6	6	7	3	0	0	0	1	3	0	0	3	4	4	1	1	4	4	4	4	66.63	597	23	669	0
P04075;H3BQN4;J3KPS3;H3BPS8;H3BU78;H3BUH7;H3BR04;H3BMQ8;H3BR68;P05062;A0A087WXX2;A0A3B3IS80	P04075;H3BQN4;J3KPS3;H3BPS8	Fructose-bisphosphate aldolase A;Fructose-bisphosphate aldolase	ALDOA	sp|P04075|ALDOA_HUMAN Fructose-bisphosphate aldolase A OS=Homo sapiens OX=9606 GN=ALDOA PE=1 SV=2;tr|H3BQN4|H3BQN4_HUMAN Fructose-bisphosphate aldolase OS=Homo sapiens OX=9606 GN=ALDOA PE=1 SV=1;tr|J3KPS3|J3KPS3_HUMAN Fructose-bisphosphate aldolase OS=Homo	12	17	17	14	8	12	6	9	12	13	7	8	7	6	7	9	9	9	12	7	8	12	8	6	2	1	2	3	5	2	0	5	4	9	10	8	8	7	7	5	39.42	364	5	1210	0
Q93033	Q93033	Immunoglobulin superfamily member 2	CD101	sp|Q93033|IGSF2_HUMAN Immunoglobulin superfamily member 2 OS=Homo sapiens OX=9606 GN=CD101 PE=1 SV=2	1	36	36	36	19	18	28	15	13	14	18	13	18	12	16	14	27	24	20	27	20	11	23	15	1	0	1	3	4	3	0	14	15	13	9	7	11	14	9	8	115.11	1021	380	1378	0
P08670;B0YJC4;B0YJC5;A0A1B0GTT5;P41219;A0A1B0GVG8;H7C5W5;P07197;P07196;E7EMV2;E7ESP9	P08670;B0YJC4;B0YJC5	Vimentin	VIM	sp|P08670|VIME_HUMAN Vimentin OS=Homo sapiens OX=9606 GN=VIM PE=1 SV=4;tr|B0YJC4|B0YJC4_HUMAN Vimentin OS=Homo sapiens OX=9606 GN=VIM PE=1 SV=1;tr|B0YJC5|B0YJC5_HUMAN Vimentin OS=Homo sapiens OX=9606 GN=VIM PE=1 SV=1	11	28	28	25	13	21	10	7	15	16	10	8	12	11	10	16	11	16	20	10	15	20	11	6	3	2	0	0	1	0	0	5	6	15	14	8	8	11	9	7	53.651	466	12	1281	0
P78536;A6H8L4;A0A3B3ISQ1	P78536	Disintegrin and metalloproteinase domain-containing protein 17	ADAM17	sp|P78536|ADA17_HUMAN Disintegrin and metalloproteinase domain-containing protein 17 OS=Homo sapiens OX=9606 GN=ADAM17 PE=1 SV=1	3	26	26	26	13	20	14	5	7	5	8	7	6	4	15	22	16	16	20	16	17	18	17	5	1	2	2	2	3	2	0	6	8	9	9	7	10	10	11	7	93.02	824	174	1001	0
Q9UKJ1;C9JJ79;C9JGG1	Q9UKJ1;C9JJ79	Paired immunoglobulin-like type 2 receptor alpha	PILRA	sp|Q9UKJ1|PILRA_HUMAN Paired immunoglobulin-like type 2 receptor alpha OS=Homo sapiens OX=9606 GN=PILRA PE=1 SV=3;tr|C9JJ79|C9JJ79_HUMAN Paired immunoglobulin-like type 2 receptor alpha OS=Homo sapiens OX=9606 GN=PILRA PE=1 SV=1	3	13	13	13	7	8	5	4	4	5	6	4	5	4	6	7	6	8	8	5	5	9	5	4	0	0	0	0	1	0	0	4	4	6	5	3	5	5	11	9	34.004	303	156	507	0
Q99571;F6SFZ6;F5H1M6;F5GZQ9;H0YF70;F5H2S3	Q99571;F6SFZ6;F5H1M6	P2X purinoceptor 4;P2X purinoceptor	P2RX4	sp|Q99571|P2RX4_HUMAN P2X purinoceptor 4 OS=Homo sapiens OX=9606 GN=P2RX4 PE=1 SV=2;tr|F6SFZ6|F6SFZ6_HUMAN ATP receptor OS=Homo sapiens OX=9606 GN=P2RX4 PE=1 SV=1;tr|F5H1M6|F5H1M6_HUMAN P2X purinoceptor 4 (Fragment) OS=Homo sapiens OX=9606 GN=P2RX4 PE=1 SV	6	15	15	15	9	11	12	7	5	7	7	6	7	5	10	10	12	11	10	11	9	10	11	9	1	1	1	3	5	2	1	7	8	10	7	3	6	6	9	7	43.369	388	208	635	0
O96005;K7EJ16;K7EQQ1;K7ERL5	O96005	Cleft lip and palate transmembrane protein 1	CLPTM1	sp|O96005|CLPT1_HUMAN Cleft lip and palate transmembrane protein 1 OS=Homo sapiens OX=9606 GN=CLPTM1 PE=1 SV=1	4	18	18	18	10	12	12	1	8	9	4	2	8	6	10	14	13	11	13	12	13	13	13	6	0	0	0	1	0	0	0	5	7	7	11	2	3	8	9	7	76.096	669	180	893	0
Q02818;C9JKZ2;H7BZI1;C9JBD3;C9J3C1	Q02818	Nucleobindin-1	NUCB1	sp|Q02818|NUCB1_HUMAN Nucleobindin-1 OS=Homo sapiens OX=9606 GN=NUCB1 PE=1 SV=4	5	25	25	25	10	15	13	8	8	10	9	6	10	9	14	16	14	14	16	13	10	18	13	7	1	0	0	0	4	0	0	6	8	6	10	4	8	9	11	9	53.879	461	20	1267	0
Q9H488	Q9H488	GDP-fucose protein O-fucosyltransferase 1	POFUT1	sp|Q9H488|OFUT1_HUMAN GDP-fucose protein O-fucosyltransferase 1 OS=Homo sapiens OX=9606 GN=POFUT1 PE=1 SV=1	1	14	14	14	9	11	11	1	9	9	1	1	9	4	9	10	10	9	11	11	9	12	10	6	1	1	1	3	3	0	0	6	6	6	6	6	2	4	5	4	43.955	388	42	904	0
P12724	P12724	Eosinophil cationic protein	RNASE3	sp|P12724|ECP_HUMAN Eosinophil cationic protein OS=Homo sapiens OX=9606 GN=RNASE3 PE=1 SV=2	1	10	10	10	5	4	5	3	5	6	2	2	3	4	4	6	6	5	5	5	4	4	6	3	1	2	2	4	3	4	2	5	5	4	3	1	3	2	4	4	18.385	160	132	485	0
Q96G23;Q5SZE1;H0YNU7;Q5SZE2;Q5SZE3;H0YKH6;Q5SZE4;H0YLQ6	Q96G23;Q5SZE1;H0YNU7;Q5SZE2;Q5SZE3;H0YKH6;Q5SZE4	Ceramide synthase 2	CERS2	sp|Q96G23|CERS2_HUMAN Ceramide synthase 2 OS=Homo sapiens OX=9606 GN=CERS2 PE=1 SV=1;tr|Q5SZE1|Q5SZE1_HUMAN Ceramide synthase 2 (Fragment) OS=Homo sapiens OX=9606 GN=CERS2 PE=1 SV=2;tr|H0YNU7|H0YNU7_HUMAN Ceramide synthase 2 OS=Homo sapiens OX=9606 GN=CERS	8	9	9	9	6	8	5	2	3	3	2	1	6	6	7	7	5	7	8	6	7	8	5	5	0	0	1	0	0	0	0	3	4	5	2	2	2	4	6	5	44.876	380	118	554	0
P04066	P04066	Tissue alpha-L-fucosidase	FUCA1	sp|P04066|FUCO_HUMAN Tissue alpha-L-fucosidase OS=Homo sapiens OX=9606 GN=FUCA1 PE=1 SV=4	1	23	23	23	15	18	17	4	7	8	7	5	7	7	12	12	12	12	14	12	13	13	14	9	0	0	0	2	3	1	0	7	8	8	3	4	6	13	3	4	53.688	466	38	882	0
P80303;Q2L696;E9PKG6;E9PLR0;H0YEG8;E9PLE9;A0A2R8Y6G7;E9PM22;E9PJP3;H0YD18	P80303;Q2L696;E9PKG6	Nucleobindin-2;Nesfatin-1	NUCB2;Nucb2	sp|P80303|NUCB2_HUMAN Nucleobindin-2 OS=Homo sapiens OX=9606 GN=NUCB2 PE=1 SV=3;tr|Q2L696|Q2L696_HUMAN Nucb2 splice variant OS=Homo sapiens OX=9606 GN=NUCB2 PE=1 SV=1;tr|E9PKG6|E9PKG6_HUMAN Nucleobindin-2 OS=Homo sapiens OX=9606 GN=NUCB2 PE=1 SV=2	10	21	21	21	11	13	13	7	4	5	9	6	9	6	11	13	14	12	11	12	11	10	12	4	0	0	0	2	4	0	0	5	7	3	5	1	8	8	9	7	50.222	420	6	987	0
P11021	P11021	78 kDa glucose-regulated protein	HSPA5	sp|P11021|BIP_HUMAN Endoplasmic reticulum chaperone BiP OS=Homo sapiens OX=9606 GN=HSPA5 PE=1 SV=2	1	23	23	23	15	21	16	11	8	10	13	14	15	13	18	20	16	19	22	16	16	23	17	13	5	2	1	4	6	5	1	9	10	10	6	3	13	9	17	14	72.332	654	16	1526	0
P31995;H0YGT0;A0A087WXE5	P31995;H0YGT0	Low affinity immunoglobulin gamma Fc region receptor II-c	FCGR2C	sp|P31995|FCG2C_HUMAN Low affinity immunoglobulin gamma Fc region receptor II-c OS=Homo sapiens OX=9606 GN=FCGR2C PE=1 SV=1;tr|H0YGT0|H0YGT0_HUMAN Low affinity immunoglobulin gamma Fc region receptor II-c OS=Homo sapiens OX=9606 GN=FCGR2C PE=4 SV=1	3	9	4	1	5	4	6	1	2	1	2	1	1	2	5	4	6	6	4	5	5	4	6	1	0	1	1	3	1	3	2	2	2	0	2	1	2	2	2	2	35.578	323	39	283	0
P01011;G3V595;G3V3A0;A0A087WY93	P01011;G3V595;G3V3A0	Alpha-1-antichymotrypsin;Alpha-1-antichymotrypsin His-Pro-less	SERPINA3	sp|P01011|AACT_HUMAN Alpha-1-antichymotrypsin OS=Homo sapiens OX=9606 GN=SERPINA3 PE=1 SV=2;tr|G3V595|G3V595_HUMAN Alpha-1-antichymotrypsin (Fragment) OS=Homo sapiens OX=9606 GN=SERPINA3 PE=1 SV=3;tr|G3V3A0|G3V3A0_HUMAN Alpha-1-antichymotrypsin OS=Homo sap	4	27	27	27	16	16	15	13	14	18	14	10	13	13	14	17	13	15	17	13	14	12	14	13	5	6	4	6	6	2	3	11	12	17	12	10	8	9	8	9	47.65	423	692	1172	0
Q8IV08;M0R1F7;M0R3G9;M0R2W7;E2QRG1;M0R2E7;M0QY94;M0QX50;M0QX99;A0A0A0MS28	Q8IV08	Phospholipase D3	PLD3	sp|Q8IV08|PLD3_HUMAN 5-3 exonuclease PLD3 OS=Homo sapiens OX=9606 GN=PLD3 PE=1 SV=1	10	19	19	19	16	16	14	10	8	11	11	10	12	8	16	14	13	17	17	13	14	14	13	8	1	1	1	0	4	0	0	10	10	11	3	3	10	12	13	8	54.705	490	253	1123	0
Q16706	Q16706	Alpha-mannosidase 2	MAN2A1	sp|Q16706|MA2A1_HUMAN Alpha-mannosidase 2 OS=Homo sapiens OX=9606 GN=MAN2A1 PE=1 SV=2	1	51	51	50	28	29	32	12	9	17	24	11	27	17	36	35	40	37	35	38	33	35	36	19	0	0	1	5	10	2	0	23	24	11	9	4	14	18	14	11	131.14	1144	112	2012	0
P23528;G3V1A4;E9PK25;E9PP50;E9PQB7;E9PLJ3;E9PS23;Q9Y281	P23528;G3V1A4;E9PK25;E9PP50;E9PQB7;E9PLJ3	Cofilin-1	CFL1	sp|P23528|COF1_HUMAN Cofilin-1 OS=Homo sapiens OX=9606 GN=CFL1 PE=1 SV=3;tr|G3V1A4|G3V1A4_HUMAN Cofilin, non-muscle isoform OS=Homo sapiens OX=9606 GN=CFL1 PE=1 SV=1;tr|E9PK25|E9PK25_HUMAN Cofilin, non-muscle isoform OS=Homo sapiens OX=9606 GN=CFL1 PE=1 SV	8	12	12	12	5	9	4	2	6	6	6	6	7	7	6	8	5	6	9	4	7	7	4	5	1	1	1	2	4	1	0	4	5	3	5	3	6	7	8	5	18.502	166	1	584	0
P61009	P61009	Signal peptidase complex subunit 3	SPCS3	sp|P61009|SPCS3_HUMAN Signal peptidase complex subunit 3 OS=Homo sapiens OX=9606 GN=SPCS3 PE=1 SV=1	1	6	6	6	2	2	4	3	3	3	2	1	3	2	3	2	3	3	2	4	3	2	4	3	2	1	1	3	2	2	0	2	4	2	3	2	1	3	1	1	20.313	180	12	271	0
P26572;D6RF69;D6RA48;D6RBS3;D6RAK2;D6R9U2;D6RD15;D6RB69;D6RHZ8	P26572	Alpha-1,3-mannosyl-glycoprotein 2-beta-N-acetylglucosaminyltransferase	MGAT1	sp|P26572|MGAT1_HUMAN Alpha-1,3-mannosyl-glycoprotein 2-beta-N-acetylglucosaminyltransferase OS=Homo sapiens OX=9606 GN=MGAT1 PE=1 SV=2	9	19	19	19	14	14	15	10	9	10	10	5	8	7	17	14	15	15	13	16	15	12	15	8	0	0	0	2	6	0	0	10	10	8	6	3	5	8	8	5	50.878	445	5	977	0
A0A0G2JLT7;F8W6G6;A0A0G2JN67;A0A0G2JN08	A0A0G2JLT7;F8W6G6;A0A0G2JN67		LILRB3	tr|A0A0G2JLT7|A0A0G2JLT7_HUMAN Leukocyte immunoglobulin-like receptor subfamily B member 3 OS=Homo sapiens OX=9606 GN=LILRB3 PE=1 SV=1;tr|F8W6G6|F8W6G6_HUMAN Leukocyte immunoglobulin-like receptor subfamily B member 3 OS=Homo sapiens OX=9606 GN=LILRB3 PE=1	4	25	8	0	17	16	19	11	13	11	16	12	14	12	17	16	19	18	18	20	18	16	19	16	3	3	6	11	13	10	3	17	17	13	11	6	16	10	18	15	69.443	631	337	349	0
P61626;F8VV32;A0A0B4J259	P61626;F8VV32;A0A0B4J259	Lysozyme C;Lysozyme	LYZ	sp|P61626|LYSC_HUMAN Lysozyme C OS=Homo sapiens OX=9606 GN=LYZ PE=1 SV=1;tr|F8VV32|F8VV32_HUMAN 1,4-beta-N-acetylmuramidase C OS=Homo sapiens OX=9606 GN=LYZ PE=1 SV=1;tr|A0A0B4J259|A0A0B4J259_HUMAN 1,4-beta-N-acetylmuramidase C OS=Homo sapiens OX=9606 GN=L	3	9	9	9	3	3	3	6	5	7	3	3	3	3	3	3	3	3	3	2	3	3	3	5	3	1	2	2	3	2	1	3	3	5	5	3	3	3	3	3	16.537	148	12	415	0
Q13740;F5GXJ9;H7C543	Q13740;F5GXJ9;H7C543	CD166 antigen	ALCAM	sp|Q13740|CD166_HUMAN CD166 antigen OS=Homo sapiens OX=9606 GN=ALCAM PE=1 SV=2;tr|F5GXJ9|F5GXJ9_HUMAN Activated leukocyte cell adhesion molecule OS=Homo sapiens OX=9606 GN=ALCAM PE=1 SV=1;tr|H7C543|H7C543_HUMAN Activated leukocyte cell adhesion molecule (F	3	29	29	29	17	23	17	5	6	4	9	7	7	6	17	18	17	17	21	18	15	20	18	9	0	1	1	0	1	0	0	6	10	13	15	5	16	17	23	17	65.102	583	501	1158	0
P00558	P00558	Phosphoglycerate kinase 1	PGK1	sp|P00558|PGK1_HUMAN Phosphoglycerate kinase 1 OS=Homo sapiens OX=9606 GN=PGK1 PE=1 SV=3	1	23	23	18	13	13	13	15	11	15	15	13	14	13	15	17	14	15	16	14	14	13	12	13	2	1	0	5	6	6	0	8	12	11	6	1	12	10	11	9	44.614	417	14	1373	0
P04083;Q5T3N1;Q5T3N0	P04083;Q5T3N1	Annexin A1;Annexin	ANXA1	sp|P04083|ANXA1_HUMAN Annexin A1 OS=Homo sapiens OX=9606 GN=ANXA1 PE=1 SV=2;tr|Q5T3N1|Q5T3N1_HUMAN Annexin (Fragment) OS=Homo sapiens OX=9606 GN=ANXA1 PE=1 SV=1	3	22	22	22	11	17	10	11	11	9	8	8	10	8	11	14	10	13	17	10	11	14	11	8	0	2	1	5	7	4	0	6	8	10	7	7	8	9	11	8	38.714	346	13	1025	0
P01857;A0A0A0MS08;A0A0A0MS07	P01857;A0A0A0MS08;A0A0A0MS07	Ig gamma-1 chain C region	IGHG1	sp|P01857|IGHG1_HUMAN Immunoglobulin heavy constant gamma 1 OS=Homo sapiens OX=9606 GN=IGHG1 PE=1 SV=1;tr|A0A0A0MS08|A0A0A0MS08_HUMAN Immunoglobulin heavy constant gamma 1 (Fragment) OS=Homo sapiens OX=9606 GN=IGHG1 PE=1 SV=1;tr|A0A0A0MS07|A0A0A0MS07_HUMAN	3	14	14	8	9	12	7	11	10	10	8	6	12	9	10	12	7	12	11	7	10	12	7	9	1	1	2	4	7	3	1	8	9	8	6	6	2	2	5	7	36.105	330	147	1087	0
O15533;A0A0G2JKZ1;A0A0G2JH37;A0A0A0MSV9;A2AB90;A0A0A0MT98;Q6P1N7;C9JA35;A0A0G2JJI5;A0A140T9B2	O15533;A0A0G2JKZ1;A0A0G2JH37;A0A0A0MSV9;A2AB90;A0A0A0MT98	Tapasin	TAPBP	sp|O15533|TPSN_HUMAN Tapasin OS=Homo sapiens OX=9606 GN=TAPBP PE=1 SV=1;tr|A0A0G2JKZ1|A0A0G2JKZ1_HUMAN Tapasin OS=Homo sapiens OX=9606 GN=TAPBP PE=1 SV=1;tr|A0A0G2JH37|A0A0G2JH37_HUMAN Tapasin OS=Homo sapiens OX=9606 GN=TAPBP PE=1 SV=1;tr|A0A0A0MSV9|A0A0A0	10	13	13	13	6	4	8	0	4	5	3	0	4	3	6	7	8	6	7	8	6	4	8	4	0	0	0	1	1	0	0	5	5	7	3	2	2	5	7	4	47.625	448	15	733	0
O14786;Q5JWQ6	O14786;Q5JWQ6	Neuropilin-1	NRP1	sp|O14786|NRP1_HUMAN Neuropilin-1 OS=Homo sapiens OX=9606 GN=NRP1 PE=1 SV=3;tr|Q5JWQ6|Q5JWQ6_HUMAN Neuropilin OS=Homo sapiens OX=9606 GN=NRP1 PE=1 SV=1	2	32	32	3	19	15	20	1	2	2	1	0	0	0	22	23	26	22	23	23	22	21	25	0	0	0	0	0	0	0	0	0	0	8	11	9	22	11	15	4	103.13	923	85	1123	0
P51688;I3NI22;I3L2L4;I3L2I6;I3L4B7;I3L3T3;I3L4C9;I3L207	P51688	N-sulphoglucosamine sulphohydrolase	SGSH	sp|P51688|SPHM_HUMAN N-sulphoglucosamine sulphohydrolase OS=Homo sapiens OX=9606 GN=SGSH PE=1 SV=1	8	18	18	18	12	14	13	3	7	10	7	2	11	10	13	13	14	13	15	13	14	14	12	10	0	0	0	2	3	0	0	8	8	8	8	4	2	13	8	6	56.695	502	259	922	0
P46976;C9JQ42;G5E9W8;C9J7C7;C9J8R8	P46976;C9JQ42;G5E9W8	Glycogenin-1	GYG1	sp|P46976|GLYG_HUMAN Glycogenin-1 OS=Homo sapiens OX=9606 GN=GYG1 PE=1 SV=4;tr|C9JQ42|C9JQ42_HUMAN Glycogenin-1 (Fragment) OS=Homo sapiens OX=9606 GN=GYG1 PE=1 SV=8;tr|G5E9W8|G5E9W8_HUMAN Glycogenin 1, isoform CRA_e OS=Homo sapiens OX=9606 GN=GYG1 PE=1 SV=	5	13	13	13	6	7	7	5	4	7	2	2	4	3	5	6	8	5	7	7	6	8	8	4	1	1	4	4	3	4	1	5	5	5	5	2	2	2	5	4	39.383	350	3	808	0
Q7Z5P9	Q7Z5P9	Mucin-19	MUC19	sp|Q7Z5P9|MUC19_HUMAN Mucin-19 OS=Homo sapiens OX=9606 GN=MUC19 PE=1 SV=3	1	2	2	2	0	0	2	0	0	0	0	1	1	0	0	0	1	0	1	1	0	0	1	0	0	0	0	0	0	0	0	0	0	1	0	0	1	0	1	0	805.24	8384		33	0.0012685
P43490;A0A0C4DFS8;C9JG65	P43490;A0A0C4DFS8	Nicotinamide phosphoribosyltransferase	NAMPT	sp|P43490|NAMPT_HUMAN Nicotinamide phosphoribosyltransferase OS=Homo sapiens OX=9606 GN=NAMPT PE=1 SV=1;tr|A0A0C4DFS8|A0A0C4DFS8_HUMAN Nicotinamide phosphoribosyltransferase OS=Homo sapiens OX=9606 GN=NAMPT PE=1 SV=1	3	26	26	26	7	13	9	0	0	3	0	0	1	1	17	19	14	16	19	13	18	20	15	1	0	0	0	0	0	0	0	1	1	8	12	4	9	8	14	13	55.52	491	1	956	0
Q8NHP8;H0YIX0	Q8NHP8	Putative phospholipase B-like 2;Putative phospholipase B-like 2 32 kDa form;Putative phospholipase B-like 2 45 kDa form	PLBD2	sp|Q8NHP8|PLBL2_HUMAN Putative phospholipase B-like 2 OS=Homo sapiens OX=9606 GN=PLBD2 PE=1 SV=2	2	21	21	21	13	14	18	2	8	9	7	4	13	11	13	12	16	11	15	16	13	12	13	11	0	0	1	3	3	1	0	9	10	7	6	2	6	9	10	8	65.471	589	496	871	0
Q9NXH8	Q9NXH8	Torsin-4A	TOR4A	sp|Q9NXH8|TOR4A_HUMAN Torsin-4A OS=Homo sapiens OX=9606 GN=TOR4A PE=1 SV=2	1	21	21	21	12	17	10	8	11	11	5	2	13	9	10	15	11	10	17	10	11	16	11	8	1	0	1	3	4	2	1	9	10	8	9	3	3	6	11	12	46.914	423	11	1317	0
P39023;H7C422;G5E9G0;H7C3M2;B5MCW2;F8WCR1	P39023;H7C422;G5E9G0;H7C3M2;B5MCW2	60S ribosomal protein L3	RPL3	sp|P39023|RL3_HUMAN 60S ribosomal protein L3 OS=Homo sapiens OX=9606 GN=RPL3 PE=1 SV=2;tr|H7C422|H7C422_HUMAN 60S ribosomal protein L3 (Fragment) OS=Homo sapiens OX=9606 GN=RPL3 PE=1 SV=1;tr|G5E9G0|G5E9G0_HUMAN 60S ribosomal protein L3 OS=Homo sapiens OX=9	6	12	12	12	7	8	6	5	4	7	3	2	6	3	7	7	7	7	8	6	7	7	6	4	0	0	0	1	3	2	0	3	4	5	6	2	3	3	6	5	46.108	403	3	739	0
P09326;A0A087X1S7	P09326;A0A087X1S7	CD48 antigen	CD48	sp|P09326|CD48_HUMAN CD48 antigen OS=Homo sapiens OX=9606 GN=CD48 PE=1 SV=2;tr|A0A087X1S7|A0A087X1S7_HUMAN CD48 antigen OS=Homo sapiens OX=9606 GN=CD48 PE=1 SV=1	2	15	15	15	10	10	6	9	7	10	6	5	8	7	8	10	6	10	12	7	11	13	7	5	0	0	1	2	3	1	1	5	6	10	9	5	7	7	9	10	27.683	243	848	455	0
O95497	O95497	Pantetheinase	VNN1	sp|O95497|VNN1_HUMAN Pantetheinase OS=Homo sapiens OX=9606 GN=VNN1 PE=1 SV=2	1	16	16	15	7	10	12	6	6	7	8	8	7	10	6	11	13	10	11	13	7	10	13	6	0	0	0	0	0	1	0	2	8	5	8	5	8	9	1	2	57.011	513	81	681	0
Q9HB40;I3L4Z3;I3L4Z9;I3L506;I3L2N6	Q9HB40	Retinoid-inducible serine carboxypeptidase	SCPEP1	sp|Q9HB40|RISC_HUMAN Retinoid-inducible serine carboxypeptidase OS=Homo sapiens OX=9606 GN=SCPEP1 PE=1 SV=1	5	15	15	15	8	7	10	2	10	10	6	0	7	7	8	8	9	10	7	10	8	8	9	9	0	0	1	1	3	1	0	7	8	7	7	6	1	7	7	6	50.83	452	56	902	0
O15389	O15389	Sialic acid-binding Ig-like lectin 5	SIGLEC5	sp|O15389|SIGL5_HUMAN Sialic acid-binding Ig-like lectin 5 OS=Homo sapiens OX=9606 GN=SIGLEC5 PE=1 SV=1	1	23	23	12	13	14	18	7	11	11	12	15	13	14	17	15	18	19	14	17	17	15	16	8	1	0	0	2	4	1	0	7	10	5	8	4	7	6	6	6	60.714	551	478	981	0
Q10471	Q10471	Polypeptide N-acetylgalactosaminyltransferase 2;Polypeptide N-acetylgalactosaminyltransferase 2 soluble form	GALNT2	sp|Q10471|GALT2_HUMAN Polypeptide N-acetylgalactosaminyltransferase 2 OS=Homo sapiens OX=9606 GN=GALNT2 PE=1 SV=1	1	23	23	22	16	17	14	6	5	12	13	6	15	13	18	17	15	20	17	15	17	16	16	7	0	0	0	3	2	0	0	8	9	4	7	1	12	16	14	10	64.732	571	23	1294	0
Q14956;A0A3B3ISS6;Q96F58	Q14956;A0A3B3ISS6	Transmembrane glycoprotein NMB	GPNMB	sp|Q14956|GPNMB_HUMAN Transmembrane glycoprotein NMB OS=Homo sapiens OX=9606 GN=GPNMB PE=1 SV=2;tr|A0A3B3ISS6|A0A3B3ISS6_HUMAN Transmembrane glycoprotein NMB OS=Homo sapiens OX=9606 GN=GPNMB PE=1 SV=1	3	19	19	19	14	12	13	0	0	0	0	0	1	0	10	7	10	11	10	11	10	8	11	1	0	0	0	0	0	0	0	0	0	3	0	0	1	3	1	0	63.922	572	317	327	0
Q8IX19;M0R0S5;M0QYG6	Q8IX19;M0R0S5;M0QYG6	Mast cell-expressed membrane protein 1	MCEMP1	sp|Q8IX19|MCEM1_HUMAN Mast cell-expressed membrane protein 1 OS=Homo sapiens OX=9606 GN=MCEMP1 PE=1 SV=1;tr|M0R0S5|M0R0S5_HUMAN Mast cell-expressed membrane protein 1 OS=Homo sapiens OX=9606 GN=MCEMP1 PE=1 SV=1;tr|M0QYG6|M0QYG6_HUMAN Uncharacterized protei	3	11	11	11	7	8	6	5	4	7	4	3	5	4	6	5	5	6	8	6	4	9	4	4	2	1	2	3	5	2	2	5	5	4	3	3	3	4	3	2	21.228	187	143	514	0
P15291;Q86XA6	P15291	Beta-1,4-galactosyltransferase 1;Lactose synthase A protein;N-acetyllactosamine synthase;Beta-N-acetylglucosaminylglycopeptide beta-1,4-galactosyltransferase;Beta-N-acetylglucosaminyl-glycolipid beta-1,4-galactosyltransferase;Processed beta-1,4-galactosyltransferase 1	B4GALT1	sp|P15291|B4GT1_HUMAN Beta-1,4-galactosyltransferase 1 OS=Homo sapiens OX=9606 GN=B4GALT1 PE=1 SV=5	2	11	11	11	7	7	9	3	3	3	5	5	6	3	9	9	11	10	9	9	9	8	9	7	0	0	0	1	5	1	0	7	8	2	3	2	5	8	7	6	43.92	398	18	724	0
P31994	P31994	Low affinity immunoglobulin gamma Fc region receptor II-b	FCGR2B	sp|P31994|FCG2B_HUMAN Low affinity immunoglobulin gamma Fc region receptor II-b OS=Homo sapiens OX=9606 GN=FCGR2B PE=1 SV=2	1	8	5	5	6	8	6	0	0	0	0	0	0	0	5	6	6	6	7	6	5	5	6	0	0	0	0	0	0	0	0	1	0	0	0	0	0	0	0	0	34.043	310	9	193	0
Q13586;G0XQ39;E9PNJ4;H0YDB2;E9PIQ8;E9PRZ7;E9PR09;E9PN27;E9PRE4;E9PR07;E9PJ19;E9PMB4	Q13586;G0XQ39;E9PNJ4;H0YDB2	Stromal interaction molecule 1	STIM1	sp|Q13586|STIM1_HUMAN Stromal interaction molecule 1 OS=Homo sapiens OX=9606 GN=STIM1 PE=1 SV=3;tr|G0XQ39|G0XQ39_HUMAN STIM1L OS=Homo sapiens OX=9606 GN=STIM1 PE=1 SV=1;tr|E9PNJ4|E9PNJ4_HUMAN Stromal interaction molecule 1 OS=Homo sapiens OX=9606 GN=STIM1	12	21	21	20	13	13	10	2	12	10	6	2	11	10	13	14	12	14	15	11	12	11	11	7	0	0	0	3	4	2	0	8	9	10	11	5	4	7	12	11	77.422	685	221	1032	0
P07355;H0YMW4;H0YN42;H0YMU9;H0YMD0;A6NMY6;H0YNB8;H0YKS4;H0YM50;H0YL33;H0YNP5;H0YN28;H0YMM1;A0A7I2V4P4;H0YKX9;H0YMT9;H0YLV6;H0YKZ7;H0YNA0;H0YKL9;H0YKV8;H0YMD9;H0YKN4;H0YLE2	P07355;H0YMW4;H0YN42;H0YMU9;H0YMD0;A6NMY6;H0YNB8;H0YKS4;H0YM50;H0YL33;H0YNP5;H0YN28	Annexin A2;Annexin;Putative annexin A2-like protein	ANXA2;ANXA2P2	sp|P07355|ANXA2_HUMAN Annexin A2 OS=Homo sapiens OX=9606 GN=ANXA2 PE=1 SV=2;tr|H0YMW4|H0YMW4_HUMAN Annexin OS=Homo sapiens OX=9606 GN=ANXA2 PE=1 SV=2;tr|H0YN42|H0YN42_HUMAN Annexin (Fragment) OS=Homo sapiens OX=9606 GN=ANXA2 PE=1 SV=1;tr|H0YMU9|H0YMU9_HUMA	24	23	23	23	12	15	10	13	16	18	9	11	10	9	11	14	11	13	17	10	12	15	11	7	3	2	3	3	6	2	0	7	7	16	13	12	11	11	9	8	38.604	339	21	1240	0
Q8WWI5	Q8WWI5	Choline transporter-like protein 1	SLC44A1	sp|Q8WWI5|CTL1_HUMAN Choline transporter-like protein 1 OS=Homo sapiens OX=9606 GN=SLC44A1 PE=1 SV=1	1	21	21	21	13	19	14	6	7	9	9	6	10	10	13	15	12	15	18	13	13	15	14	11	0	0	0	3	8	1	0	9	10	5	6	3	8	10	11	8	73.301	657	112	1080	0
P21589;H0Y7R7;Q96B60;H0Y3X5	P21589	5-nucleotidase	NT5E	sp|P21589|5NTD_HUMAN 5-nucleotidase OS=Homo sapiens OX=9606 GN=NT5E PE=1 SV=1	4	22	22	22	4	12	6	1	0	1	0	1	0	0	16	19	18	18	20	19	16	19	16	0	0	0	0	0	0	0	0	0	0	1	1	0	0	0	0	0	63.367	574	93	660	0
P55899;M0R0A9;M0R0H0;M0R220;M0QYN1;M0QYN9;M0QYM4;M0R0K7;M0R266;M0R2T3	P55899;M0R0A9;M0R0H0	IgG receptor FcRn large subunit p51	FCGRT	sp|P55899|FCGRN_HUMAN IgG receptor FcRn large subunit p51 OS=Homo sapiens OX=9606 GN=FCGRT PE=1 SV=1;tr|M0R0A9|M0R0A9_HUMAN IgG receptor FcRn large subunit p51 OS=Homo sapiens OX=9606 GN=FCGRT PE=1 SV=1;tr|M0R0H0|M0R0H0_HUMAN IgG receptor FcRn large subuni	10	15	15	15	10	13	11	5	7	8	7	5	10	8	10	11	11	11	13	11	11	12	11	8	1	0	0	5	7	0	0	7	9	3	4	3	3	5	7	6	39.743	365	62	872	0
Q12797;E5RHK2;E5RHJ2;A0A087X0J4;E5RJL3;A0A087WUJ2;A0A087WW51	Q12797	Aspartyl/asparaginyl beta-hydroxylase	ASPH	sp|Q12797|ASPH_HUMAN Aspartyl/asparaginyl beta-hydroxylase OS=Homo sapiens OX=9606 GN=ASPH PE=1 SV=3	7	20	20	16	14	15	14	1	8	11	2	3	13	10	14	15	14	16	16	15	13	15	14	10	1	0	1	6	7	2	0	10	10	9	7	7	1	9	12	11	85.862	758	60	1007	0
P01137;A0A499FJK2;A0A7I2YQL8;A0A7I2V5Z9	P01137;A0A499FJK2;A0A7I2YQL8;A0A7I2V5Z9	Transforming growth factor beta-1;Latency-associated peptide	TGFB1	sp|P01137|TGFB1_HUMAN Transforming growth factor beta-1 proprotein OS=Homo sapiens OX=9606 GN=TGFB1 PE=1 SV=2;tr|A0A499FJK2|A0A499FJK2_HUMAN Transforming growth factor beta OS=Homo sapiens OX=9606 GN=TGFB1 PE=1 SV=1;tr|A0A7I2YQL8|A0A7I2YQL8_HUMAN Transform	4	21	21	21	14	16	9	1	9	9	3	5	8	5	14	15	10	14	17	10	13	14	10	5	0	1	2	2	3	1	0	5	5	6	7	5	3	9	13	10	44.341	390	235	727	0
Q96LC7;E9PKV9	Q96LC7	Sialic acid-binding Ig-like lectin 10	SIGLEC10	sp|Q96LC7|SIG10_HUMAN Sialic acid-binding Ig-like lectin 10 OS=Homo sapiens OX=9606 GN=SIGLEC10 PE=1 SV=3	2	27	27	8	14	12	16	2	7	7	8	3	7	4	19	22	21	17	16	18	17	17	18	5	0	0	1	3	2	1	0	5	8	2	10	2	4	2	6	0	76.591	697	27	967	0
P11117;A0A5F9ZHR7;E9PHY0;E9PQY3;B7Z7D2;A0A5F9ZH82;A0A5F9ZI20;A0A5F9ZH40;B7Z6U3	P11117;A0A5F9ZHR7;E9PHY0;E9PQY3;B7Z7D2;A0A5F9ZH82	Lysosomal acid phosphatase	ACP2	sp|P11117|PPAL_HUMAN Lysosomal acid phosphatase OS=Homo sapiens OX=9606 GN=ACP2 PE=1 SV=3;tr|A0A5F9ZHR7|A0A5F9ZHR7_HUMAN Lysosomal acid phosphatase OS=Homo sapiens OX=9606 GN=ACP2 PE=1 SV=1;tr|E9PHY0|E9PHY0_HUMAN Lysosomal acid phosphatase OS=Homo sapiens	9	18	18	18	14	10	15	5	9	7	8	7	10	8	14	14	16	14	13	14	13	13	14	6	0	0	0	2	1	1	0	5	6	7	9	2	8	9	10	10	48.344	423	333	717	0
P62854;Q5JNZ5	P62854;Q5JNZ5	40S ribosomal protein S26;Putative 40S ribosomal protein S26-like 1	RPS26;RPS26P11	sp|P62854|RS26_HUMAN 40S ribosomal protein S26 OS=Homo sapiens OX=9606 GN=RPS26 PE=1 SV=3;sp|Q5JNZ5|RS26L_HUMAN Putative 40S ribosomal protein S26-like 1 OS=Homo sapiens OX=9606 GN=RPS26P11 PE=5 SV=1	2	4	4	4	1	2	1	2	2	2	1	1	2	1	1	1	1	1	1	2	1	2	1	1	1	0	1	2	1	1	0	1	1	2	2	2	1	1	2	1	13.015	115	5	206	0
P04114;A8MUN2;A0A669KB70	P04114	Apolipoprotein B-100;Apolipoprotein B-48	APOB	sp|P04114|APOB_HUMAN Apolipoprotein B-100 OS=Homo sapiens OX=9606 GN=APOB PE=1 SV=2	3	116	116	114	27	46	35	2	3	1	8	4	7	2	57	56	53	60	69	46	66	63	54	0	0	0	0	0	0	0	0	2	4	7	4	0	0	2	5	5	515.6	4563	425	1716	0
P27797;K7EJB9;K7EL50	P27797;K7EJB9	Calreticulin	CALR	sp|P27797|CALR_HUMAN Calreticulin OS=Homo sapiens OX=9606 GN=CALR PE=1 SV=1;tr|K7EJB9|K7EJB9_HUMAN Calreticulin (Fragment) OS=Homo sapiens OX=9606 GN=CALR PE=1 SV=1	3	14	14	14	7	11	12	0	4	6	4	2	10	5	9	11	13	10	11	11	9	11	12	7	1	1	0	3	2	2	0	7	8	6	3	2	2	5	8	7	48.141	417	22	842	0
Q8NBM8;E7EVZ5;D6R9J0	Q8NBM8;E7EVZ5	Prenylcysteine oxidase-like	PCYOX1L	sp|Q8NBM8|PCYXL_HUMAN Prenylcysteine oxidase-like OS=Homo sapiens OX=9606 GN=PCYOX1L PE=1 SV=2;tr|E7EVZ5|E7EVZ5_HUMAN Prenylcysteine oxidase-like OS=Homo sapiens OX=9606 GN=PCYOX1L PE=1 SV=1	3	16	16	16	8	11	10	1	4	6	5	1	6	3	6	11	12	8	10	11	9	9	11	8	0	0	0	1	3	0	0	6	9	4	6	1	3	5	5	4	54.646	494	17	857	0
P08514;A0A3B3IU79;K7EP83	P08514;A0A3B3IU79	Integrin alpha-IIb;Integrin alpha-IIb heavy chain;Integrin alpha-IIb light chain, form 1;Integrin alpha-IIb light chain, form 2	ITGA2B	sp|P08514|ITA2B_HUMAN Integrin alpha-IIb OS=Homo sapiens OX=9606 GN=ITGA2B PE=1 SV=3;tr|A0A3B3IU79|A0A3B3IU79_HUMAN Integrin alpha-IIb (Fragment) OS=Homo sapiens OX=9606 GN=ITGA2B PE=1 SV=1	3	36	36	36	22	27	23	5	12	25	19	20	10	8	22	22	25	20	24	22	21	26	24	4	0	0	0	6	2	0	0	10	11	0	3	0	7	4	6	0	113.38	1039	6	1430	0
K7ELL7;K7EPW7;A0A7I2V2T6;K7EKX1;K7EJ70;K7EIP3;K7EL27	K7ELL7		PRKCSH	tr|K7ELL7|K7ELL7_HUMAN Glucosidase 2 subunit beta OS=Homo sapiens OX=9606 GN=PRKCSH PE=1 SV=1	7	23	23	4	14	15	9	6	10	10	6	2	10	7	14	15	11	14	16	11	16	15	11	8	0	1	1	2	2	1	1	5	7	8	10	5	4	8	11	9	60.192	535	17	974	0
Q00610;A0A087WVQ6;J3KS13;P53675;A0A087WX41;K7EJJ5;J3KSQ2;J3KRF5;J3QL20;F5H5N6;A0A087WV74;A0A087WXH4	Q00610;A0A087WVQ6	Clathrin heavy chain 1;Clathrin heavy chain	CLTC	sp|Q00610|CLH1_HUMAN Clathrin heavy chain 1 OS=Homo sapiens OX=9606 GN=CLTC PE=1 SV=5;tr|A0A087WVQ6|A0A087WVQ6_HUMAN Clathrin heavy chain OS=Homo sapiens OX=9606 GN=CLTC PE=1 SV=1	12	69	69	69	28	41	33	26	24	39	23	19	30	26	27	45	37	30	43	40	22	41	41	34	1	1	0	3	7	3	1	19	20	26	21	18	17	20	21	22	191.61	1675	22	2262	0
P08637;H0Y755;O75015;A0A087WZR4;H0Y4U3;A0A3B3ISU3;E9PNY5;C9JC71	P08637;H0Y755	Low affinity immunoglobulin gamma Fc region receptor III-A	FCGR3A	sp|P08637|FCG3A_HUMAN Low affinity immunoglobulin gamma Fc region receptor III-A OS=Homo sapiens OX=9606 GN=FCGR3A PE=1 SV=2;tr|H0Y755|H0Y755_HUMAN Low affinity immunoglobulin gamma Fc region receptor III-A OS=Homo sapiens OX=9606 GN=FCGR3A PE=1 SV=3	8	5	5	5	4	3	5	0	0	0	0	0	1	1	4	4	5	3	4	5	4	4	5	1	0	0	1	1	1	1	0	1	1	0	1	1	1	1	2	1	29.089	254	27	308	0
Q01459	Q01459	Di-N-acetylchitobiase	CTBS	sp|Q01459|DIAC_HUMAN Di-N-acetylchitobiase OS=Homo sapiens OX=9606 GN=CTBS PE=1 SV=1	1	14	14	14	11	12	10	1	6	6	6	1	6	6	9	10	10	9	12	11	9	12	10	7	1	1	1	2	6	0	0	6	6	6	7	3	1	8	7	7	43.759	385	153	756	0
P08174;H3BLV0;B1AP13;H7BY55;B1AP15;A0A2R8YEC5;A0A2R8YDY3	P08174;H3BLV0;B1AP13;H7BY55;B1AP15	Complement decay-accelerating factor	CD55	sp|P08174|DAF_HUMAN Complement decay-accelerating factor OS=Homo sapiens OX=9606 GN=CD55 PE=1 SV=4;tr|H3BLV0|H3BLV0_HUMAN Complement decay-accelerating factor (Fragment) OS=Homo sapiens OX=9606 GN=CD55 PE=1 SV=1;tr|B1AP13|B1AP13_HUMAN Complement decay-acce	7	13	13	13	7	8	5	6	8	9	7	7	5	4	6	8	8	9	8	7	8	8	8	5	0	0	1	3	4	1	0	5	5	3	6	3	5	4	4	3	41.4	381	142	609	0
A0A0G2JNE9;A0A0G2JMH7	A0A0G2JNE9;A0A0G2JMH7			tr|A0A0G2JNE9|A0A0G2JNE9_HUMAN Leukocyte immunoglobulin-like receptor subfamily B member 4 OS=Homo sapiens OX=9606 GN=LILRB4 PE=1 SV=1;tr|A0A0G2JMH7|A0A0G2JMH7_HUMAN Leukocyte immunoglobulin-like receptor subfamily B member 4 OS=Homo sapiens OX=9606 GN=LIL	2	23	18	0	9	10	8	10	9	10	9	8	7	6	10	10	11	11	11	9	12	10	10	4	0	2	3	5	4	5	0	4	6	13	10	8	11	10	12	12	49.239	448	6	1086	0
Q5JRA6;A0A0A0MRH6	Q5JRA6;A0A0A0MRH6	Melanoma inhibitory activity protein 3	MIA3	sp|Q5JRA6|TGO1_HUMAN Transport and Golgi organization protein 1 homolog OS=Homo sapiens OX=9606 GN=MIA3 PE=1 SV=1;tr|A0A0A0MRH6|A0A0A0MRH6_HUMAN Transport and Golgi organization protein 1 homolog (Fragment) OS=Homo sapiens OX=9606 GN=MIA3 PE=1 SV=6	2	61	61	61	34	34	31	0	14	19	1	1	23	17	37	39	35	39	44	37	36	36	38	11	1	1	3	9	6	5	1	18	19	15	13	9	0	13	23	14	213.7	1907	77	1916	0
Q9Y286;M0QY65	Q9Y286	Sialic acid-binding Ig-like lectin 7	SIGLEC7	sp|Q9Y286|SIGL7_HUMAN Sialic acid-binding Ig-like lectin 7 OS=Homo sapiens OX=9606 GN=SIGLEC7 PE=1 SV=1	2	19	19	19	10	9	9	8	6	9	7	5	8	6	11	10	10	9	10	10	11	10	10	5	1	0	1	2	2	1	0	2	4	5	9	6	6	6	8	6	51.142	467	157	723	0
O15118;K7EQ23;K7ERM4;K7ERW2;K7EIH7	O15118;K7EQ23	Niemann-Pick C1 protein	NPC1	sp|O15118|NPC1_HUMAN NPC intracellular cholesterol transporter 1 OS=Homo sapiens OX=9606 GN=NPC1 PE=1 SV=2;tr|K7EQ23|K7EQ23_HUMAN NPC intracellular cholesterol transporter 1 (Fragment) OS=Homo sapiens OX=9606 GN=NPC1 PE=1 SV=1	5	34	34	34	19	21	25	1	5	3	11	7	8	6	21	22	26	23	24	28	23	24	27	7	0	0	0	0	1	0	0	4	8	6	8	1	9	10	9	3	142.17	1278	754	856	0
Q7Z7H5;F8W7F7	Q7Z7H5;F8W7F7	Transmembrane emp24 domain-containing protein 4	TMED4	sp|Q7Z7H5|TMED4_HUMAN Transmembrane emp24 domain-containing protein 4 OS=Homo sapiens OX=9606 GN=TMED4 PE=1 SV=1;tr|F8W7F7|F8W7F7_HUMAN Transmembrane emp24 domain-containing protein 4 OS=Homo sapiens OX=9606 GN=TMED4 PE=1 SV=1	2	11	9	9	7	6	7	2	4	6	3	1	6	5	5	7	7	7	8	7	6	7	7	5	0	0	1	5	4	3	0	5	5	5	6	2	4	5	7	7	25.943	227	406	465	0
Q9Y3B3;A0A0A6YYA0;G3V2Y2	Q9Y3B3;A0A0A6YYA0	Transmembrane emp24 domain-containing protein 7	TMED7;TMED7-TICAM2	sp|Q9Y3B3|TMED7_HUMAN Transmembrane emp24 domain-containing protein 7 OS=Homo sapiens OX=9606 GN=TMED7 PE=1 SV=2;tr|A0A0A6YYA0|A0A0A6YYA0_HUMAN Protein TMED7-TICAM2 OS=Homo sapiens OX=9606 GN=TMED7-TICAM2 PE=3 SV=1	3	9	9	9	6	6	5	0	5	6	3	1	5	4	6	7	5	8	8	6	6	7	5	3	0	0	0	2	2	0	0	3	3	3	4	2	5	6	5	3	25.171	224	17	593	0
Q8NBS9	Q8NBS9	Thioredoxin domain-containing protein 5	TXNDC5	sp|Q8NBS9|TXND5_HUMAN Thioredoxin domain-containing protein 5 OS=Homo sapiens OX=9606 GN=TXNDC5 PE=1 SV=2	1	17	17	17	8	11	7	5	8	5	8	4	10	8	10	9	9	10	10	7	10	8	9	7	0	0	0	2	3	0	1	6	6	5	5	5	7	7	8	8	47.628	432	6	683	0
Q00839;A0A1W2PP35;A0A1X7SBS1;A0A1W2PPS1;Q5RI18;A0A1W2PPL4;A0A1W2PPH7;A0A1W2PQL0;A0A1W2PP34;A0A1W2PQ74;A0A1W2PRZ7;A0A1W2PQD4;A0A1W2PRI6;A0A1W2PPE9;A0A1W2PNG3;A0A1W2PP22	Q00839;A0A1W2PP35;A0A1X7SBS1;A0A1W2PPS1;Q5RI18;A0A1W2PPL4;A0A1W2PPH7;A0A1W2PQL0;A0A1W2PP34;A0A1W2PQ74;A0A1W2PRZ7	Heterogeneous nuclear ribonucleoprotein U	HNRNPU	sp|Q00839|HNRPU_HUMAN Heterogeneous nuclear ribonucleoprotein U OS=Homo sapiens OX=9606 GN=HNRNPU PE=1 SV=6;tr|A0A1W2PP35|A0A1W2PP35_HUMAN Heterogeneous nuclear ribonucleoprotein U (Fragment) OS=Homo sapiens OX=9606 GN=HNRNPU PE=1 SV=1;tr|A0A1X7SBS1|A0A1X7	16	24	24	24	7	11	8	7	8	12	8	6	10	6	8	11	10	8	11	9	7	11	11	9	2	2	2	3	3	4	1	4	5	10	8	5	7	6	9	9	90.583	825	10	807	0
Q96S52;K7EN97	Q96S52	GPI transamidase component PIG-S	PIGS	sp|Q96S52|PIGS_HUMAN GPI transamidase component PIG-S OS=Homo sapiens OX=9606 GN=PIGS PE=1 SV=3	2	22	22	22	12	16	15	0	8	10	3	0	12	10	11	13	16	12	15	16	13	14	16	10	0	0	1	3	5	3	0	9	10	7	8	2	1	6	11	8	61.655	555	76	1028	0
P22626;A0A7I2V3P7;A0A7I2V323;A0A7I2V4N1;A0A024RA28;A0A7I2V3P1;A0A7I2V4I6;A0A7I2V4S4;A0A087WUI2;A0A7I2V4N0	P22626;A0A7I2V3P7;A0A7I2V323;A0A7I2V4N1;A0A024RA28;A0A7I2V3P1;A0A7I2V4I6;A0A7I2V4S4;A0A087WUI2;A0A7I2V4N0	Heterogeneous nuclear ribonucleoproteins A2/B1	HNRNPA2B1;HNRPA2B1	sp|P22626|ROA2_HUMAN Heterogeneous nuclear ribonucleoproteins A2/B1 OS=Homo sapiens OX=9606 GN=HNRNPA2B1 PE=1 SV=2;tr|A0A7I2V3P7|A0A7I2V3P7_HUMAN Heterogeneous nuclear ribonucleoproteins A2/B1 OS=Homo sapiens OX=9606 GN=HNRNPA2B1 PE=4 SV=1;tr|A0A7I2V323|A0	10	17	17	8	5	12	4	4	7	10	4	4	3	3	5	8	6	6	10	6	6	11	6	3	0	0	0	1	1	1	0	2	3	5	8	5	3	3	4	5	37.429	353	13	571	0
P08133;E7EMC6;E5RK63;E5RJF5;E5RI05	P08133;E7EMC6	Annexin A6;Annexin	ANXA6	sp|P08133|ANXA6_HUMAN Annexin A6 OS=Homo sapiens OX=9606 GN=ANXA6 PE=1 SV=3;tr|E7EMC6|E7EMC6_HUMAN Annexin OS=Homo sapiens OX=9606 GN=ANXA6 PE=1 SV=1	5	29	29	13	13	20	14	14	12	21	13	12	14	10	15	19	17	18	19	18	16	20	18	11	0	0	0	1	7	1	0	8	9	11	8	3	13	15	13	8	75.872	673	6	1396	0
P30740;O75830;C9J7N5	P30740	Leukocyte elastase inhibitor	SERPINB1	sp|P30740|ILEU_HUMAN Leukocyte elastase inhibitor OS=Homo sapiens OX=9606 GN=SERPINB1 PE=1 SV=1	3	18	18	17	9	15	13	9	8	10	6	3	12	12	9	15	12	12	15	13	10	12	13	10	3	2	2	1	7	2	1	8	10	7	5	4	6	9	8	6	42.741	379	22	911	0
Q9Y624;A0A087WY82	Q9Y624;A0A087WY82	Junctional adhesion molecule A	F11R	sp|Q9Y624|JAM1_HUMAN Junctional adhesion molecule A OS=Homo sapiens OX=9606 GN=F11R PE=1 SV=1;tr|A0A087WY82|A0A087WY82_HUMAN Junctional adhesion molecule 1 OS=Homo sapiens OX=9606 GN=F11R PE=1 SV=1	2	8	8	8	6	5	6	2	2	4	5	2	5	3	6	5	5	6	6	6	6	6	6	5	0	0	1	3	4	0	0	3	3	2	1	1	3	3	3	3	32.583	299	43	434	0
P02794;G3V192;G3V1D1;E9PRK8;E9PKY7;E9PPQ4;E9PQR3;E9PKM5;E9PK45	P02794;G3V192;G3V1D1	Ferritin heavy chain;Ferritin heavy chain, N-terminally processed;Ferritin	FTH1	sp|P02794|FRIH_HUMAN Ferritin heavy chain OS=Homo sapiens OX=9606 GN=FTH1 PE=1 SV=2;tr|G3V192|G3V192_HUMAN Ferritin OS=Homo sapiens OX=9606 GN=FTH1 PE=1 SV=1;tr|G3V1D1|G3V1D1_HUMAN Ferritin OS=Homo sapiens OX=9606 GN=FTH1 PE=1 SV=1	9	13	13	13	5	8	5	1	1	1	0	0	0	0	5	8	5	7	9	6	6	9	5	1	0	0	0	0	0	0	0	0	1	3	3	2	2	3	4	4	21.225	183	9	419	0
Q9H7M9	Q9H7M9	Platelet receptor Gi24	C10orf54	sp|Q9H7M9|VISTA_HUMAN V-type immunoglobulin domain-containing suppressor of T-cell activation OS=Homo sapiens OX=9606 GN=VSIR PE=1 SV=3	1	12	12	12	7	7	8	5	4	6	7	7	6	6	7	6	8	7	7	8	7	7	8	4	1	0	1	2	3	1	0	5	5	4	4	1	6	7	6	4	33.908	311	897	491	0
P06756;H7BZG1	P06756	Integrin alpha-V;Integrin alpha-V heavy chain;Integrin alpha-V light chain	ITGAV	sp|P06756|ITAV_HUMAN Integrin alpha-V OS=Homo sapiens OX=9606 GN=ITGAV PE=1 SV=2	2	38	38	38	11	17	17	1	0	0	0	1	1	1	22	31	30	23	30	24	22	27	27	0	0	0	0	0	0	0	0	1	2	2	7	0	2	6	7	1	116.04	1048	141	962	0
P11166;A0A6Q8PFI8;A0A0D9SG74;A0A0D9SFK9;A6NL68;A0A590UJ26	P11166;A0A6Q8PFI8	Solute carrier family 2, facilitated glucose transporter member 1	SLC2A1	sp|P11166|GTR1_HUMAN Solute carrier family 2, facilitated glucose transporter member 1 OS=Homo sapiens OX=9606 GN=SLC2A1 PE=1 SV=2;tr|A0A6Q8PFI8|A0A6Q8PFI8_HUMAN Solute carrier family 2, facilitated glucose transporter member 1 OS=Homo sapiens OX=9606 GN=S	6	13	12	12	8	7	9	3	2	3	5	3	1	3	8	8	9	10	8	8	9	8	8	3	0	0	0	0	1	0	0	3	2	2	1	1	1	3	3	1	54.083	492	308	465	0
Q15149	Q15149	Plectin	PLEC	sp|Q15149|PLEC_HUMAN Plectin OS=Homo sapiens OX=9606 GN=PLEC PE=1 SV=3	1	151	151	21	49	85	58	35	38	68	34	14	62	67	44	97	60	59	97	60	47	76	75	48	4	0	0	4	14	12	0	20	18	32	47	29	19	26	44	43	531.78	4684	35	3535	0
Q9H2A7;A0A6I8PIU7;I3L333	Q9H2A7;A0A6I8PIU7	C-X-C motif chemokine 16	CXCL16	sp|Q9H2A7|CXL16_HUMAN C-X-C motif chemokine 16 OS=Homo sapiens OX=9606 GN=CXCL16 PE=2 SV=4;tr|A0A6I8PIU7|A0A6I8PIU7_HUMAN C-X-C motif chemokine 16 OS=Homo sapiens OX=9606 GN=CXCL16 PE=1 SV=1	3	8	8	8	6	6	6	0	0	0	1	0	0	0	7	6	8	6	7	7	7	5	8	1	0	0	0	1	1	0	0	1	3	4	0	1	5	3	2	2	27.578	254	228	297	0
P06280;A0A6Q8PFA9;A0A3B3IUC4;A0A6Q8PGG0;A0A6Q8PHD1;A0A6Q8PHM8;V9GYN5;A0A669KAY7;A0A669KB83;A0A3B3IRU3	P06280;A0A6Q8PFA9;A0A3B3IUC4;A0A6Q8PGG0;A0A6Q8PHD1;A0A6Q8PHM8	Alpha-galactosidase A	GLA	sp|P06280|AGAL_HUMAN Alpha-galactosidase A OS=Homo sapiens OX=9606 GN=GLA PE=1 SV=1;tr|A0A6Q8PFA9|A0A6Q8PFA9_HUMAN Alpha-galactosidase OS=Homo sapiens OX=9606 GN=GLA PE=1 SV=1;tr|A0A3B3IUC4|A0A3B3IUC4_HUMAN Alpha-galactosidase OS=Homo sapiens OX=9606 GN=GL	10	22	22	22	16	16	16	7	8	6	12	9	9	6	16	17	17	15	18	17	16	12	16	8	0	0	2	5	4	3	0	9	9	10	8	3	12	12	11	4	48.766	429	73	1174	0
Q13443;A0A7I2V3W3;A0A7I2YQ97;A0A7I2V4B3;A0A7I2V2Z6;A0A7I2V5N8;A0AVL1;F8WC54;A0A7I2V3B5;A0A7I2V2E1;A0A7I2V3C1;A0A7I2V303;A0A7I2V5Q0;A0A7I2V5C0;A0A0J9YY58;C9J6H5;A0A7I2V3I3	Q13443;A0A7I2V3W3;A0A7I2YQ97;A0A7I2V4B3;A0A7I2V2Z6;A0A7I2V5N8;A0AVL1;F8WC54;A0A7I2V3B5;A0A7I2V2E1;A0A7I2V3C1	Disintegrin and metalloproteinase domain-containing protein 9	ADAM9	sp|Q13443|ADAM9_HUMAN Disintegrin and metalloproteinase domain-containing protein 9 OS=Homo sapiens OX=9606 GN=ADAM9 PE=1 SV=1;tr|A0A7I2V3W3|A0A7I2V3W3_HUMAN Disintegrin and metalloproteinase domain-containing protein 9 OS=Homo sapiens OX=9606 GN=ADAM9 PE=	17	24	24	22	10	14	12	1	7	6	2	2	5	3	10	12	13	13	16	13	10	13	14	4	0	2	2	4	3	2	0	4	4	3	9	2	2	4	6	5	90.555	819	41	658	0
P68371	P68371	Tubulin beta-4B chain	TUBB4B	sp|P68371|TBB4B_HUMAN Tubulin beta-4B chain OS=Homo sapiens OX=9606 GN=TUBB4B PE=1 SV=1	1	21	21	1	9	16	12	13	15	14	11	8	12	10	13	16	14	15	15	12	15	13	13	11	3	3	2	6	7	5	0	11	10	11	13	8	11	9	12	10	49.83	445	35	1381	0
A0A0G2JNU6;Q6GTX8;A0A0G2JMI0;A0A0G2JP18;A0A0G2JLV7;A0A0G2JQ50;A0A140T8W3;A0A0G2JNK8;D3YTC8;A8MZ84;A0A0G2JM94;F8WC07;C9IZB2;A0A0G2JMC3;W4VSQ5;A0A087X1V4;A0A0G2JPH6;Q6ISS4;A0A0G2JN10;A0A0G2JLQ0;C9JFQ0;A0A0G2JMB1	A0A0G2JNU6;Q6GTX8;A0A0G2JMI0;A0A0G2JP18;A0A0G2JLV7;A0A0G2JQ50;A0A140T8W3;A0A0G2JNK8;D3YTC8;A8MZ84	Leukocyte-associated immunoglobulin-like receptor 1	LAIR1	tr|A0A0G2JNU6|A0A0G2JNU6_HUMAN Leukocyte-associated immunoglobulin-like receptor 1 OS=Homo sapiens OX=9606 GN=LAIR1 PE=1 SV=1;sp|Q6GTX8|LAIR1_HUMAN Leukocyte-associated immunoglobulin-like receptor 1 OS=Homo sapiens OX=9606 GN=LAIR1 PE=1 SV=1;tr|A0A0G2JMI0	22	14	14	14	8	8	7	7	6	6	6	5	5	4	8	9	8	8	10	8	10	7	8	5	0	1	0	2	2	1	0	5	5	7	8	5	6	8	7	6	30.295	276	22	656	0
P15289;A0A0C4DFZ2;V9GYR0	P15289;A0A0C4DFZ2	Arylsulfatase A;Arylsulfatase A component B;Arylsulfatase A component C	ARSA	sp|P15289|ARSA_HUMAN Arylsulfatase A OS=Homo sapiens OX=9606 GN=ARSA PE=1 SV=3;tr|A0A0C4DFZ2|A0A0C4DFZ2_HUMAN Arylsulfatase A OS=Homo sapiens OX=9606 GN=ARSA PE=1 SV=1	3	10	10	10	7	7	8	5	5	5	6	2	7	5	7	8	9	7	6	7	7	7	8	6	0	0	0	3	5	2	0	6	6	6	5	3	4	5	5	7	53.588	507	25	777	0
P53801;A8MZH8;A8MXQ1	P53801;A8MZH8;A8MXQ1	Pituitary tumor-transforming gene 1 protein-interacting protein	PTTG1IP	sp|P53801|PTTG_HUMAN Pituitary tumor-transforming gene 1 protein-interacting protein OS=Homo sapiens OX=9606 GN=PTTG1IP PE=1 SV=1;tr|A8MZH8|A8MZH8_HUMAN Pituitary tumor-transforming gene 1 protein-interacting protein OS=Homo sapiens OX=9606 GN=PTTG1IP PE=1	3	4	4	4	3	3	3	1	1	1	1	3	2	1	3	3	3	3	4	3	3	4	3	1	0	0	0	1	1	1	0	1	2	2	1	1	2	3	3	2	20.324	180	124	140	0
P07737;K7EJ44;I3L3D5	P07737;K7EJ44;I3L3D5	Profilin-1	PFN1	sp|P07737|PROF1_HUMAN Profilin-1 OS=Homo sapiens OX=9606 GN=PFN1 PE=1 SV=2;tr|K7EJ44|K7EJ44_HUMAN Profilin OS=Homo sapiens OX=9606 GN=PFN1 PE=1 SV=1;tr|I3L3D5|I3L3D5_HUMAN Profilin (Fragment) OS=Homo sapiens OX=9606 GN=PFN1 PE=1 SV=1	3	6	6	4	6	5	4	6	4	6	5	5	5	5	6	6	4	6	6	4	6	6	4	3	2	1	1	3	2	3	2	3	3	4	4	2	5	4	5	4	15.054	140	5	637	0
P33527;I3L4X2;A0A7I2V2E0;A0A0A0MS99;A0A7I2V4C6	P33527;I3L4X2;A0A7I2V2E0;A0A0A0MS99;A0A7I2V4C6	Multidrug resistance-associated protein 1	ABCC1	sp|P33527|MRP1_HUMAN Multidrug resistance-associated protein 1 OS=Homo sapiens OX=9606 GN=ABCC1 PE=1 SV=3;tr|I3L4X2|I3L4X2_HUMAN Multidrug resistance-associated protein 1 (Fragment) OS=Homo sapiens OX=9606 GN=ABCC1 PE=1 SV=1;tr|A0A7I2V2E0|A0A7I2V2E0_HUMAN	5	45	45	44	26	24	26	5	10	7	17	13	18	9	29	29	29	31	29	25	30	32	29	6	0	0	0	3	3	1	0	6	10	17	17	4	28	26	25	20	171.59	1531	14	1598	0
Q9Y3Z3;A0A2R8YCS7;A0A2R8YD90;A0A2R8YF51;A0A2R8Y5D2;A0A2R8Y586;A0A2R8Y7R5;A0A2R8Y755;A0A2R8Y6J9;A0A2R8YG48;A0A2R8YFV6;A0A2R8YF18;A0A2R8YDI8	Q9Y3Z3;A0A2R8YCS7;A0A2R8YD90	Deoxynucleoside triphosphate triphosphohydrolase SAMHD1	SAMHD1	sp|Q9Y3Z3|SAMH1_HUMAN Deoxynucleoside triphosphate triphosphohydrolase SAMHD1 OS=Homo sapiens OX=9606 GN=SAMHD1 PE=1 SV=2;tr|A0A2R8YCS7|A0A2R8YCS7_HUMAN Deoxynucleoside triphosphate triphosphohydrolase SAMHD1 OS=Homo sapiens OX=9606 GN=SAMHD1 PE=1 SV=1;tr|	13	33	33	33	14	19	14	14	11	23	13	11	14	13	18	21	16	21	21	17	18	22	17	12	0	0	0	0	3	0	0	10	11	15	11	7	10	11	15	14	72.2	626	9	1367	0
P18564;A0A087WXP3;E9PEE8	P18564;A0A087WXP3;E9PEE8	Integrin beta-6;Integrin beta	ITGB6	sp|P18564|ITB6_HUMAN Integrin beta-6 OS=Homo sapiens OX=9606 GN=ITGB6 PE=1 SV=2;tr|A0A087WXP3|A0A087WXP3_HUMAN Integrin beta OS=Homo sapiens OX=9606 GN=ITGB6 PE=1 SV=1;tr|E9PEE8|E9PEE8_HUMAN Integrin beta OS=Homo sapiens OX=9606 GN=ITGB6 PE=1 SV=1	3	2	2	2	1	1	1	1	0	1	1	1	1	1	1	1	1	2	1	1	1	1	1	0	0	0	0	0	0	0	0	0	0	1	1	0	1	1	1	1	85.935	788	2	84	0.002997
Q9BU23	Q9BU23	Lipase maturation factor 2	LMF2	sp|Q9BU23|LMF2_HUMAN Lipase maturation factor 2 OS=Homo sapiens OX=9606 GN=LMF2 PE=1 SV=2	1	13	13	13	9	11	11	1	5	2	4	2	6	4	10	9	10	10	11	11	10	10	11	8	0	0	1	2	5	1	0	8	9	4	3	1	2	6	9	5	79.697	707	164	652	0
Q9H1E5;E9PIN7;E9PIU6	Q9H1E5	Thioredoxin-related transmembrane protein 4	TMX4	sp|Q9H1E5|TMX4_HUMAN Thioredoxin-related transmembrane protein 4 OS=Homo sapiens OX=9606 GN=TMX4 PE=1 SV=1	3	13	13	13	10	10	10	2	3	4	6	3	9	8	9	9	9	10	11	10	10	9	10	5	0	0	0	1	1	0	0	6	6	5	5	3	3	6	9	6	38.952	349	155	813	0
P23219;A0A087X296;A0A2R8YDM0;X6RJD6	P23219;A0A087X296;A0A2R8YDM0	Prostaglandin G/H synthase 1	PTGS1	sp|P23219|PGH1_HUMAN Prostaglandin G/H synthase 1 OS=Homo sapiens OX=9606 GN=PTGS1 PE=1 SV=2;tr|A0A087X296|A0A087X296_HUMAN Cyclooxygenase-1 OS=Homo sapiens OX=9606 GN=PTGS1 PE=1 SV=1;tr|A0A2R8YDM0|A0A2R8YDM0_HUMAN Prostaglandin-endoperoxide synthase (Frag	4	20	19	19	10	10	16	0	2	4	2	0	6	6	14	11	17	13	11	20	11	8	16	1	0	0	0	0	0	0	0	2	2	3	4	1	1	6	6	2	68.686	599	40	701	0
P15309;E9PFE6;H0Y8T3	P15309	Prostatic acid phosphatase;PAPf39	ACPP	sp|P15309|PPAP_HUMAN Prostatic acid phosphatase OS=Homo sapiens OX=9606 GN=ACP3 PE=1 SV=3	3	20	20	20	12	15	12	5	9	11	9	9	11	10	13	12	12	12	14	12	14	14	13	7	0	0	1	1	4	1	0	5	6	4	5	0	6	9	5	7	44.566	386	251	671	0
P40939;H0YFD6;A0A2R8Y4F5;A0A2R8YG21;A0A2R8Y688	P40939;H0YFD6;A0A2R8Y4F5;A0A2R8YG21	Trifunctional enzyme subunit alpha, mitochondrial;Long-chain enoyl-CoA hydratase;Long chain 3-hydroxyacyl-CoA dehydrogenase	HADHA	sp|P40939|ECHA_HUMAN Trifunctional enzyme subunit alpha, mitochondrial OS=Homo sapiens OX=9606 GN=HADHA PE=1 SV=2;tr|H0YFD6|H0YFD6_HUMAN Enoyl-CoA hydratase OS=Homo sapiens OX=9606 GN=HADHA PE=1 SV=2;tr|A0A2R8Y4F5|A0A2R8Y4F5_HUMAN Enoyl-CoA hydratase OS=Ho	5	33	33	33	9	22	14	10	10	22	12	3	19	18	13	21	16	14	24	15	15	20	15	11	0	0	0	0	6	0	0	8	9	10	11	11	10	16	17	17	82.999	763	16	1621	0
P17693;Q8MH48;Q5RJ85;A0A0G2JPQ3	P17693;Q8MH48;Q5RJ85;A0A0G2JPQ3	HLA class I histocompatibility antigen, alpha chain G	HLA-G	sp|P17693|HLAG_HUMAN HLA class I histocompatibility antigen, alpha chain G OS=Homo sapiens OX=9606 GN=HLA-G PE=1 SV=1;tr|Q8MH48|Q8MH48_HUMAN HLA class I histocompatibility antigen, alpha chain G OS=Homo sapiens OX=9606 GN=HLA-G PE=1 SV=1;tr|Q5RJ85|Q5RJ85_H	4	2	1	1	2	2	2	2	2	2	2	2	2	2	2	2	2	2	2	2	2	2	2	0	0	0	1	1	0	0	0	2	2	2	2	1	2	2	2	2	38.224	338		116	0.00051573
P04920;A0A7I2V5T6;C9J9M9;C9J722;C9J035;C9JVC2;P48751;H7C1Z2;E9PCP1;F8WD49;C9J459	P04920;A0A7I2V5T6	Anion exchange protein 2	SLC4A2	sp|P04920|B3A2_HUMAN Anion exchange protein 2 OS=Homo sapiens OX=9606 GN=SLC4A2 PE=1 SV=4;tr|A0A7I2V5T6|A0A7I2V5T6_HUMAN Anion exchange protein 2 OS=Homo sapiens OX=9606 GN=SLC4A2 PE=4 SV=1	11	35	35	35	15	18	17	4	6	5	11	10	7	4	15	19	20	21	19	21	16	20	20	3	0	0	0	3	1	1	0	5	4	7	10	5	9	12	10	8	137.01	1241	14	1141	0
Q969N2;A0A1W2PPS0;A0A1W2PPC3;A0A1W2PP57;A0A1W2PPR6;A0A1W2PP53;A0A1W2PRZ8;A0A1W2PQN1;A0A1W2PR92;A0A1W2PPQ7;A0A1W2PP13;A0A1W2PQ52;A0A1W2PRH2;H7C2Y2;A0A1W2PPI8;A0A1W2PQY1;A0A1W2PNW9;A0A1W2PRG1;A0A1W2PPK4;A0A1W2PSC5;A0A1W2PQA4;A0A1W2PR73;A0A1W2PR34	Q969N2;A0A1W2PPS0;A0A1W2PPC3;A0A1W2PP57;A0A1W2PPR6;A0A1W2PP53;A0A1W2PRZ8;A0A1W2PQN1;A0A1W2PR92;A0A1W2PPQ7;A0A1W2PP13;A0A1W2PQ52;A0A1W2PRH2;H7C2Y2;A0A1W2PPI8	GPI transamidase component PIG-T	PIGT	sp|Q969N2|PIGT_HUMAN GPI transamidase component PIG-T OS=Homo sapiens OX=9606 GN=PIGT PE=1 SV=1;tr|A0A1W2PPS0|A0A1W2PPS0_HUMAN GPI transamidase component PIG-T OS=Homo sapiens OX=9606 GN=PIGT PE=1 SV=1;tr|A0A1W2PPC3|A0A1W2PPC3_HUMAN GPI transamidase compon	23	28	28	0	14	14	16	1	9	9	2	1	12	8	15	15	15	15	14	17	16	16	15	9	0	0	1	1	4	0	0	8	9	4	6	0	1	7	11	8	65.699	578	374	809	0
P49279;Q9HBK0;A0A087X2D6	P49279;Q9HBK0	Natural resistance-associated macrophage protein 1	SLC11A1	sp|P49279|NRAM1_HUMAN Natural resistance-associated macrophage protein 1 OS=Homo sapiens OX=9606 GN=SLC11A1 PE=2 SV=1;tr|Q9HBK0|Q9HBK0_HUMAN Natural resistance-associated macrophage protein 1 OS=Homo sapiens OX=9606 GN=SLC11A1 PE=1 SV=1	3	8	8	8	5	7	7	2	5	3	4	3	4	4	5	6	7	5	7	7	5	6	7	5	1	2	1	2	3	1	0	5	4	1	3	1	3	3	4	4	59.872	550	212	476	0
Q9HC07;V9GY93;D6RBL0;D6RD79;V9GYC8	Q9HC07;V9GY93	Transmembrane protein 165	TMEM165	sp|Q9HC07|TM165_HUMAN Transmembrane protein 165 OS=Homo sapiens OX=9606 GN=TMEM165 PE=1 SV=1;tr|V9GY93|V9GY93_HUMAN GDT1 family protein (Fragment) OS=Homo sapiens OX=9606 GN=TMEM165 PE=1 SV=1	5	10	10	10	6	6	5	3	2	3	4	1	4	3	6	6	8	7	8	7	6	7	8	5	0	1	1	2	1	2	0	5	5	2	4	1	5	4	4	4	34.905	324	1	611	0
P14780	P14780	Matrix metalloproteinase-9;67 kDa matrix metalloproteinase-9;82 kDa matrix metalloproteinase-9	MMP9	sp|P14780|MMP9_HUMAN Matrix metalloproteinase-9 OS=Homo sapiens OX=9606 GN=MMP9 PE=1 SV=3	1	27	27	27	9	8	3	0	0	1	1	0	0	1	12	18	13	16	22	14	14	23	12	1	0	0	0	0	0	0	0	0	0	6	8	4	3	6	1	0	78.457	707	29	681	0
O00299	O00299	Chloride intracellular channel protein 1	CLIC1	sp|O00299|CLIC1_HUMAN Chloride intracellular channel protein 1 OS=Homo sapiens OX=9606 GN=CLIC1 PE=1 SV=4	1	12	12	12	7	8	8	4	7	8	4	4	6	5	7	10	11	9	8	10	8	6	9	9	0	0	0	3	4	3	0	5	6	5	3	6	4	5	6	4	26.922	241	30	583	0
Q7Z4H8;H0YEM3	Q7Z4H8	KDEL motif-containing protein 2	KDELC2	sp|Q7Z4H8|PLGT3_HUMAN Protein O-glucosyltransferase 3 OS=Homo sapiens OX=9606 GN=POGLUT3 PE=1 SV=2	2	23	23	23	17	17	17	1	6	6	5	0	14	9	17	18	18	19	19	18	18	17	19	8	0	1	1	3	3	1	0	9	13	7	0	3	2	12	11	11	58.572	507	265	1117	0
P54802;K7ENX5;K7EQH9	P54802	Alpha-N-acetylglucosaminidase;Alpha-N-acetylglucosaminidase 82 kDa form;Alpha-N-acetylglucosaminidase 77 kDa form	NAGLU	sp|P54802|ANAG_HUMAN Alpha-N-acetylglucosaminidase OS=Homo sapiens OX=9606 GN=NAGLU PE=1 SV=2	3	26	26	26	16	20	21	10	5	7	11	11	15	11	22	20	22	21	22	22	20	20	21	13	1	0	0	3	4	0	0	12	13	5	6	3	7	10	12	7	82.265	743	84	1223	0
Q8IY34;F5H1C8;F5GZ36;H0YFC1;F5H251	Q8IY34;F5H1C8	Solute carrier family 15 member 3	SLC15A3	sp|Q8IY34|S15A3_HUMAN Solute carrier family 15 member 3 OS=Homo sapiens OX=9606 GN=SLC15A3 PE=1 SV=2;tr|F5H1C8|F5H1C8_HUMAN Solute carrier family 15 member 3 OS=Homo sapiens OX=9606 GN=SLC15A3 PE=1 SV=2	5	10	10	10	7	7	8	3	2	3	6	5	4	2	7	6	7	6	6	8	7	7	8	3	0	0	0	3	0	1	0	4	5	4	4	0	6	6	6	4	63.559	581	5	740	0
O00462;A0A2R8YEC9;A0A2R8Y524;E9PFW2;A0A2R8Y4U7;A0A2R8YCE9;A0A2R8YE79;A0A2R8Y7N1	O00462;A0A2R8YEC9;A0A2R8Y524;E9PFW2;A0A2R8Y4U7;A0A2R8YCE9;A0A2R8YE79	Beta-mannosidase	MANBA	sp|O00462|MANBA_HUMAN Beta-mannosidase OS=Homo sapiens OX=9606 GN=MANBA PE=1 SV=3;tr|A0A2R8YEC9|A0A2R8YEC9_HUMAN Beta-mannosidase OS=Homo sapiens OX=9606 GN=MANBA PE=1 SV=1;tr|A0A2R8Y524|A0A2R8Y524_HUMAN Beta-mannosidase OS=Homo sapiens OX=9606 GN=MANBA PE	8	33	33	17	24	25	22	15	9	14	14	10	18	13	23	20	23	24	21	21	22	21	20	11	0	0	0	4	5	1	1	9	12	7	8	2	7	13	5	3	100.89	879	101	1292	0
P14384;F8W111;F8VVI6;H0YHN7;F8VR29;F8VU13	P14384;F8W111	Carboxypeptidase M	CPM	sp|P14384|CBPM_HUMAN Carboxypeptidase M OS=Homo sapiens OX=9606 GN=CPM PE=1 SV=2;tr|F8W111|F8W111_HUMAN Carboxypeptidase M (Fragment) OS=Homo sapiens OX=9606 GN=CPM PE=1 SV=1	6	21	21	21	12	14	12	5	7	9	10	6	7	6	14	15	12	13	13	13	15	11	12	6	0	0	0	1	3	0	0	6	8	11	10	4	12	11	12	10	50.513	443	451	774	0
P09211;A8MX94;A0A087X2E9;A0A2R8Y5E5;A0A087X243	P09211;A8MX94	Glutathione S-transferase P	GSTP1	sp|P09211|GSTP1_HUMAN Glutathione S-transferase P OS=Homo sapiens OX=9606 GN=GSTP1 PE=1 SV=2;tr|A8MX94|A8MX94_HUMAN GST class-pi OS=Homo sapiens OX=9606 GN=GSTP1 PE=1 SV=1	5	11	11	11	8	6	6	7	7	9	8	5	6	6	9	6	6	10	8	6	8	7	6	7	1	1	1	2	5	2	0	7	7	8	5	4	7	6	6	6	23.356	210	7	865	0
P05109	P05109	Protein S100-A8;Protein S100-A8, N-terminally processed	S100A8	sp|P05109|S10A8_HUMAN Protein S100-A8 OS=Homo sapiens OX=9606 GN=S100A8 PE=1 SV=1	1	9	9	9	4	2	2	6	4	6	2	2	2	2	3	2	2	4	1	3	3	3	2	2	1	1	1	1	1	1	1	2	2	5	3	3	2	2	2	2	10.834	93	18	369	0
Q9NPH3;C9J1D9;C9JT28;C9J9W1;H7C3W4	Q9NPH3	Interleukin-1 receptor accessory protein	IL1RAP	sp|Q9NPH3|IL1AP_HUMAN Interleukin-1 receptor accessory protein OS=Homo sapiens OX=9606 GN=IL1RAP PE=1 SV=2	5	28	28	28	14	13	16	10	6	7	12	10	10	8	17	14	19	20	14	17	18	16	19	5	0	0	0	1	2	1	0	4	6	4	5	1	9	6	5	3	65.418	570	240	774	0
P04062;A0A0G2JLB3;A0A0G2JNZ5;A0A0G2JNZ0	P04062;A0A0G2JLB3;A0A0G2JNZ5;A0A0G2JNZ0	Glucosylceramidase	GBA	sp|P04062|GLCM_HUMAN Lysosomal acid glucosylceramidase OS=Homo sapiens OX=9606 GN=GBA PE=1 SV=3;tr|A0A0G2JLB3|A0A0G2JLB3_HUMAN Glucosylceramidase OS=Homo sapiens OX=9606 GN=GBA PE=1 SV=1;tr|A0A0G2JNZ5|A0A0G2JNZ5_HUMAN Glucosylceramidase OS=Homo sapiens OX=	4	23	23	23	10	13	13	3	3	5	6	4	6	5	11	14	14	14	15	15	13	15	14	8	0	0	0	1	2	0	0	7	8	4	5	1	7	7	7	5	59.716	536	297	636	0
P09972;A8MVZ9;J3KSV6;J3QKP5;K7EKH5;C9J8F3;J3QKK1	P09972;A8MVZ9	Fructose-bisphosphate aldolase C;Fructose-bisphosphate aldolase	ALDOC	sp|P09972|ALDOC_HUMAN Fructose-bisphosphate aldolase C OS=Homo sapiens OX=9606 GN=ALDOC PE=1 SV=2;tr|A8MVZ9|A8MVZ9_HUMAN Fructose-bisphosphate aldolase OS=Homo sapiens OX=9606 GN=ALDOC PE=1 SV=1	7	9	6	6	3	6	2	1	2	5	2	2	1	1	3	4	4	4	6	3	4	6	6	2	1	0	2	2	2	2	0	1	1	2	1	3	3	2	2	2	39.455	364	2	496	0
Q9Y6M5	Q9Y6M5	Zinc transporter 1	SLC30A1	sp|Q9Y6M5|ZNT1_HUMAN Zinc transporter 1 OS=Homo sapiens OX=9606 GN=SLC30A1 PE=1 SV=3	1	15	15	15	8	9	7	6	3	3	7	7	5	4	8	9	9	7	10	9	10	11	8	5	0	0	0	4	4	1	1	6	6	6	6	3	9	9	10	9	55.299	507	2	710	0
Q15399;D6RAP2;D6RA99	Q15399	Toll-like receptor 1	TLR1	sp|Q15399|TLR1_HUMAN Toll-like receptor 1 OS=Homo sapiens OX=9606 GN=TLR1 PE=1 SV=3	3	25	25	23	14	18	18	0	3	4	4	4	11	5	16	19	17	17	17	18	13	13	16	10	0	1	1	4	5	1	0	9	11	3	8	2	2	11	10	6	90.29	786	183	806	0
O75915;F8WF90;C9JQU6;F8WF33	O75915	PRA1 family protein 3	ARL6IP5	sp|O75915|PRAF3_HUMAN PRA1 family protein 3 OS=Homo sapiens OX=9606 GN=ARL6IP5 PE=1 SV=1	4	4	4	4	2	3	3	3	2	3	2	1	3	2	2	3	3	2	3	3	2	3	3	3	0	0	1	1	2	0	0	2	2	3	3	2	2	1	3	3	21.614	188	2	555	0
P12314;C9JSN8;A0A087WVS4;A0A087WUG7	P12314;C9JSN8	High affinity immunoglobulin gamma Fc receptor I	FCGR1A	sp|P12314|FCGR1_HUMAN High affinity immunoglobulin gamma Fc receptor I OS=Homo sapiens OX=9606 GN=FCGR1A PE=1 SV=2;tr|C9JSN8|C9JSN8_HUMAN High affinity immunoglobulin gamma Fc receptor I (Fragment) OS=Homo sapiens OX=9606 GN=FCGR1A PE=1 SV=1	4	20	20	12	12	13	12	7	8	7	9	9	9	8	12	11	14	14	11	12	11	12	12	10	1	0	2	7	8	3	0	7	12	5	2	3	6	6	7	3	42.631	374	276	617	0
P60174;U3KQF3;U3KPZ0;U3KPS5	P60174	Triosephosphate isomerase	TPI1	sp|P60174|TPIS_HUMAN Triosephosphate isomerase OS=Homo sapiens OX=9606 GN=TPI1 PE=1 SV=4	4	13	13	13	9	10	6	6	6	10	7	5	6	6	9	10	6	9	10	7	8	9	7	4	0	0	0	2	3	0	0	3	3	5	4	4	3	5	6	5	26.669	249	3	756	0
Q9BXX0	Q9BXX0	EMILIN-2	EMILIN2	sp|Q9BXX0|EMIL2_HUMAN EMILIN-2 OS=Homo sapiens OX=9606 GN=EMILIN2 PE=1 SV=3	1	37	37	37	18	21	17	11	9	14	13	10	15	13	20	19	19	21	22	19	23	18	21	5	0	1	2	4	6	3	1	10	11	4	7	5	5	11	11	6	115.69	1053	96	1160	0
Q9UHN6;F5H6B2;B4E1B9;H3BLX9;H3BLY0	Q9UHN6	Transmembrane protein 2	TMEM2	sp|Q9UHN6|CEIP2_HUMAN Cell surface hyaluronidase OS=Homo sapiens OX=9606 GN=CEMIP2 PE=1 SV=1	5	48	48	47	27	25	28	15	11	10	25	17	23	20	27	26	31	28	27	28	26	25	30	18	0	0	1	7	11	2	1	17	20	3	4	3	7	13	13	8	154.37	1383	230	1456	0
Q9UHG3;F8W8W4	Q9UHG3	Prenylcysteine oxidase 1	PCYOX1	sp|Q9UHG3|PCYOX_HUMAN Prenylcysteine oxidase 1 OS=Homo sapiens OX=9606 GN=PCYOX1 PE=1 SV=3	2	23	23	15	14	14	15	2	10	11	4	1	11	10	14	14	14	16	15	15	16	15	15	11	1	0	1	4	2	1	0	11	9	7	10	5	1	10	14	13	56.639	505	302	1073	0
P15509;F2Z3C9;J3JS74;V9GYE9	P15509;F2Z3C9;J3JS74	Granulocyte-macrophage colony-stimulating factor receptor subunit alpha	CSF2RA	sp|P15509|CSF2R_HUMAN Granulocyte-macrophage colony-stimulating factor receptor subunit alpha OS=Homo sapiens OX=9606 GN=CSF2RA PE=1 SV=1;tr|F2Z3C9|F2Z3C9_HUMAN Granulocyte-macrophage colony-stimulating factor receptor subunit alpha OS=Homo sapiens OX=9606	4	17	17	17	10	11	12	8	9	8	11	9	11	8	10	10	12	11	12	13	10	11	12	9	0	0	2	4	6	1	0	6	8	8	5	4	9	10	10	8	46.206	400	448	673	0
P05091;F8VP50;S4R3S4;P47895;O94788;H0Y2X5;H0YMG7	P05091	Aldehyde dehydrogenase, mitochondrial	ALDH2	sp|P05091|ALDH2_HUMAN Aldehyde dehydrogenase, mitochondrial OS=Homo sapiens OX=9606 GN=ALDH2 PE=1 SV=2	7	25	25	23	13	17	10	13	10	15	12	8	15	15	13	14	13	13	17	13	14	13	11	7	1	0	0	2	4	2	1	4	4	12	9	7	11	12	13	12	56.381	517	6	1239	0
P00367;P49448;A6NF36	P00367;P49448	Glutamate dehydrogenase 1, mitochondrial;Glutamate dehydrogenase 2, mitochondrial	GLUD1;GLUD2	sp|P00367|DHE3_HUMAN Glutamate dehydrogenase 1, mitochondrial OS=Homo sapiens OX=9606 GN=GLUD1 PE=1 SV=2;sp|P49448|DHE4_HUMAN Glutamate dehydrogenase 2, mitochondrial OS=Homo sapiens OX=9606 GN=GLUD2 PE=1 SV=2	3	28	28	27	14	20	6	11	14	20	16	12	15	14	14	19	8	16	20	8	15	22	9	8	0	0	0	2	5	2	0	5	6	8	11	11	10	17	17	16	61.397	558	16	1360	0
Q969X5;F2Z3Q5;F2Z2U2	Q969X5	Endoplasmic reticulum-Golgi intermediate compartment protein 1	ERGIC1	sp|Q969X5|ERGI1_HUMAN Endoplasmic reticulum-Golgi intermediate compartment protein 1 OS=Homo sapiens OX=9606 GN=ERGIC1 PE=1 SV=1	3	9	9	9	4	4	6	0	4	3	1	0	4	3	5	5	4	5	5	6	5	5	6	2	0	0	0	1	1	0	0	2	3	4	5	2	1	2	4	5	32.592	290	19	466	0
Q6UX71	Q6UX71	Plexin domain-containing protein 2	PLXDC2	sp|Q6UX71|PXDC2_HUMAN Plexin domain-containing protein 2 OS=Homo sapiens OX=9606 GN=PLXDC2 PE=1 SV=1	1	13	13	13	10	8	8	8	3	4	8	8	7	6	9	8	10	8	10	10	7	8	10	7	0	0	1	2	4	0	0	5	7	2	1	1	1	3	3	2	59.582	529	253	615	0
Q10472;K7EJV8;Q8IUC8;H7C2I5	Q10472	Polypeptide N-acetylgalactosaminyltransferase 1;Polypeptide N-acetylgalactosaminyltransferase 1 soluble form	GALNT1	sp|Q10472|GALT1_HUMAN Polypeptide N-acetylgalactosaminyltransferase 1 OS=Homo sapiens OX=9606 GN=GALNT1 PE=1 SV=1	4	27	27	27	11	14	15	5	7	9	10	4	10	9	15	15	16	18	15	15	13	13	16	9	1	1	1	5	4	2	0	7	8	7	7	3	6	9	8	5	64.218	559	93	916	0
Q15629;G3XAN4	Q15629;G3XAN4	Translocating chain-associated membrane protein 1	TRAM1	sp|Q15629|TRAM1_HUMAN Translocating chain-associated membrane protein 1 OS=Homo sapiens OX=9606 GN=TRAM1 PE=1 SV=3;tr|G3XAN4|G3XAN4_HUMAN Translocating chain-associated membrane protein 1 OS=Homo sapiens OX=9606 GN=TRAM1 PE=1 SV=1	2	7	7	7	4	3	5	1	2	3	0	0	1	1	4	4	3	4	4	3	4	4	3	1	0	0	0	2	1	2	0	1	1	4	4	2	0	2	2	3	43.071	374	7	275	0
P26038;V9GZ54;E9PNP4	P26038	Moesin	MSN	sp|P26038|MOES_HUMAN Moesin OS=Homo sapiens OX=9606 GN=MSN PE=1 SV=3	3	27	27	20	12	20	11	9	12	13	6	3	10	7	12	18	12	15	20	11	13	17	14	10	1	0	0	1	4	3	0	6	6	13	10	10	8	8	10	9	67.819	577	8	1084	0
P25090;M0R222;M0QXD3;M0QZ89	P25090	N-formyl peptide receptor 2	FPR2	sp|P25090|FPR2_HUMAN N-formyl peptide receptor 2 OS=Homo sapiens OX=9606 GN=FPR2 PE=1 SV=2	4	10	10	10	6	4	4	3	3	3	6	5	4	4	6	6	7	6	6	6	6	6	5	2	0	0	0	1	1	0	0	1	2	2	3	3	5	5	4	3	38.964	351	51	415	0
Q2L6G2;D5H3J5;A0A140T9H3;A0A140T9A9;A0A140T9Y5;A0A140T997;A0A140TA14;A0A140TA11	Q2L6G2;D5H3J5;A0A140T9H3;A0A140T9A9;A0A140T9Y5;A0A140T997;A0A140TA14;A0A140TA11		HLA-B	tr|Q2L6G2|Q2L6G2_HUMAN HLA class I histocompatibility antigen B alpha chain OS=Homo sapiens OX=9606 GN=HLA-B PE=1 SV=1;tr|D5H3J5|D5H3J5_HUMAN HLA class I histocompatibility antigen B alpha chain OS=Homo sapiens OX=9606 GN=HLA-B PE=1 SV=1;tr|A0A140T9H3|A0A1	8	18	9	6	9	15	6	8	7	6	5	4	9	10	8	14	7	9	16	6	8	16	6	5	1	2	1	5	1	3	2	10	7	12	5	5	7	5	13	13	40.479	362	100	408	0
Q92692;K7EKE8	Q92692	Nectin-2	PVRL2	sp|Q92692|NECT2_HUMAN Nectin-2 OS=Homo sapiens OX=9606 GN=NECTIN2 PE=1 SV=1	2	16	16	16	8	7	11	1	1	1	0	0	0	0	11	11	12	13	10	12	10	11	12	0	0	0	0	1	0	0	0	2	4	6	4	2	7	6	10	9	57.741	538	16	723	0
O75083;D6RD66	O75083	WD repeat-containing protein 1	WDR1	sp|O75083|WDR1_HUMAN WD repeat-containing protein 1 OS=Homo sapiens OX=9606 GN=WDR1 PE=1 SV=4	2	21	21	21	9	13	13	6	11	13	7	6	11	8	10	14	13	12	15	13	9	14	15	10	0	0	0	3	7	3	0	7	7	11	9	3	5	5	12	8	66.193	606	22	960	0
Q96S97;C9JZL8;A0A499FIY8;C9JC07;A0A494C017;C9JJV6	Q96S97;C9JZL8;A0A499FIY8;C9JC07	Myeloid-associated differentiation marker	MYADM	sp|Q96S97|MYADM_HUMAN Myeloid-associated differentiation marker OS=Homo sapiens OX=9606 GN=MYADM PE=1 SV=2;tr|C9JZL8|C9JZL8_HUMAN Myeloid-associated differentiation marker (Fragment) OS=Homo sapiens OX=9606 GN=MYADM PE=1 SV=1;tr|A0A499FIY8|A0A499FIY8_HUMAN	6	9	9	9	4	4	5	2	2	2	3	3	3	2	4	5	5	4	4	5	7	4	4	3	1	1	1	3	2	3	0	2	3	3	2	2	4	3	5	4	35.273	322	4	505	0
Q9Y5Y6	Q9Y5Y6	Suppressor of tumorigenicity 14 protein	ST14	sp|Q9Y5Y6|ST14_HUMAN Suppressor of tumorigenicity 14 protein OS=Homo sapiens OX=9606 GN=ST14 PE=1 SV=2	1	21	21	21	13	18	20	1	3	2	5	2	6	1	16	18	19	18	18	20	16	17	20	9	0	0	1	2	2	2	0	11	9	2	0	0	1	4	1	0	94.769	855	163	927	0
Q9Y639;Q9UFM8;H3BU51;H3BQ94	Q9Y639;Q9UFM8;H3BU51	Neuroplastin	NPTN;DKFZp566H1924	sp|Q9Y639|NPTN_HUMAN Neuroplastin OS=Homo sapiens OX=9606 GN=NPTN PE=1 SV=2;tr|Q9UFM8|Q9UFM8_HUMAN Neuroplastin (Fragment) OS=Homo sapiens OX=9606 GN=NPTN PE=1 SV=2;tr|H3BU51|H3BU51_HUMAN Neuroplastin OS=Homo sapiens OX=9606 GN=NPTN PE=1 SV=1	4	9	9	9	5	6	5	5	5	4	6	4	5	4	6	7	6	6	5	6	6	5	5	4	0	0	0	1	1	1	0	2	4	5	5	4	5	5	4	3	44.387	398	169	538	0
Q687X5;C9JS50	Q687X5;C9JS50	Metalloreductase STEAP4	STEAP4	sp|Q687X5|STEA4_HUMAN Metalloreductase STEAP4 OS=Homo sapiens OX=9606 GN=STEAP4 PE=1 SV=1;tr|C9JS50|C9JS50_HUMAN Metalloreductase STEAP4 OS=Homo sapiens OX=9606 GN=STEAP4 PE=1 SV=1	2	18	18	18	11	15	10	9	8	4	12	7	10	8	13	14	13	12	15	13	13	13	13	7	0	0	0	2	5	1	0	7	6	7	6	1	12	10	9	7	51.981	459	91	970	0
Q10469	Q10469	Alpha-1,6-mannosyl-glycoprotein 2-beta-N-acetylglucosaminyltransferase	MGAT2	sp|Q10469|MGAT2_HUMAN Alpha-1,6-mannosyl-glycoprotein 2-beta-N-acetylglucosaminyltransferase OS=Homo sapiens OX=9606 GN=MGAT2 PE=1 SV=1	1	17	17	17	13	13	12	6	5	9	8	5	9	8	14	14	11	15	12	12	14	13	11	7	1	1	4	6	6	4	0	6	7	5	5	2	7	10	10	6	51.55	447	7	841	0
P08238;Q58FF7;Q58FG1	P08238	Heat shock protein HSP 90-beta	HSP90AB1	sp|P08238|HS90B_HUMAN Heat shock protein HSP 90-beta OS=Homo sapiens OX=9606 GN=HSP90AB1 PE=1 SV=4	3	29	27	17	13	18	12	10	7	15	9	9	11	9	11	17	13	14	19	11	13	19	13	13	5	3	3	4	5	3	0	7	6	10	11	8	11	12	9	9	83.263	724	11	976	0
P50416;H3BMD2;H3BUJ0;H3BP22;H3BUV7	P50416	Carnitine O-palmitoyltransferase 1, liver isoform	CPT1A	sp|P50416|CPT1A_HUMAN Carnitine O-palmitoyltransferase 1, liver isoform OS=Homo sapiens OX=9606 GN=CPT1A PE=1 SV=2	5	26	26	25	15	17	15	6	7	11	4	3	12	9	14	17	14	17	18	17	18	16	17	11	0	0	0	4	5	2	0	10	11	8	7	5	0	7	10	8	88.367	773	12	1031	0
P12074	P12074	Cytochrome c oxidase subunit 6A1, mitochondrial	COX6A1	sp|P12074|CX6A1_HUMAN Cytochrome c oxidase subunit 6A1, mitochondrial OS=Homo sapiens OX=9606 GN=COX6A1 PE=1 SV=4	1	4	1	1	2	2	2	0	1	2	1	0	2	1	2	2	1	2	2	2	1	2	1	0	0	0	0	0	0	0	0	0	1	0	1	0	1	1	2	2	12.155	109		140	0.00058309
P51828;F5H4D1;H3BQ93;F5H699;A0A669KBF7;O95622;I3L3Q5;H3BMA5;B3KWA8	P51828;F5H4D1;H3BQ93	Adenylate cyclase type 7	ADCY7	sp|P51828|ADCY7_HUMAN Adenylate cyclase type 7 OS=Homo sapiens OX=9606 GN=ADCY7 PE=1 SV=1;tr|F5H4D1|F5H4D1_HUMAN Adenylate cyclase OS=Homo sapiens OX=9606 GN=ADCY7 PE=1 SV=1;tr|H3BQ93|H3BQ93_HUMAN Adenylate cyclase OS=Homo sapiens OX=9606 GN=ADCY7 PE=1 SV=	9	25	25	25	14	15	15	9	3	8	13	10	12	9	13	15	16	14	13	16	13	8	15	9	0	0	0	1	7	1	0	10	11	2	5	4	8	9	9	5	120.31	1080	8	996	0
Q9UHW9;A0A6Q8PH21;B3KXX3;H0YKQ8;H0YMQ9;H0YKE6;H0YKJ2;H0YKL8;A0A1B0GVB1;J3QSF2	Q9UHW9;A0A6Q8PH21;B3KXX3;H0YKQ8;H0YMQ9	Solute carrier family 12 member 6	SLC12A6	sp|Q9UHW9|S12A6_HUMAN Solute carrier family 12 member 6 OS=Homo sapiens OX=9606 GN=SLC12A6 PE=1 SV=2;tr|A0A6Q8PH21|A0A6Q8PH21_HUMAN Solute carrier family 12 member 6 OS=Homo sapiens OX=9606 GN=SLC12A6 PE=1 SV=1;tr|B3KXX3|B3KXX3_HUMAN Solute carrier family	10	29	29	24	17	16	18	4	4	3	9	4	6	6	16	17	18	20	16	18	16	17	19	6	0	0	0	1	3	0	0	5	8	2	6	1	6	8	6	3	127.62	1150	64	1162	0
P39656;A0A0C4DGS1;U3KQ84	P39656;A0A0C4DGS1	Dolichyl-diphosphooligosaccharide--protein glycosyltransferase 48 kDa subunit	DDOST	sp|P39656|OST48_HUMAN Dolichyl-diphosphooligosaccharide--protein glycosyltransferase 48 kDa subunit OS=Homo sapiens OX=9606 GN=DDOST PE=1 SV=4;tr|A0A0C4DGS1|A0A0C4DGS1_HUMAN Dolichyl-diphosphooligosaccharide--protein glycosyltransferase 48 kDa subunit OS=H	3	16	16	16	10	15	10	1	5	7	8	3	15	13	11	15	12	12	15	14	12	14	12	4	0	0	0	0	2	0	0	4	3	6	7	4	6	12	15	14	50.8	456	3	889	0
O60568;H7C2S8;H7C2V1;C9JU11;H7C0B8;C9JIX5;H7C2A8	O60568	Procollagen-lysine,2-oxoglutarate 5-dioxygenase 3	PLOD3	sp|O60568|PLOD3_HUMAN Multifunctional procollagen lysine hydroxylase and glycosyltransferase LH3 OS=Homo sapiens OX=9606 GN=PLOD3 PE=1 SV=1	7	32	32	32	14	28	15	3	6	9	2	0	17	18	17	28	16	18	29	18	18	26	18	11	0	1	0	0	3	0	0	9	6	6	7	2	0	5	15	10	84.784	738	85	1371	0
Q9NZQ7	Q9NZQ7	Programmed cell death 1 ligand 1	CD274	sp|Q9NZQ7|PD1L1_HUMAN Programmed cell death 1 ligand 1 OS=Homo sapiens OX=9606 GN=CD274 PE=1 SV=1	1	13	13	13	1	0	4	1	0	1	1	0	0	1	10	10	10	10	9	10	10	8	10	1	0	0	0	0	0	0	0	0	1	10	10	3	9	8	10	10	33.275	290	454	412	0
Q9H3S1;Q5TCJ5;Q5TCJ7;Q5TCI4;A0A0J9YVY6;O95025;Q13214;C9JKW7;A0A0C4DGV8	Q9H3S1;Q5TCJ5	Semaphorin-4A	SEMA4A	sp|Q9H3S1|SEM4A_HUMAN Semaphorin-4A OS=Homo sapiens OX=9606 GN=SEMA4A PE=1 SV=2;tr|Q5TCJ5|Q5TCJ5_HUMAN Semaphorin-4A OS=Homo sapiens OX=9606 GN=SEMA4A PE=1 SV=1	9	22	22	11	4	8	9	8	10	9	10	7	11	8	9	12	13	11	14	13	8	11	12	11	0	1	1	6	9	1	1	11	10	13	6	4	7	13	10	6	83.573	761	196	755	0
Q08722;A0A2R8Y484	Q08722;A0A2R8Y484	Leukocyte surface antigen CD47	CD47	sp|Q08722|CD47_HUMAN Leukocyte surface antigen CD47 OS=Homo sapiens OX=9606 GN=CD47 PE=1 SV=1;tr|A0A2R8Y484|A0A2R8Y484_HUMAN Integrin-associated protein (Fragment) OS=Homo sapiens OX=9606 GN=CD47 PE=1 SV=1	2	11	11	11	5	7	6	3	3	6	4	4	4	3	7	7	9	9	7	7	7	8	7	4	0	0	0	0	0	0	0	2	1	4	6	2	4	3	3	3	35.213	323	414	127	0
Q8N2K0;A0A5F9ZH49;A0A5F9ZHQ8;A0A5F9ZH71;A0A5F9ZHQ0;I3L206;A0A5F9ZHH2;A0A5F9ZH28;A0A5F9ZGW7;A0A5F9ZGT4;A0A5F9ZHF0;A0A5F9ZGZ9;I3L294;A0A5F9ZHM3;Q5T712;A0A5F9ZHG5;I3L1V0;I3L440;A0A5F9ZHE8	Q8N2K0;A0A5F9ZH49;A0A5F9ZHQ8;A0A5F9ZH71;A0A5F9ZHQ0;I3L206;A0A5F9ZHH2;A0A5F9ZH28;A0A5F9ZGW7;A0A5F9ZGT4;A0A5F9ZHF0;A0A5F9ZGZ9;I3L294;A0A5F9ZHM3	Monoacylglycerol lipase ABHD12	ABHD12	sp|Q8N2K0|ABD12_HUMAN Lysophosphatidylserine lipase ABHD12 OS=Homo sapiens OX=9606 GN=ABHD12 PE=1 SV=2;tr|A0A5F9ZH49|A0A5F9ZH49_HUMAN 2-arachidonoylglycerol hydrolase ABHD12 (Fragment) OS=Homo sapiens OX=9606 GN=ABHD12 PE=1 SV=1;tr|A0A5F9ZHQ8|A0A5F9ZHQ8_HU	19	13	13	13	8	10	9	1	4	4	2	1	5	5	7	9	9	9	10	9	7	10	10	6	0	0	0	3	4	0	0	7	6	5	5	2	2	6	9	7	45.096	398	2	715	0
P43308;E9PQI4;E9PJ35;E9PLP2;E9PN13;E9PQ05	P43308;E9PQI4;E9PJ35	Translocon-associated protein subunit beta	SSR2	sp|P43308|SSRB_HUMAN Translocon-associated protein subunit beta OS=Homo sapiens OX=9606 GN=SSR2 PE=1 SV=1;tr|E9PQI4|E9PQI4_HUMAN Translocon-associated protein subunit beta (Fragment) OS=Homo sapiens OX=9606 GN=SSR2 PE=1 SV=1;tr|E9PJ35|E9PJ35_HUMAN Transloc	6	5	5	5	3	3	5	2	2	2	3	2	3	3	3	3	3	3	3	5	4	2	3	3	0	0	0	0	1	0	0	1	1	3	2	0	2	3	3	2	20.135	183	752	19	0
O14657;H0Y7C8;REV__Q2TAC2;REV__A0A494BX66;REV__A0A590UJT6	O14657	Torsin-1B	TOR1B	sp|O14657|TOR1B_HUMAN Torsin-1B OS=Homo sapiens OX=9606 GN=TOR1B PE=1 SV=2	5	16	16	16	9	9	8	1	4	5	1	0	6	6	9	9	9	9	8	8	9	7	8	7	0	0	0	2	4	1	0	7	7	6	3	1	2	9	10	8	37.978	336	4	776	0
O95674;Q92903	O95674	Phosphatidate cytidylyltransferase 2	CDS2	sp|O95674|CDS2_HUMAN Phosphatidate cytidylyltransferase 2 OS=Homo sapiens OX=9606 GN=CDS2 PE=1 SV=1	2	9	9	9	4	5	7	0	0	1	3	1	4	5	4	5	6	5	5	7	5	5	6	2	1	1	1	2	2	2	1	3	4	1	1	0	2	3	4	3	51.417	445	13	453	0
Q15722;G3V4Q5	Q15722;G3V4Q5	Leukotriene B4 receptor 1	LTB4R	sp|Q15722|LT4R1_HUMAN Leukotriene B4 receptor 1 OS=Homo sapiens OX=9606 GN=LTB4R PE=1 SV=2;tr|G3V4Q5|G3V4Q5_HUMAN Leukotriene B4 receptor 1 (Fragment) OS=Homo sapiens OX=9606 GN=LTB4R PE=1 SV=1	2	7	7	7	2	2	4	4	3	3	2	3	2	3	3	2	3	3	2	4	3	2	4	2	1	0	2	2	1	2	2	1	1	2	1	0	2	2	2	2	37.557	352	15	276	0
P31146;H3BRY3;H3BTU6;H3BRJ0;H3BNA2;H3BU76;H3BSL1	P31146;H3BRY3	Coronin-1A;Coronin	CORO1A	sp|P31146|COR1A_HUMAN Coronin-1A OS=Homo sapiens OX=9606 GN=CORO1A PE=1 SV=4;tr|H3BRY3|H3BRY3_HUMAN Coronin OS=Homo sapiens OX=9606 GN=CORO1A PE=1 SV=1	7	18	18	18	4	7	7	8	10	14	6	6	6	4	5	8	7	6	8	7	5	4	8	6	0	0	0	2	4	2	0	5	6	7	4	5	5	6	7	5	51.026	461	8	474	0
O43707;F5GXS2;H7C144;K7EP19;Q9H254;M0QZQ3;C9JY79	O43707;F5GXS2;H7C144	Alpha-actinin-4	ACTN4	sp|O43707|ACTN4_HUMAN Alpha-actinin-4 OS=Homo sapiens OX=9606 GN=ACTN4 PE=1 SV=2;tr|F5GXS2|F5GXS2_HUMAN Actinin, alpha 4, isoform CRA_a OS=Homo sapiens OX=9606 GN=ACTN4 PE=1 SV=3;tr|H7C144|H7C144_HUMAN Alpha-actinin-4 OS=Homo sapiens OX=9606 GN=ACTN4 PE=1	7	44	44	30	22	28	20	8	8	19	17	16	24	17	22	30	24	26	29	24	27	26	24	23	2	1	0	3	10	5	0	15	16	10	5	3	17	16	18	8	104.85	911	12	1510	0
Q8TDQ1;J3KS52	Q8TDQ1;J3KS52	CMRF35-like molecule 1	CD300LF	sp|Q8TDQ1|CLM1_HUMAN CMRF35-like molecule 1 OS=Homo sapiens OX=9606 GN=CD300LF PE=1 SV=3;tr|J3KS52|J3KS52_HUMAN CMRF35-like molecule 1 OS=Homo sapiens OX=9606 GN=CD300LF PE=1 SV=1	2	8	8	8	8	7	6	6	5	8	5	5	4	5	7	6	5	7	7	5	6	7	4	2	0	0	0	0	1	1	0	2	2	6	6	4	4	3	5	5	32.335	290	11	652	0
P07204	P07204	Thrombomodulin	THBD	sp|P07204|TRBM_HUMAN Thrombomodulin OS=Homo sapiens OX=9606 GN=THBD PE=1 SV=2	1	13	13	13	5	11	8	1	1	1	2	1	1	0	9	11	13	13	10	11	11	11	11	3	0	1	2	2	1	2	0	3	3	0	0	0	0	2	1	0	60.329	575	163	440	0
P14678;P63162;J3QLE5;J3KRY3;S4R3P3	P14678;P63162;J3QLE5;J3KRY3;S4R3P3	Small nuclear ribonucleoprotein-associated proteins B and B;Small nuclear ribonucleoprotein-associated protein N	SNRPB;SNRPN	sp|P14678|RSMB_HUMAN Small nuclear ribonucleoprotein-associated proteins B and B OS=Homo sapiens OX=9606 GN=SNRPB PE=1 SV=2;sp|P63162|RSMN_HUMAN Small nuclear ribonucleoprotein-associated protein N OS=Homo sapiens OX=9606 GN=SNRPN PE=1 SV=1;tr|J3QLE5|J3QL	5	7	7	7	5	7	4	2	3	4	3	2	4	4	5	5	4	5	7	4	5	7	4	1	0	1	0	1	1	1	0	2	2	2	3	1	2	4	5	5	24.61	240	1	748	0
Q14624;B7ZKJ8;H7C0L5	Q14624;B7ZKJ8;H7C0L5	Inter-alpha-trypsin inhibitor heavy chain H4;70 kDa inter-alpha-trypsin inhibitor heavy chain H4;35 kDa inter-alpha-trypsin inhibitor heavy chain H4	ITIH4	sp|Q14624|ITIH4_HUMAN Inter-alpha-trypsin inhibitor heavy chain H4 OS=Homo sapiens OX=9606 GN=ITIH4 PE=1 SV=4;tr|B7ZKJ8|B7ZKJ8_HUMAN ITIH4 protein OS=Homo sapiens OX=9606 GN=ITIH4 PE=1 SV=1;tr|H7C0L5|H7C0L5_HUMAN Inter-alpha-trypsin inhibitor heavy chain H	3	32	32	32	13	18	19	1	3	4	12	5	3	1	12	10	19	12	13	16	11	10	15	4	0	0	0	1	1	0	0	6	6	3	1	1	0	1	2	1	103.36	930	149	590	0
Q01518;Q5T0R4;Q5T0R3;Q5T0R2;Q5T0R1;Q5T0R7;Q5T0R6;Q5T0R5;P40123;B7Z385;A0A087X0J3;A0A087WZ15	Q01518	Adenylyl cyclase-associated protein 1	CAP1	sp|Q01518|CAP1_HUMAN Adenylyl cyclase-associated protein 1 OS=Homo sapiens OX=9606 GN=CAP1 PE=1 SV=5	12	19	19	11	6	9	8	7	7	12	7	4	7	7	7	10	8	9	10	9	8	9	9	5	0	0	0	2	3	1	0	4	4	7	7	4	5	6	6	6	51.901	475	9	700	0
Q9NV96;A0A669KBE6;A0A669KBF5;A0A669KB92;A0A669KBA0	Q9NV96;A0A669KBE6;A0A669KBF5	Cell cycle control protein 50A	TMEM30A	sp|Q9NV96|CC50A_HUMAN Cell cycle control protein 50A OS=Homo sapiens OX=9606 GN=TMEM30A PE=1 SV=1;tr|A0A669KBE6|A0A669KBE6_HUMAN Cell cycle control protein OS=Homo sapiens OX=9606 GN=TMEM30A PE=1 SV=1;tr|A0A669KBF5|A0A669KBF5_HUMAN Cell cycle control prote	5	15	15	12	7	6	11	7	6	7	7	6	7	6	8	7	10	11	8	11	9	7	11	2	0	1	0	0	1	1	0	2	3	6	6	0	6	7	5	5	40.683	361	357	457	0
Q08211	Q08211	ATP-dependent RNA helicase A	DHX9	sp|Q08211|DHX9_HUMAN ATP-dependent RNA helicase A OS=Homo sapiens OX=9606 GN=DHX9 PE=1 SV=4	1	35	35	35	15	21	19	4	7	16	13	7	20	16	18	26	19	18	26	22	19	23	25	18	0	0	0	3	10	4	0	11	14	3	9	1	10	7	15	16	140.96	1270	3	1241	0
P20138;B4DF51	P20138	Myeloid cell surface antigen CD33	CD33	sp|P20138|CD33_HUMAN Myeloid cell surface antigen CD33 OS=Homo sapiens OX=9606 GN=CD33 PE=1 SV=2	2	17	17	17	10	8	8	7	4	11	7	8	7	9	9	5	7	12	7	9	9	7	6	4	1	1	1	1	1	0	1	2	2	5	7	2	4	5	5	4	39.825	364	299	411	0
P15848;A0A2U3U034	P15848;A0A2U3U034	Arylsulfatase B	ARSB	sp|P15848|ARSB_HUMAN Arylsulfatase B OS=Homo sapiens OX=9606 GN=ARSB PE=1 SV=1;tr|A0A2U3U034|A0A2U3U034_HUMAN Arylsulfatase B OS=Homo sapiens OX=9606 GN=ARSB PE=1 SV=1	2	18	18	18	10	11	13	2	7	6	6	2	11	10	12	10	11	12	10	14	11	12	12	7	1	2	2	2	4	2	1	8	9	6	6	3	5	9	11	8	59.687	533	192	610	0
P28799;K7EKL3;K7EQ05;K7EMR1;K7EQI0;K7ENI2;K7ENN1;K7EK92;K7EQK6;K7EM89;K7EJY4;K7ERM2;K7EPL0;K7ELY1	P28799;K7EKL3;K7EQ05	Granulins;Acrogranin;Paragranulin;Granulin-1;Granulin-2;Granulin-3;Granulin-4;Granulin-5;Granulin-6;Granulin-7	GRN	sp|P28799|GRN_HUMAN Progranulin OS=Homo sapiens OX=9606 GN=GRN PE=1 SV=2;tr|K7EKL3|K7EKL3_HUMAN Progranulin (Fragment) OS=Homo sapiens OX=9606 GN=GRN PE=1 SV=1;tr|K7EQ05|K7EQ05_HUMAN Progranulin OS=Homo sapiens OX=9606 GN=GRN PE=1 SV=1	14	21	21	21	10	13	8	6	7	10	4	3	6	5	9	9	11	10	10	9	10	10	9	7	1	2	2	3	3	4	1	6	9	6	7	4	2	5	5	2	63.544	593	208	504	0
Q99572;F5H8E7;J3KN30;F5H2X6;F5H237	Q99572	P2X purinoceptor 7	P2RX7	sp|Q99572|P2RX7_HUMAN P2X purinoceptor 7 OS=Homo sapiens OX=9606 GN=P2RX7 PE=1 SV=4	5	23	23	23	12	11	14	1	7	8	3	1	4	5	12	9	15	14	9	14	13	9	15	5	1	0	0	0	3	0	0	6	6	12	13	4	6	8	13	11	68.584	595	300	524	0
P52209;K7EPF6;K7EM49;K7EMN2;K7ELN9	P52209	6-phosphogluconate dehydrogenase, decarboxylating	PGD	sp|P52209|6PGD_HUMAN 6-phosphogluconate dehydrogenase, decarboxylating OS=Homo sapiens OX=9606 GN=PGD PE=1 SV=3	5	18	18	18	11	11	12	9	8	13	8	8	7	6	12	13	12	12	12	12	11	13	12	10	0	1	1	2	4	2	0	8	10	10	5	6	9	9	10	4	53.139	483	11	923	0
P16401	P16401	Histone H1.5	HIST1H1B	sp|P16401|H15_HUMAN Histone H1.5 OS=Homo sapiens OX=9606 GN=H1-5 PE=1 SV=3	1	5	5	5	1	3	0	2	4	4	1	1	1	1	1	3	0	2	3	0	2	3	0	0	0	0	0	0	0	0	0	0	0	1	2	3	1	1	1	1	22.58	226	7	101	0.0006592
Q9NUN5;A0A3B3IT31;A0A3B3IRS7;A0A3F2YP66;A0A3B3ITP2;A0A3B3IU68;A0A3B3IS99;A0A3B3IRL1;A0A3B3IT65;A0A3B3IU99;A0A3B3ITR7;A0A3B3ITM4;A0A3B3IU91;A0A3B3IRN0	Q9NUN5;A0A3B3IT31;A0A3B3IRS7;A0A3F2YP66;A0A3B3ITP2;A0A3B3IU68	Probable lysosomal cobalamin transporter	LMBRD1	sp|Q9NUN5|LMBD1_HUMAN Lysosomal cobalamin transport escort protein LMBD1 OS=Homo sapiens OX=9606 GN=LMBRD1 PE=1 SV=1;tr|A0A3B3IT31|A0A3B3IT31_HUMAN Lysosomal cobalamin transport escort protein LMBD1 OS=Homo sapiens OX=9606 GN=LMBRD1 PE=1 SV=1;tr|A0A3B3IRS7	14	4	4	4	2	3	4	1	1	1	2	1	2	2	2	3	3	3	3	4	3	3	3	2	0	0	0	1	0	0	0	2	2	1	2	0	1	1	1	1	61.388	540	24	208	0
O43567;C9IY58;C9JCY0;C9J7B4;C9J8T4;C9JYN7;C9JRV0;F8WDJ5;C9J383;H7C5Q6	O43567;C9IY58;C9JCY0	E3 ubiquitin-protein ligase RNF13	RNF13	sp|O43567|RNF13_HUMAN E3 ubiquitin-protein ligase RNF13 OS=Homo sapiens OX=9606 GN=RNF13 PE=1 SV=1;tr|C9IY58|C9IY58_HUMAN E3 ubiquitin-protein ligase RNF13 (Fragment) OS=Homo sapiens OX=9606 GN=RNF13 PE=1 SV=3;tr|C9JCY0|C9JCY0_HUMAN E3 ubiquitin-protein li	10	15	15	15	10	9	10	3	2	3	5	7	4	3	11	9	12	10	10	11	11	9	12	8	0	0	0	2	3	0	0	8	9	5	5	2	5	6	5	3	42.813	381	225	466	0
Q9UEW3;C9JKT8	Q9UEW3	Macrophage receptor MARCO	MARCO	sp|Q9UEW3|MARCO_HUMAN Macrophage receptor MARCO OS=Homo sapiens OX=9606 GN=MARCO PE=1 SV=1	2	10	10	10	2	4	4	0	0	0	0	0	2	0	6	8	8	7	7	7	7	3	8	0	0	0	0	1	0	0	0	0	2	0	3	0	1	0	0	0	52.657	520	180	250	0
P31930	P31930	Cytochrome b-c1 complex subunit 1, mitochondrial	UQCRC1	sp|P31930|QCR1_HUMAN Cytochrome b-c1 complex subunit 1, mitochondrial OS=Homo sapiens OX=9606 GN=UQCRC1 PE=1 SV=3	1	16	16	16	7	12	6	0	2	8	5	1	11	8	10	11	7	11	13	5	10	12	8	6	0	0	0	2	3	1	0	3	5	3	5	1	0	8	10	8	52.645	480	1	669	0
P07237;H7BZ94;H0Y3Z3;I3L312;I3L398;I3L4M2;I3L3P5;I3NI03;I3L3U6;I3L0S0	P07237;H7BZ94;H0Y3Z3	Protein disulfide-isomerase	P4HB	sp|P07237|PDIA1_HUMAN Protein disulfide-isomerase OS=Homo sapiens OX=9606 GN=P4HB PE=1 SV=3;tr|H7BZ94|H7BZ94_HUMAN Protein disulfide-isomerase OS=Homo sapiens OX=9606 GN=P4HB PE=1 SV=2;tr|H0Y3Z3|H0Y3Z3_HUMAN Protein disulfide-isomerase (Fragment) OS=Homo s	10	21	21	21	11	18	12	7	5	11	10	9	13	10	13	17	13	12	18	10	11	16	13	9	1	1	1	3	5	2	0	6	6	7	8	2	9	8	11	10	57.116	508	13	992	0
P05120;E7ERB5;E7EPJ9;E9PDK7	P05120	Plasminogen activator inhibitor 2	SERPINB2	sp|P05120|PAI2_HUMAN Plasminogen activator inhibitor 2 OS=Homo sapiens OX=9606 GN=SERPINB2 PE=1 SV=2	4	18	18	9	8	14	8	1	1	2	1	0	5	1	11	15	11	14	15	13	11	14	12	2	1	2	1	1	0	0	0	1	2	0	4	0	2	2	3	2	46.596	415	43	701	0
P02786;G3V0E5;H7C3V5;F8WBE5	P02786;G3V0E5	Transferrin receptor protein 1;Transferrin receptor protein 1, serum form	TFRC	sp|P02786|TFR1_HUMAN Transferrin receptor protein 1 OS=Homo sapiens OX=9606 GN=TFRC PE=1 SV=2;tr|G3V0E5|G3V0E5_HUMAN Transferrin receptor protein 1 OS=Homo sapiens OX=9606 GN=TFRC PE=1 SV=1	4	32	32	32	13	16	12	6	3	7	10	3	9	6	22	21	19	23	22	17	20	23	18	6	0	0	0	2	3	1	0	5	6	15	22	3	20	14	26	23	84.87	760	239	1080	0
P32246;P51677	P32246	C-C chemokine receptor type 1	CCR1	sp|P32246|CCR1_HUMAN C-C chemokine receptor type 1 OS=Homo sapiens OX=9606 GN=CCR1 PE=1 SV=1	2	7	7	7	5	4	6	1	1	2	2	1	3	3	4	3	6	5	4	5	5	4	6	1	0	0	0	0	1	0	0	2	2	0	1	0	1	2	3	1	41.172	355	3	441	0
P07333;E9PEK4;D6RGW1	P07333;E9PEK4	Macrophage colony-stimulating factor 1 receptor	CSF1R	sp|P07333|CSF1R_HUMAN Macrophage colony-stimulating factor 1 receptor OS=Homo sapiens OX=9606 GN=CSF1R PE=1 SV=2;tr|E9PEK4|E9PEK4_HUMAN Macrophage colony-stimulating factor 1 receptor OS=Homo sapiens OX=9606 GN=CSF1R PE=1 SV=1	3	22	22	22	12	16	17	1	0	1	6	4	5	4	11	14	16	14	15	18	14	16	18	3	0	0	0	1	1	0	0	2	4	3	3	1	3	6	3	0	107.98	972	288	664	0
P13639;M0R0I6	P13639	Elongation factor 2	EEF2	sp|P13639|EF2_HUMAN Elongation factor 2 OS=Homo sapiens OX=9606 GN=EEF2 PE=1 SV=4	2	33	33	32	12	17	13	13	11	16	10	7	14	12	13	19	16	16	19	14	15	16	14	11	1	0	0	2	5	3	0	7	11	12	8	6	9	8	13	15	95.337	858	6	1087	0
P49961;R4GMQ9;A0A1W2PQK8;A0A0U1RR44	P49961	Ectonucleoside triphosphate diphosphohydrolase 1	ENTPD1	sp|P49961|ENTP1_HUMAN Ectonucleoside triphosphate diphosphohydrolase 1 OS=Homo sapiens OX=9606 GN=ENTPD1 PE=1 SV=1	4	18	18	18	8	11	11	7	8	8	9	5	6	6	10	10	11	11	11	11	9	9	10	6	1	1	2	3	0	1	0	6	7	6	7	2	6	5	6	4	57.964	510	233	564	0
P16150;C9JUK7	P16150;C9JUK7	Leukosialin	SPN	sp|P16150|LEUK_HUMAN Leukosialin OS=Homo sapiens OX=9606 GN=SPN PE=1 SV=1;tr|C9JUK7|C9JUK7_HUMAN Leukosialin (Fragment) OS=Homo sapiens OX=9606 GN=SPN PE=1 SV=1	2	8	8	8	3	4	2	4	4	4	3	2	4	3	4	4	3	4	3	2	5	3	3	3	0	0	2	3	3	1	0	2	3	2	3	3	1	2	2	3	40.321	400	2	296	0
P25774;U3KPS4;U3KQE7	P25774	Cathepsin S	CTSS	sp|P25774|CATS_HUMAN Cathepsin S OS=Homo sapiens OX=9606 GN=CTSS PE=1 SV=3	3	16	16	16	8	10	5	3	10	12	4	3	6	6	8	9	4	7	11	5	7	9	4	5	1	1	1	2	3	3	1	5	7	9	6	3	4	4	7	5	37.495	331	10	568	0
P31040;D6RFM5;A0A087X1I3;A0A494C1T6;H0Y8X1	P31040;D6RFM5;A0A087X1I3	Succinate dehydrogenase [ubiquinone] flavoprotein subunit, mitochondrial	SDHA	sp|P31040|SDHA_HUMAN Succinate dehydrogenase [ubiquinone] flavoprotein subunit, mitochondrial OS=Homo sapiens OX=9606 GN=SDHA PE=1 SV=2;tr|D6RFM5|D6RFM5_HUMAN Succinate dehydrogenase [ubiquinone] flavoprotein subunit, mitochondrial OS=Homo sapiens OX=9606	5	23	23	23	10	15	8	3	4	5	10	9	12	10	12	12	11	13	17	11	11	13	10	5	0	0	0	0	4	0	0	3	5	3	6	4	10	9	12	11	72.691	664	3	987	0
P00338;F5GXY2;F5GYU2;F5GXH2;F5H5J4;F5H6W8;F5GZQ4;F5H8H6;F5GXC7;F5GWW2;F5GXU1	P00338;F5GXY2;F5GYU2;F5GXH2	L-lactate dehydrogenase A chain	LDHA	sp|P00338|LDHA_HUMAN L-lactate dehydrogenase A chain OS=Homo sapiens OX=9606 GN=LDHA PE=1 SV=2;tr|F5GXY2|F5GXY2_HUMAN L-lactate dehydrogenase A chain (Fragment) OS=Homo sapiens OX=9606 GN=LDHA PE=1 SV=8;tr|F5GYU2|F5GYU2_HUMAN L-lactate dehydrogenase A chai	11	17	17	14	6	10	7	6	8	11	5	4	7	6	7	10	7	8	12	7	7	10	7	5	0	0	0	0	3	0	0	5	5	8	5	6	4	5	5	3	36.688	332	7	662	0
P22314;Q5JRR6;Q5JRR9;Q5JRS0;Q5JRS2;Q5JRS1;Q5JRS3	P22314	Ubiquitin-like modifier-activating enzyme 1	UBA1	sp|P22314|UBA1_HUMAN Ubiquitin-like modifier-activating enzyme 1 OS=Homo sapiens OX=9606 GN=UBA1 PE=1 SV=3	7	40	40	40	11	26	14	14	12	21	7	6	17	14	13	24	20	20	28	17	14	21	18	17	1	1	0	6	7	5	0	11	13	12	12	9	7	7	12	11	117.85	1058	9	1279	0
Q5JU69;Q8N2E6	Q5JU69	Torsin-2A	TOR2A	sp|Q5JU69|TOR2A_HUMAN Torsin-2A OS=Homo sapiens OX=9606 GN=TOR2A PE=2 SV=1	2	13	13	13	8	11	10	1	2	2	2	1	5	5	9	13	9	8	12	10	10	10	10	7	0	0	0	1	3	0	0	6	6	3	2	1	0	7	7	5	35.714	321	81	608	0
O75976;J3QQJ4;J3QRJ9	O75976	Carboxypeptidase D	CPD	sp|O75976|CBPD_HUMAN Carboxypeptidase D OS=Homo sapiens OX=9606 GN=CPD PE=1 SV=2	3	44	44	44	22	18	24	7	7	11	22	15	20	13	25	24	26	26	25	23	30	27	28	12	0	1	2	2	2	2	0	10	15	7	10	3	12	6	21	14	152.93	1380	398	1060	0
Q9Y251;D6RHG4;D6RAQ1	Q9Y251	Heparanase;Heparanase 8 kDa subunit;Heparanase 50 kDa subunit	HPSE	sp|Q9Y251|HPSE_HUMAN Heparanase OS=Homo sapiens OX=9606 GN=HPSE PE=1 SV=2	3	24	24	24	11	15	14	0	1	0	1	0	4	4	12	15	17	12	14	17	13	14	14	3	0	0	0	0	2	0	0	1	2	2	3	0	1	5	6	5	61.148	543	272	462	0
Q9H0U3;A0A087WU53	Q9H0U3;A0A087WU53	Magnesium transporter protein 1	MAGT1	sp|Q9H0U3|MAGT1_HUMAN Magnesium transporter protein 1 OS=Homo sapiens OX=9606 GN=MAGT1 PE=1 SV=1;tr|A0A087WU53|A0A087WU53_HUMAN Dolichyl-diphosphooligosaccharide--protein glycosyltransferase subunit MAGT1 OS=Homo sapiens OX=9606 GN=MAGT1 PE=1 SV=1	2	10	10	10	4	5	8	4	6	6	2	1	5	2	4	4	6	6	6	5	4	5	7	2	0	0	0	2	2	2	0	2	3	5	6	5	0	4	3	2	38.036	335	46	431	0
P21462;M0R315	P21462;M0R315	fMet-Leu-Phe receptor	FPR1	sp|P21462|FPR1_HUMAN fMet-Leu-Phe receptor OS=Homo sapiens OX=9606 GN=FPR1 PE=1 SV=3;tr|M0R315|M0R315_HUMAN fMet-Leu-Phe receptor (Fragment) OS=Homo sapiens OX=9606 GN=FPR1 PE=1 SV=1	2	12	12	12	6	5	7	3	3	4	5	3	6	4	7	6	5	9	5	6	7	6	5	2	0	0	0	2	1	1	1	2	3	1	5	3	4	3	4	3	38.445	350	6	550	0
Q96KA5	Q96KA5	Cleft lip and palate transmembrane protein 1-like protein	CLPTM1L	sp|Q96KA5|CLP1L_HUMAN Cleft lip and palate transmembrane protein 1-like protein OS=Homo sapiens OX=9606 GN=CLPTM1L PE=1 SV=1	1	17	17	4	8	8	9	0	3	3	4	1	5	5	8	10	10	9	9	9	9	10	11	4	0	0	1	2	1	2	0	4	5	2	4	1	3	4	5	4	62.228	538	14	607	0
Q6PCB8;D6RDX7	Q6PCB8;D6RDX7	Embigin	EMB	sp|Q6PCB8|EMB_HUMAN Embigin OS=Homo sapiens OX=9606 GN=EMB PE=1 SV=1;tr|D6RDX7|D6RDX7_HUMAN Embigin OS=Homo sapiens OX=9606 GN=EMB PE=1 SV=1	2	17	17	17	7	5	7	7	8	7	9	7	7	6	9	7	8	10	6	8	9	7	8	4	0	0	3	4	3	4	0	3	4	6	6	3	7	6	5	6	36.881	327	152	487	0
P10412;P16403;P16402	P10412;P16403;P16402	Histone H1.4;Histone H1.2;Histone H1.3	HIST1H1E;HIST1H1C;HIST1H1D	sp|P10412|H14_HUMAN Histone H1.4 OS=Homo sapiens OX=9606 GN=H1-4 PE=1 SV=2;sp|P16403|H12_HUMAN Histone H1.2 OS=Homo sapiens OX=9606 GN=H1-2 PE=1 SV=2;sp|P16402|H13_HUMAN Histone H1.3 OS=Homo sapiens OX=9606 GN=H1-3 PE=1 SV=2	3	7	7	5	2	2	0	4	5	6	2	1	1	1	2	3	1	3	3	0	2	3	1	0	0	0	0	0	0	2	0	0	0	4	3	4	1	1	1	1	21.865	219	6	148	0
Q5QGZ9;A8MVL9	Q5QGZ9	C-type lectin domain family 12 member A	CLEC12A	sp|Q5QGZ9|CL12A_HUMAN C-type lectin domain family 12 member A OS=Homo sapiens OX=9606 GN=CLEC12A PE=1 SV=3	2	13	13	13	7	8	8	7	7	8	8	5	7	7	7	8	8	9	9	8	8	10	8	8	1	2	2	4	5	4	1	4	6	6	5	3	5	5	6	5	30.761	265	255	673	0
P20933;H0Y9C7;H0Y8L9	P20933	N(4)-(beta-N-acetylglucosaminyl)-L-asparaginase;Glycosylasparaginase alpha chain;Glycosylasparaginase beta chain	AGA	sp|P20933|ASPG_HUMAN N(4)-(beta-N-acetylglucosaminyl)-L-asparaginase OS=Homo sapiens OX=9606 GN=AGA PE=1 SV=2	3	7	7	7	3	3	3	0	2	3	0	0	5	3	3	3	3	3	3	4	3	3	4	3	0	1	1	1	1	2	0	3	2	1	3	0	0	2	3	3	37.208	346	8	419	0
O43570;B3KUB4	O43570;B3KUB4	Carbonic anhydrase 12	CA12	sp|O43570|CAH12_HUMAN Carbonic anhydrase 12 OS=Homo sapiens OX=9606 GN=CA12 PE=1 SV=1;tr|B3KUB4|B3KUB4_HUMAN Carbonic anhydrase OS=Homo sapiens OX=9606 GN=CA12 PE=1 SV=1	2	8	8	8	0	0	1	0	0	0	0	0	0	0	7	7	8	7	5	6	8	4	7	1	0	0	0	0	0	0	0	0	1	0	1	0	0	0	2	0	39.45	354	12	300	0
Q15758;M0QXM4;M0QX44;M0R144	Q15758;M0QXM4	Neutral amino acid transporter B(0);Amino acid transporter	SLC1A5	sp|Q15758|AAAT_HUMAN Neutral amino acid transporter B(0) OS=Homo sapiens OX=9606 GN=SLC1A5 PE=1 SV=2;tr|M0QXM4|M0QXM4_HUMAN Amino acid transporter OS=Homo sapiens OX=9606 GN=SLC1A5 PE=1 SV=1	4	12	12	12	5	8	7	7	5	4	7	8	7	4	6	6	9	6	6	8	7	6	8	7	0	0	1	3	3	1	0	7	8	5	3	1	7	7	7	4	56.598	541	15	623	0
A6NI73	A6NI73	Leukocyte immunoglobulin-like receptor subfamily A member 5	LILRA5	sp|A6NI73|LIRA5_HUMAN Leukocyte immunoglobulin-like receptor subfamily A member 5 OS=Homo sapiens OX=9606 GN=LILRA5 PE=1 SV=1	1	11	11	11	5	4	6	5	5	4	6	4	7	5	8	4	8	8	5	7	8	4	8	5	1	1	1	2	2	2	1	3	4	3	2	0	4	3	6	5	32.755	299	81	358	0
Q9HBR0;H0YF92;I3L0Q8;F5H3T4;H0YGS1	Q9HBR0	Putative sodium-coupled neutral amino acid transporter 10	SLC38A10	sp|Q9HBR0|S38AA_HUMAN Putative sodium-coupled neutral amino acid transporter 10 OS=Homo sapiens OX=9606 GN=SLC38A10 PE=1 SV=2	5	26	26	26	15	16	11	2	6	7	7	5	6	6	17	15	12	16	17	10	16	16	10	6	0	1	1	3	4	3	0	5	6	2	4	2	7	8	6	5	119.76	1119	2	881	0
P05106;H3BM21;I3L4X8	P05106;H3BM21	Integrin beta-3;Integrin beta	ITGB3	sp|P05106|ITB3_HUMAN Integrin beta-3 OS=Homo sapiens OX=9606 GN=ITGB3 PE=1 SV=2;tr|H3BM21|H3BM21_HUMAN Integrin beta (Fragment) OS=Homo sapiens OX=9606 PE=3 SV=1	3	27	27	27	8	18	13	4	9	16	11	7	7	5	10	12	13	10	15	12	13	16	13	0	0	0	0	1	0	0	0	4	3	2	1	1	1	2	2	0	87.057	788	61	673	0
Q6RW13;D6RB40;D6RBK6;X6R9H3	Q6RW13	Type-1 angiotensin II receptor-associated protein	AGTRAP	sp|Q6RW13|ATRAP_HUMAN Type-1 angiotensin II receptor-associated protein OS=Homo sapiens OX=9606 GN=AGTRAP PE=1 SV=1	4	6	6	6	3	4	4	1	2	3	2	2	2	2	3	3	5	3	3	5	3	3	4	2	0	0	1	2	1	2	1	2	2	2	2	2	2	2	2	2	17.419	159	1	324	0
Q8TCT8;H0YNA7	Q8TCT8;H0YNA7	Signal peptide peptidase-like 2A	SPPL2A	sp|Q8TCT8|SPP2A_HUMAN Signal peptide peptidase-like 2A OS=Homo sapiens OX=9606 GN=SPPL2A PE=1 SV=2;tr|H0YNA7|H0YNA7_HUMAN Signal peptide peptidase-like 2A (Fragment) OS=Homo sapiens OX=9606 GN=SPPL2A PE=1 SV=8	2	14	14	10	4	4	12	3	2	2	4	4	5	3	3	6	12	8	6	11	4	6	12	4	0	0	1	2	2	2	0	2	4	4	4	0	6	7	6	7	58.143	520	338	274	0
P08758;D6RBL5;D6RBE9;E9PHT9;D6RCN3	P08758;D6RBL5;D6RBE9	Annexin A5;Annexin	ANXA5	sp|P08758|ANXA5_HUMAN Annexin A5 OS=Homo sapiens OX=9606 GN=ANXA5 PE=1 SV=2;tr|D6RBL5|D6RBL5_HUMAN Annexin OS=Homo sapiens OX=9606 GN=ANXA5 PE=1 SV=1;tr|D6RBE9|D6RBE9_HUMAN Annexin OS=Homo sapiens OX=9606 GN=ANXA5 PE=1 SV=1	5	20	20	20	8	17	10	3	4	5	6	5	7	4	9	14	12	13	16	14	11	15	11	9	0	1	0	1	3	1	0	7	8	8	5	2	9	7	8	3	35.936	320	17	800	0
Q13438;B4E321;F8W1V2;F8W1N0;F8VZI7;F8W0R2	Q13438;B4E321	Protein OS-9	OS9	sp|Q13438|OS9_HUMAN Protein OS-9 OS=Homo sapiens OX=9606 GN=OS9 PE=1 SV=1;tr|B4E321|B4E321_HUMAN Protein OS-9 OS=Homo sapiens OX=9606 GN=OS9 PE=1 SV=1	6	28	28	28	13	20	13	0	5	4	2	2	7	9	12	19	14	15	19	16	14	20	17	11	0	0	0	1	2	2	0	9	13	6	5	1	0	5	10	6	75.561	667	1	803	0
P07437;Q5JP53;Q5ST81	P07437;Q5JP53;Q5ST81	Tubulin beta chain	TUBB	sp|P07437|TBB5_HUMAN Tubulin beta chain OS=Homo sapiens OX=9606 GN=TUBB PE=1 SV=2;tr|Q5JP53|Q5JP53_HUMAN Tubulin beta chain OS=Homo sapiens OX=9606 GN=TUBB PE=1 SV=1;tr|Q5ST81|Q5ST81_HUMAN Tubulin beta chain OS=Homo sapiens OX=9606 GN=TUBB PE=1 SV=1	3	20	5	4	10	17	12	14	14	15	14	10	12	12	13	16	14	15	15	12	14	13	13	11	4	3	2	6	9	5	1	12	10	13	14	10	13	11	13	12	49.67	444	2	551	0
P28907;H0Y950	P28907;H0Y950	ADP-ribosyl cyclase/cyclic ADP-ribose hydrolase 1	CD38	sp|P28907|CD38_HUMAN ADP-ribosyl cyclase/cyclic ADP-ribose hydrolase 1 OS=Homo sapiens OX=9606 GN=CD38 PE=1 SV=2;tr|H0Y950|H0Y950_HUMAN 2-phospho-ADP-ribosyl cyclase (Fragment) OS=Homo sapiens OX=9606 GN=CD38 PE=1 SV=8	2	15	15	15	8	8	9	10	11	10	6	4	6	6	8	9	9	8	8	9	8	10	8	6	0	0	0	2	2	1	0	4	6	12	6	1	5	6	8	9	34.328	300	615	433	0
A8K968;A0A0J9YY18;A0A0J9YW31;A0A0J9YWN0;A0A0J9YWS4	A8K968			tr|A8K968|A8K968_HUMAN Band 4.1-like protein 3 OS=Homo sapiens OX=9606 GN=EPB41L3 PE=1 SV=1	5	26	26	1	13	20	3	1	1	2	4	2	12	11	17	23	11	18	24	6	18	22	10	0	0	0	0	0	0	0	0	0	0	7	7	3	7	16	14	14	84.711	756	3	902	0
Q86UX7;F5H1C6;H0YFT5;F5H3I6	Q86UX7	Fermitin family homolog 3	FERMT3	sp|Q86UX7|URP2_HUMAN Fermitin family homolog 3 OS=Homo sapiens OX=9606 GN=FERMT3 PE=1 SV=1	4	26	26	26	9	16	12	8	8	17	7	5	12	9	11	18	14	14	17	13	11	19	12	15	1	0	0	5	9	6	0	10	14	11	12	6	7	12	11	11	75.952	667	12	964	0
Q5K4L6;X6R3N0;H7BZH4;H0YDP0;H0YDM5	Q5K4L6;X6R3N0	Long-chain fatty acid transport protein 3	SLC27A3	sp|Q5K4L6|S27A3_HUMAN Solute carrier family 27 member 3 OS=Homo sapiens OX=9606 GN=SLC27A3 PE=1 SV=4;tr|X6R3N0|X6R3N0_HUMAN Solute carrier family 27 (Fatty acid transporter), member 3, isoform CRA_d OS=Homo sapiens OX=9606 GN=SLC27A3 PE=1 SV=1	5	18	18	18	10	13	10	0	3	4	2	0	9	6	12	12	8	8	12	9	13	13	9	7	0	0	0	3	1	1	0	6	7	3	2	1	1	4	10	10	73.55	683	2	604	0
Q5JTV8;A0A0A0MSK5;H0YD16;H0YDU3	Q5JTV8;A0A0A0MSK5	Torsin-1A-interacting protein 1	TOR1AIP1	sp|Q5JTV8|TOIP1_HUMAN Torsin-1A-interacting protein 1 OS=Homo sapiens OX=9606 GN=TOR1AIP1 PE=1 SV=2;tr|A0A0A0MSK5|A0A0A0MSK5_HUMAN Torsin-1A-interacting protein 1 OS=Homo sapiens OX=9606 GN=TOR1AIP1 PE=1 SV=1	4	23	2	2	15	13	12	3	12	13	6	5	10	7	15	14	14	14	14	13	12	13	13	10	5	4	6	11	9	9	5	9	11	10	13	9	5	8	9	8	66.248	583	1	172	0
P09960;B4DEH5	P09960	Leukotriene A-4 hydrolase	LTA4H	sp|P09960|LKHA4_HUMAN Leukotriene A-4 hydrolase OS=Homo sapiens OX=9606 GN=LTA4H PE=1 SV=2	2	23	23	23	14	17	12	10	13	12	11	7	13	11	11	17	12	15	18	13	15	16	15	12	1	0	1	5	5	5	0	9	12	11	4	5	7	8	10	10	69.284	611	2	1077	0
P49184;A6QRJ0;Q5HY40;E7ESG1;E7EUJ0	P49184;A6QRJ0	Deoxyribonuclease-1-like 1	DNASE1L1	sp|P49184|DNSL1_HUMAN Deoxyribonuclease-1-like 1 OS=Homo sapiens OX=9606 GN=DNASE1L1 PE=1 SV=1;tr|A6QRJ0|A6QRJ0_HUMAN Deoxyribonuclease-1-like 1 (Fragment) OS=Homo sapiens OX=9606 GN=DNASE1L1 PE=1 SV=1	5	12	12	12	6	8	9	2	2	6	6	3	6	6	8	8	8	7	8	9	7	9	9	7	0	0	1	3	3	0	0	8	8	4	2	3	2	4	4	3	33.892	302	10	553	0
O75367;B4DJC3;D6RCF2;A0A7I2YQR8;A0A7I2V6E9;A0A7I2V2N7;A0A7I2V4D9;A0A7I2V3R0;A0A7I2YQB9	O75367;B4DJC3	Core histone macro-H2A.1;Histone H2A	H2AFY	sp|O75367|H2AY_HUMAN Core histone macro-H2A.1 OS=Homo sapiens OX=9606 GN=MACROH2A1 PE=1 SV=4;tr|B4DJC3|B4DJC3_HUMAN Histone H2A OS=Homo sapiens OX=9606 GN=MACROH2A1 PE=1 SV=1	9	18	18	16	9	10	6	9	7	10	9	7	9	10	10	10	8	10	10	7	11	10	8	5	2	1	2	2	2	2	0	3	5	10	9	5	7	7	9	8	39.617	372	4	822	0
A8MVS5	A8MVS5	Protein HIDE1	HIDE1	sp|A8MVS5|HIDE1_HUMAN Protein HIDE1 OS=Homo sapiens OX=9606 GN=HIDE1 PE=1 SV=2	1	8	8	8	5	2	3	3	3	3	3	3	2	2	3	3	3	4	4	3	4	1	2	1	1	1	1	1	1	1	1	2	3	2	1	2	2	2	1	1	24.753	230	66	198	0
Q8NBL1;H7C5H0;F8WEW4;B4DVA9	Q8NBL1;H7C5H0	Protein O-glucosyltransferase 1	POGLUT1	sp|Q8NBL1|PGLT1_HUMAN Protein O-glucosyltransferase 1 OS=Homo sapiens OX=9606 GN=POGLUT1 PE=1 SV=1;tr|H7C5H0|H7C5H0_HUMAN Protein O-glucosyltransferase 1 (Fragment) OS=Homo sapiens OX=9606 GN=POGLUT1 PE=1 SV=1	4	14	14	14	8	10	11	0	3	2	0	1	5	5	9	9	10	10	10	10	9	10	9	4	0	0	0	0	0	0	0	3	5	3	1	0	0	3	5	4	46.189	392	61	514	0
P54803;A0A087WX10;G3V255;G3V5E8;G3V4M2	P54803;A0A087WX10	Galactocerebrosidase	GALC	sp|P54803|GALC_HUMAN Galactocerebrosidase OS=Homo sapiens OX=9606 GN=GALC PE=1 SV=3;tr|A0A087WX10|A0A087WX10_HUMAN Galactocerebrosidase (Fragment) OS=Homo sapiens OX=9606 GN=GALC PE=1 SV=1	5	21	21	21	10	15	13	2	2	4	6	0	7	5	9	14	15	13	11	15	10	9	16	5	0	0	0	1	2	0	0	6	9	1	2	1	0	3	4	2	77.063	685	72	603	0
Q8N6G5	Q8N6G5	Chondroitin sulfate N-acetylgalactosaminyltransferase 2	CSGALNACT2	sp|Q8N6G5|CGAT2_HUMAN Chondroitin sulfate N-acetylgalactosaminyltransferase 2 OS=Homo sapiens OX=9606 GN=CSGALNACT2 PE=1 SV=1	1	19	19	17	15	14	12	1	4	1	4	0	8	5	15	15	14	15	15	13	15	18	12	5	0	0	0	0	2	0	0	5	4	1	5	1	4	6	9	5	62.572	542	10	741	0
P04179;F5H4R2;F5GYZ5;F5H3C5;G8JLJ2;G5E9P6;F5GXZ9	P04179;F5H4R2;F5GYZ5;F5H3C5	Superoxide dismutase [Mn], mitochondrial	SOD2	sp|P04179|SODM_HUMAN Superoxide dismutase [Mn], mitochondrial OS=Homo sapiens OX=9606 GN=SOD2 PE=1 SV=3;tr|F5H4R2|F5H4R2_HUMAN Superoxide dismutase (Fragment) OS=Homo sapiens OX=9606 GN=SOD2 PE=1 SV=1;tr|F5GYZ5|F5GYZ5_HUMAN Superoxide dismutase (Fragment)	7	10	10	10	2	2	3	1	2	2	2	1	1	1	2	4	5	2	6	5	3	5	6	1	0	0	0	0	0	0	0	2	2	5	4	2	2	2	3	2	24.75	222	3	325	0
Q9UKM7;H0YG20;H0YGV7;H0YIU0;H0YI64;H0YGQ1	Q9UKM7;H0YG20;H0YGV7	Endoplasmic reticulum mannosyl-oligosaccharide 1,2-alpha-mannosidase;alpha-1,2-Mannosidase	MAN1B1	sp|Q9UKM7|MA1B1_HUMAN Endoplasmic reticulum mannosyl-oligosaccharide 1,2-alpha-mannosidase OS=Homo sapiens OX=9606 GN=MAN1B1 PE=1 SV=2;tr|H0YG20|H0YG20_HUMAN alpha-1,2-Mannosidase OS=Homo sapiens OX=9606 GN=MAN1B1 PE=1 SV=2;tr|H0YGV7|H0YGV7_HUMAN alpha-1,2	6	18	18	18	10	13	11	6	4	6	13	4	7	6	12	13	12	12	12	11	13	14	11	3	0	0	0	0	2	0	0	6	7	2	5	3	2	9	4	3	79.579	699	2	766	0
P58335;J3KPY9;A0A0C4DG84	P58335;J3KPY9	Anthrax toxin receptor 2	ANTXR2	sp|P58335|ANTR2_HUMAN Anthrax toxin receptor 2 OS=Homo sapiens OX=9606 GN=ANTXR2 PE=1 SV=5;tr|J3KPY9|J3KPY9_HUMAN Anthrax toxin receptor OS=Homo sapiens OX=9606 GN=ANTXR2 PE=1 SV=1	3	19	19	17	8	10	11	6	3	2	6	5	6	3	9	8	10	9	11	9	8	9	10	4	1	0	1	0	1	0	0	5	5	5	1	0	1	4	3	1	53.666	489	2	529	0
O43315;H0YK62	O43315;H0YK62	Aquaporin-9	AQP9	sp|O43315|AQP9_HUMAN Aquaporin-9 OS=Homo sapiens OX=9606 GN=AQP9 PE=1 SV=2;tr|H0YK62|H0YK62_HUMAN Aquaporin-9 OS=Homo sapiens OX=9606 GN=AQP9 PE=1 SV=1	2	2	2	2	0	2	1	0	0	0	0	0	0	0	1	2	1	1	2	1	1	2	1	1	0	0	0	0	1	0	0	1	1	1	1	1	1	1	2	1	31.431	295	8	166	0
A0A0D9SGH0;A0A7I2V2B0;Q92581;A0A1B0GV11;A0A0D9SFM4;A0A6Q8PFS7;A0A6Q8PGY5	A0A0D9SGH0;A0A7I2V2B0;Q92581;A0A1B0GV11	Sodium/hydrogen exchanger 6	SLC9A6	tr|A0A0D9SGH0|A0A0D9SGH0_HUMAN Sodium/hydrogen exchanger OS=Homo sapiens OX=9606 GN=SLC9A6 PE=1 SV=5;tr|A0A7I2V2B0|A0A7I2V2B0_HUMAN Sodium/hydrogen exchanger 6 OS=Homo sapiens OX=9606 GN=SLC9A6 PE=4 SV=1;sp|Q92581|SL9A6_HUMAN Sodium/hydrogen exchanger 6 OS	7	17	17	16	5	9	8	3	4	5	6	6	6	4	6	8	6	5	8	5	6	7	5	3	0	0	1	2	2	1	0	3	3	1	5	1	5	4	6	3	75.839	679	38	624	0
P28068;A0A0G2JIJ2;A0A140T9Q5;A0A140T9E3;A0A140T9C6;A0A140T9B6;A0A140T9Q8;A0A140T9K4;A0A140T9F6;A0A140T943	P28068;A0A0G2JIJ2	HLA class II histocompatibility antigen, DM beta chain	HLA-DMB	sp|P28068|DMB_HUMAN HLA class II histocompatibility antigen, DM beta chain OS=Homo sapiens OX=9606 GN=HLA-DMB PE=1 SV=1;tr|A0A0G2JIJ2|A0A0G2JIJ2_HUMAN HLA class II histocompatibility antigen, DM beta chain OS=Homo sapiens OX=9606 GN=HLA-DMB PE=1 SV=1	10	9	9	2	7	8	8	3	5	4	6	5	6	6	6	4	7	7	8	8	6	4	7	7	0	0	2	2	2	1	0	6	7	3	3	2	5	6	6	6	28.943	263	123	484	0
P28062;X5D2R7;Q5JNW7;A0A140T998	P28062;X5D2R7;Q5JNW7;A0A140T998	Proteasome subunit beta type-8;Proteasome subunit beta type	PSMB8;PSM8	sp|P28062|PSB8_HUMAN Proteasome subunit beta type-8 OS=Homo sapiens OX=9606 GN=PSMB8 PE=1 SV=3;tr|X5D2R7|X5D2R7_HUMAN Proteasome subunit beta OS=Homo sapiens OX=9606 GN=PSMB8 PE=1 SV=1;tr|Q5JNW7|Q5JNW7_HUMAN Proteasome subunit beta type-8 OS=Homo sapiens O	4	11	11	11	7	8	2	2	5	4	1	1	5	3	8	8	2	8	8	2	8	9	3	2	0	0	0	1	1	0	0	1	2	3	3	3	1	1	6	3	30.354	276	2	477	0
P28067;A0A140T9K8;A0A140T9N7;A0A140T9N9;A0A140T9T3;A0A140T9V7;A0A140T9X4;H0Y732;A0A140T9H8;A0A140T9T2;Q5SP00;A0A140T9G2;F6S093;A0A140T9N4;A0A140T9N2;A0A140T985;A0A140T9D1;A0A140T9C7;A0A140T995;A0A140T9E7;A0A140T9C4;A2AAT8	P28067;A0A140T9K8;A0A140T9N7;A0A140T9N9;A0A140T9T3;A0A140T9V7;A0A140T9X4;H0Y732;A0A140T9H8;A0A140T9T2;Q5SP00;A0A140T9G2;F6S093;A0A140T9N4;A0A140T9N2;A0A140T985;A0A140T9D1;A0A140T9C7;A0A140T995;A0A140T9E7	HLA class II histocompatibility antigen, DM alpha chain	HLA-DMA	sp|P28067|DMA_HUMAN HLA class II histocompatibility antigen, DM alpha chain OS=Homo sapiens OX=9606 GN=HLA-DMA PE=1 SV=1;tr|A0A140T9K8|A0A140T9K8_HUMAN HLA class II histocompatibility antigen, DM alpha chain (Fragment) OS=Homo sapiens OX=9606 GN=HLA-DMA PE	22	5	5	5	4	4	4	2	2	2	3	3	4	3	4	3	5	4	4	5	4	3	5	3	0	0	0	0	0	0	0	3	3	3	2	2	3	3	3	2	29.194	261	8	380	0
P22695;H3BRG4;H3BSJ9;H3BP04;H3BUE4;H3BUI9;A0A087WVZ4	P22695;H3BRG4;H3BSJ9	Cytochrome b-c1 complex subunit 2, mitochondrial	UQCRC2	sp|P22695|QCR2_HUMAN Cytochrome b-c1 complex subunit 2, mitochondrial OS=Homo sapiens OX=9606 GN=UQCRC2 PE=1 SV=3;tr|H3BRG4|H3BRG4_HUMAN Cytochrome b-c1 complex subunit 2, mitochondrial OS=Homo sapiens OX=9606 GN=UQCRC2 PE=1 SV=1;tr|H3BSJ9|H3BSJ9_HUMAN Cyt	7	16	16	16	8	11	9	3	2	9	5	2	12	11	7	9	11	8	11	11	8	10	10	6	0	0	0	1	2	0	0	4	4	5	4	2	2	8	10	11	48.442	453		766	0
Q99523;A0A0J9YVX1;A0A0J9YX61	Q99523	Sortilin	SORT1	sp|Q99523|SORT_HUMAN Sortilin OS=Homo sapiens OX=9606 GN=SORT1 PE=1 SV=3	3	24	24	24	16	14	14	14	13	16	16	15	20	15	17	12	15	20	11	16	17	12	15	13	2	0	2	4	7	2	0	12	12	6	7	1	10	8	13	7	92.067	831	534	816	0
P00738;J3QLC9;H3BS21;J3KRH2;J3KSV1;J3QQI8;H3BMJ7	P00738;J3QLC9;H3BS21	Haptoglobin;Haptoglobin alpha chain;Haptoglobin beta chain	HP	sp|P00738|HPT_HUMAN Haptoglobin OS=Homo sapiens OX=9606 GN=HP PE=1 SV=1;tr|J3QLC9|J3QLC9_HUMAN Haptoglobin (Fragment) OS=Homo sapiens OX=9606 GN=HP PE=1 SV=1;tr|H3BS21|H3BS21_HUMAN Haptoglobin (Fragment) OS=Homo sapiens OX=9606 GN=HP PE=1 SV=1	7	17	17	1	6	10	8	9	10	11	9	8	9	8	6	9	6	8	9	8	7	7	7	8	3	4	3	7	7	5	5	6	8	4	6	6	3	4	5	3	45.205	406	418	617	0
Q8TDW0;A6NED7;E9PHY6;M0R3C1	Q8TDW0	Volume-regulated anion channel subunit LRRC8C	LRRC8C	sp|Q8TDW0|LRC8C_HUMAN Volume-regulated anion channel subunit LRRC8C OS=Homo sapiens OX=9606 GN=LRRC8C PE=1 SV=2	4	30	30	28	13	16	17	1	4	5	6	1	11	10	13	17	21	13	19	19	13	19	18	7	1	0	0	0	3	0	0	7	9	2	6	1	6	8	10	8	92.448	803	14	812	0
Q5TFQ8;H3BQ21;H3BUA5;H3BU43	Q5TFQ8;H3BQ21	Signal-regulatory protein beta-1 isoform 3	SIRPB1	sp|Q5TFQ8|SIRBL_HUMAN Signal-regulatory protein beta-1 isoform 3 OS=Homo sapiens OX=9606 GN=SIRPB1 PE=1 SV=1;tr|H3BQ21|H3BQ21_HUMAN Signal-regulatory protein beta-1 (Fragment) OS=Homo sapiens OX=9606 GN=SIRPB1 PE=1 SV=1	4	20	4	4	9	9	10	8	8	12	6	5	5	5	8	8	11	9	9	12	9	9	11	5	1	0	1	4	1	0	0	3	4	8	9	8	5	4	6	4	43.359	398	61	112	0
Q11201;E5RHV6;E5RH34;E5RGL4	Q11201	CMP-N-acetylneuraminate-beta-galactosamide-alpha-2,3-sialyltransferase 1	ST3GAL1	sp|Q11201|SIA4A_HUMAN CMP-N-acetylneuraminate-beta-galactosamide-alpha-2,3-sialyltransferase 1 OS=Homo sapiens OX=9606 GN=ST3GAL1 PE=1 SV=1	4	16	16	16	8	6	8	0	1	1	4	2	3	3	13	12	9	14	13	10	14	12	11	1	0	0	1	1	0	1	0	1	2	6	9	2	8	9	5	2	39.075	340	296	434	0
P78527;F5GX40;H0YG84	P78527	DNA-dependent protein kinase catalytic subunit	PRKDC	sp|P78527|PRKDC_HUMAN DNA-dependent protein kinase catalytic subunit OS=Homo sapiens OX=9606 GN=PRKDC PE=1 SV=3	3	118	118	118	25	51	30	48	28	54	25	8	53	49	27	60	45	30	70	42	26	37	51	42	0	0	0	1	7	2	0	14	17	28	37	20	8	6	27	33	469.08	4128	22	2275	0
Q8NBJ9;F5H8L4;C9JBG5;E9PME7;E9PPN9;E9PMC3;H0YEI3	Q8NBJ9;F5H8L4;C9JBG5	SID1 transmembrane family member 2	SIDT2	sp|Q8NBJ9|SIDT2_HUMAN SID1 transmembrane family member 2 OS=Homo sapiens OX=9606 GN=SIDT2 PE=1 SV=2;tr|F5H8L4|F5H8L4_HUMAN SID1 transmembrane family member 2 OS=Homo sapiens OX=9606 GN=SIDT2 PE=1 SV=1;tr|C9JBG5|C9JBG5_HUMAN SID1 transmembrane family member	7	16	16	16	10	10	11	2	2	7	4	7	7	4	11	10	12	10	9	12	10	10	11	3	0	0	0	1	2	0	0	3	3	1	2	2	4	4	8	3	94.453	832	153	368	0
P04040	P04040	Catalase	CAT	sp|P04040|CATA_HUMAN Catalase OS=Homo sapiens OX=9606 GN=CAT PE=1 SV=3	1	24	24	24	7	13	8	9	8	16	8	6	6	5	8	9	10	8	12	9	9	7	10	8	0	0	0	4	5	3	0	4	7	9	5	8	5	7	6	5	59.755	527	1	755	0
P99999;C9JFR7;CON__P62894	P99999;C9JFR7	Cytochrome c	CYCS	sp|P99999|CYC_HUMAN Cytochrome c OS=Homo sapiens OX=9606 GN=CYCS PE=1 SV=2;tr|C9JFR7|C9JFR7_HUMAN Cytochrome c (Fragment) OS=Homo sapiens OX=9606 GN=CYCS PE=1 SV=1	3	5	5	5	5	5	3	3	2	3	2	2	2	2	5	5	3	5	5	3	5	5	3	2	0	0	0	0	0	0	0	1	2	1	2	1	2	2	2	2	11.749	105	2	504	0
P20700;E9PBF6;A0A0D9SFE5;A0A0D9SFY5	P20700;E9PBF6;A0A0D9SFE5	Lamin-B1	LMNB1	sp|P20700|LMNB1_HUMAN Lamin-B1 OS=Homo sapiens OX=9606 GN=LMNB1 PE=1 SV=2;tr|E9PBF6|E9PBF6_HUMAN Lamin-B1 OS=Homo sapiens OX=9606 GN=LMNB1 PE=1 SV=1;tr|A0A0D9SFE5|A0A0D9SFE5_HUMAN Lamin B1, isoform CRA_a OS=Homo sapiens OX=9606 GN=LMNB1 PE=1 SV=1	4	14	14	14	8	11	9	1	4	8	5	5	7	8	9	9	8	9	10	9	9	12	8	6	0	0	0	2	2	2	0	2	3	6	3	1	2	7	4	7	66.408	586	5	563	0
O00241;H3BUW0;H3BRP9;H3BV43;H3BML4	O00241	Signal-regulatory protein beta-1	SIRPB1	sp|O00241|SIRB1_HUMAN Signal-regulatory protein beta-1 OS=Homo sapiens OX=9606 GN=SIRPB1 PE=1 SV=5	5	19	16	10	6	8	11	8	10	11	9	10	6	5	7	5	11	7	4	11	5	4	11	8	0	0	0	2	1	0	0	6	7	6	6	2	2	4	2	2	43.211	398	303	454	0
P23469;S4R2Y5;S4R448;Q5VWH6;Q5VWH5	P23469;S4R2Y5	Receptor-type tyrosine-protein phosphatase epsilon;Protein-tyrosine-phosphatase	PTPRE	sp|P23469|PTPRE_HUMAN Receptor-type tyrosine-protein phosphatase epsilon OS=Homo sapiens OX=9606 GN=PTPRE PE=1 SV=1;tr|S4R2Y5|S4R2Y5_HUMAN Receptor-type tyrosine-protein phosphatase epsilon OS=Homo sapiens OX=9606 GN=PTPRE PE=1 SV=1	5	28	28	26	14	15	14	5	4	7	14	13	10	9	19	20	22	20	17	18	22	15	18	11	0	0	0	2	5	0	0	11	12	4	8	2	11	9	10	5	80.641	700	15	932	0
A0A087WV17;Q8IYS5	A0A087WV17;Q8IYS5	Osteoclast-associated immunoglobulin-like receptor	OSCAR	tr|A0A087WV17|A0A087WV17_HUMAN Osteoclast-associated immunoglobulin-like receptor OS=Homo sapiens OX=9606 GN=OSCAR PE=1 SV=1;sp|Q8IYS5|OSCAR_HUMAN Osteoclast-associated immunoglobulin-like receptor OS=Homo sapiens OX=9606 GN=OSCAR PE=1 SV=3	2	15	15	4	9	9	12	7	4	4	10	10	8	7	11	9	12	11	8	11	11	8	12	10	0	0	0	4	5	2	0	6	11	2	1	0	7	7	7	2	30.851	286	247	498	0
P55060	P55060	Exportin-2	CSE1L	sp|P55060|XPO2_HUMAN Exportin-2 OS=Homo sapiens OX=9606 GN=CSE1L PE=1 SV=3	1	18	18	18	1	3	1	2	1	5	0	0	4	1	1	4	7	3	3	4	2	2	8	6	0	0	0	0	0	0	0	2	2	2	2	1	0	1	3	2	110.42	971	1	131	0.0006135
O00391;A8MXT8;H0Y5Z8	O00391	Sulfhydryl oxidase 1	QSOX1	sp|O00391|QSOX1_HUMAN Sulfhydryl oxidase 1 OS=Homo sapiens OX=9606 GN=QSOX1 PE=1 SV=3	3	30	30	30	18	13	20	11	6	4	13	12	8	6	22	15	20	24	13	19	22	14	18	7	0	0	0	0	2	0	0	6	9	1	3	0	5	4	10	5	82.577	747	33	896	0
Q8NG11;A6NEP9;H7BXY6	Q8NG11;A6NEP9;H7BXY6	Tetraspanin-14;Tetraspanin	TSPAN14	sp|Q8NG11|TSN14_HUMAN Tetraspanin-14 OS=Homo sapiens OX=9606 GN=TSPAN14 PE=1 SV=1;tr|A6NEP9|A6NEP9_HUMAN Tetraspanin (Fragment) OS=Homo sapiens OX=9606 GN=TSPAN14 PE=1 SV=2;tr|H7BXY6|H7BXY6_HUMAN Tetraspanin OS=Homo sapiens OX=9606 GN=TSPAN14 PE=1 SV=1	3	11	11	11	5	6	7	4	5	4	4	1	6	4	6	6	7	8	6	7	6	6	7	3	0	1	2	2	0	2	0	4	5	3	2	2	3	5	4	2	30.69	270	40	428	0
P25942;A0A087X1D0;H0YE23	P25942;A0A087X1D0;H0YE23	Tumor necrosis factor receptor superfamily member 5	CD40	sp|P25942|TNR5_HUMAN Tumor necrosis factor receptor superfamily member 5 OS=Homo sapiens OX=9606 GN=CD40 PE=1 SV=1;tr|A0A087X1D0|A0A087X1D0_HUMAN CD40 antigen (TNF receptor superfamily member 5), isoform CRA_c OS=Homo sapiens OX=9606 GN=CD40 PE=1 SV=1;tr|H	3	10	10	10	6	3	6	0	4	1	0	0	1	2	6	6	6	6	6	6	6	6	6	3	0	0	1	1	1	0	0	3	4	6	5	2	6	6	8	8	30.619	277	121	341	0
Q02083;R4GNC0;B4DVL2;D6R9S9;H0Y988	Q02083;R4GNC0;B4DVL2;D6R9S9	N-acylethanolamine-hydrolyzing acid amidase;N-acylethanolamine-hydrolyzing acid amidase subunit alpha;N-acylethanolamine-hydrolyzing acid amidase subunit beta	NAAA	sp|Q02083|NAAA_HUMAN N-acylethanolamine-hydrolyzing acid amidase OS=Homo sapiens OX=9606 GN=NAAA PE=1 SV=3;tr|R4GNC0|R4GNC0_HUMAN N-acylethanolamine-hydrolyzing acid amidase (Fragment) OS=Homo sapiens OX=9606 GN=NAAA PE=1 SV=1;tr|B4DVL2|B4DVL2_HUMAN N-acyl	5	13	13	13	5	7	8	3	3	6	5	2	7	7	5	7	9	5	8	8	5	8	6	6	0	0	2	3	5	1	0	5	8	4	2	1	1	4	5	4	40.066	359	88	425	0
P36578;H3BM89;H3BTP7;H3BU31	P36578;H3BM89	60S ribosomal protein L4	RPL4	sp|P36578|RL4_HUMAN 60S ribosomal protein L4 OS=Homo sapiens OX=9606 GN=RPL4 PE=1 SV=5;tr|H3BM89|H3BM89_HUMAN 60S ribosomal protein L4 OS=Homo sapiens OX=9606 GN=RPL4 PE=1 SV=1	4	16	16	16	5	6	5	9	8	7	8	7	7	5	5	6	7	5	7	7	5	6	6	5	1	0	2	3	3	2	0	4	5	6	9	1	5	4	10	7	47.697	427		479	0
O95711	O95711	Lymphocyte antigen 86	LY86	sp|O95711|LY86_HUMAN Lymphocyte antigen 86 OS=Homo sapiens OX=9606 GN=LY86 PE=1 SV=1	1	9	9	9	4	4	6	0	2	3	0	0	1	0	4	4	6	5	3	7	5	4	6	3	0	0	0	0	0	0	0	3	3	2	1	1	0	1	1	1	17.905	162	73	169	0
Q9C002;H0YKW5	Q9C002;H0YKW5	Normal mucosa of esophagus-specific gene 1 protein	NMES1;C15orf48	sp|Q9C002|NMES1_HUMAN Normal mucosa of esophagus-specific gene 1 protein OS=Homo sapiens OX=9606 GN=NMES1 PE=1 SV=1;tr|H0YKW5|H0YKW5_HUMAN Chromosome 15 open reading frame 48 (Fragment) OS=Homo sapiens OX=9606 GN=C15orf48 PE=1 SV=1	2	7	7	7	4	3	3	0	0	1	0	0	0	0	6	6	4	6	6	4	5	6	4	0	0	0	0	0	0	0	0	0	0	4	3	0	3	4	5	4	9.6172	83		309	0
Q92854;E9PFD9;C9JFP1;C9JYS7	Q92854;E9PFD9	Semaphorin-4D	SEMA4D	sp|Q92854|SEM4D_HUMAN Semaphorin-4D OS=Homo sapiens OX=9606 GN=SEMA4D PE=1 SV=1;tr|E9PFD9|E9PFD9_HUMAN Semaphorin-4D OS=Homo sapiens OX=9606 GN=SEMA4D PE=1 SV=1	4	22	22	22	11	13	16	5	6	6	9	9	10	6	12	16	17	15	15	16	13	14	15	7	0	0	0	0	0	0	0	6	7	5	1	0	6	7	8	3	96.149	862	238	526	0
Q9NP99;K7EKM5	Q9NP99;K7EKM5	Triggering receptor expressed on myeloid cells 1	TREM1	sp|Q9NP99|TREM1_HUMAN Triggering receptor expressed on myeloid cells 1 OS=Homo sapiens OX=9606 GN=TREM1 PE=1 SV=1;tr|K7EKM5|K7EKM5_HUMAN Triggering receptor expressed on myeloid cells 1 OS=Homo sapiens OX=9606 GN=TREM1 PE=1 SV=1	2	6	6	6	1	2	4	0	1	1	1	1	0	0	3	3	4	3	2	5	2	1	5	0	0	0	0	0	0	0	0	1	0	0	0	0	1	2	0	1	26.386	234	11	293	0
P20036;J3KQ99;A0A140T914;A0A140T9Y9;A0A140T9U4;A0A140T9H1;A0A140T9F8;A0A140T9D6;A0A140T9R4;A0A140T8Z9;A0A140T900;A0A140T980;A0A140T9J4;A0A140T9U1;A0A140T9Y8;A0A140T909;A0A140T9G9;A0A140T961;A0A140T968;A0A140T9G7;A0A140T977;A0A140T992;A0A140T9A6;H0Y6F8	P20036;J3KQ99;A0A140T914;A0A140T9Y9;A0A140T9U4;A0A140T9H1;A0A140T9F8;A0A140T9D6;A0A140T9R4;A0A140T8Z9;A0A140T900;A0A140T980;A0A140T9J4;A0A140T9U1;A0A140T9Y8;A0A140T909	HLA class II histocompatibility antigen, DP alpha 1 chain	HLA-DPA1	sp|P20036|DPA1_HUMAN HLA class II histocompatibility antigen, DP alpha 1 chain OS=Homo sapiens OX=9606 GN=HLA-DPA1 PE=1 SV=1;tr|J3KQ99|J3KQ99_HUMAN HLA class II histocompatibility antigen, DP alpha 1 chain (Fragment) OS=Homo sapiens OX=9606 GN=HLA-DPA1 PE=	24	7	7	6	6	4	6	2	4	4	5	2	4	4	5	4	5	5	4	6	5	4	5	4	0	0	0	1	1	0	0	4	1	6	2	0	4	4	4	4	29.38	260	122	339	0
Q6IA17;H0YDF8;E9PLG6;H0YDR5;E9PSD9;E9PK23	Q6IA17	Single Ig IL-1-related receptor	SIGIRR	sp|Q6IA17|SIGIR_HUMAN Single Ig IL-1-related receptor OS=Homo sapiens OX=9606 GN=SIGIRR PE=1 SV=3	6	16	16	4	9	10	11	4	2	2	7	5	8	3	10	12	11	13	11	12	11	10	10	5	1	1	2	3	3	2	0	5	5	1	0	2	2	3	5	2	45.679	410	3	578	0
Q6YHK3	Q6YHK3	CD109 antigen	CD109	sp|Q6YHK3|CD109_HUMAN CD109 antigen OS=Homo sapiens OX=9606 GN=CD109 PE=1 SV=2	1	47	47	47	29	34	36	15	7	7	14	12	14	11	15	14	26	13	24	29	15	16	22	5	0	0	0	2	5	0	0	6	10	7	2	1	2	4	4	0	161.69	1445	215	814	0
P61978;S4R359	P61978	Heterogeneous nuclear ribonucleoprotein K	HNRNPK	sp|P61978|HNRPK_HUMAN Heterogeneous nuclear ribonucleoprotein K OS=Homo sapiens OX=9606 GN=HNRNPK PE=1 SV=1	2	12	12	4	5	11	7	5	3	4	5	4	7	6	6	11	7	7	10	9	7	9	8	6	0	0	0	1	4	0	0	5	6	2	3	1	5	5	6	7	50.976	463		566	0
A6NEM2	A6NEM2		HCFC1	tr|A6NEM2|A6NEM2_HUMAN Host cell factor 1 OS=Homo sapiens OX=9606 GN=HCFC1 PE=1 SV=2	1	34	34	2	13	26	11	0	8	11	8	2	21	17	15	26	16	17	26	15	16	26	14	10	0	0	0	2	2	2	0	8	9	3	3	5	3	9	16	13	213.47	2080	3	1063	0
Q5RIP0;A0A0G2JH50;A2BF26;A0A0G2JIF0;A0A1W2PS56;A0A140TA19;A0A140T9S7;A0A140T9Q4;A0A0G2JKJ1;A0A0G2JPT2;Q31611;A0A0G2JNX1	Q5RIP0;A0A0G2JH50;A2BF26;A0A0G2JIF0;A0A1W2PS56;A0A140TA19;A0A140T9S7;A0A140T9Q4		HLA-Cw;HLA-C	tr|Q5RIP0|Q5RIP0_HUMAN HLA class I histocompatibility antigen OS=Homo sapiens OX=9606 GN=HLA-C PE=1 SV=1;tr|A0A0G2JH50|A0A0G2JH50_HUMAN HLA class I histocompatibility antigen, C alpha chain OS=Homo sapiens OX=9606 GN=HLA-C PE=1 SV=1;tr|A2BF26|A2BF26_HUMAN	12	18	13	4	9	11	6	6	5	10	7	4	4	6	9	8	6	10	9	6	9	8	6	4	2	2	3	6	3	3	2	7	6	10	8	2	5	6	10	6	40.912	366	29	384	0
Q9UIB8	Q9UIB8	SLAM family member 5	CD84	sp|Q9UIB8|SLAF5_HUMAN SLAM family member 5 OS=Homo sapiens OX=9606 GN=CD84 PE=1 SV=1	1	13	13	13	7	8	6	6	4	7	4	3	4	1	8	8	7	7	8	5	7	8	5	4	1	1	2	3	3	2	0	4	4	5	4	2	4	3	5	2	38.782	345	5	489	0
Q6UX27;G8JLN4;A0A2R8Y636;H7C340;D2DJS5;A0A0G2JPS7	Q6UX27;G8JLN4;A0A2R8Y636;H7C340	V-set and transmembrane domain-containing protein 1	VSTM1	sp|Q6UX27|VSTM1_HUMAN V-set and transmembrane domain-containing protein 1 OS=Homo sapiens OX=9606 GN=VSTM1 PE=1 SV=2;tr|G8JLN4|G8JLN4_HUMAN V-set and transmembrane domain-containing protein 1 OS=Homo sapiens OX=9606 GN=VSTM1 PE=1 SV=1;tr|A0A2R8Y636|A0A2R8Y	6	10	10	10	6	4	7	2	0	5	4	3	2	4	4	3	7	6	3	7	6	3	7	4	0	0	0	2	3	1	0	4	4	1	2	0	3	5	1	2	26.109	236	97	370	0
O15260;Q5T8U5;B7Z1G8	O15260;Q5T8U5;B7Z1G8	Surfeit locus protein 4	SURF4	sp|O15260|SURF4_HUMAN Surfeit locus protein 4 OS=Homo sapiens OX=9606 GN=SURF4 PE=1 SV=3;tr|Q5T8U5|Q5T8U5_HUMAN Surfeit locus protein 4 OS=Homo sapiens OX=9606 GN=SURF4 PE=1 SV=1;tr|B7Z1G8|B7Z1G8_HUMAN Surfeit locus protein 4 OS=Homo sapiens OX=9606 GN=SUR	3	5	5	5	4	3	4	3	2	2	1	1	2	2	5	4	5	5	5	5	5	5	5	3	0	0	0	0	2	0	0	3	3	1	3	1	1	3	2	1	30.394	269	2	434	0
P13727	P13727	Bone marrow proteoglycan;Eosinophil granule major basic protein	PRG2	sp|P13727|PRG2_HUMAN Bone marrow proteoglycan OS=Homo sapiens OX=9606 GN=PRG2 PE=1 SV=2	1	4	4	4	4	3	4	0	0	0	1	1	0	0	4	3	4	4	4	4	4	4	4	0	0	0	0	0	0	0	0	0	1	1	0	0	0	1	1	0	25.205	222		209	0
P27824;D6RGY2;H0Y9Q7;D6RFL1;H0Y9H1;D6RB85;D6RDP7;D6RAQ8;D6RAU8;D6RHJ3;D6RD16	P27824	Calnexin	CANX	sp|P27824|CALX_HUMAN Calnexin OS=Homo sapiens OX=9606 GN=CANX PE=1 SV=2	11	17	17	16	11	12	6	6	5	8	6	3	5	6	12	10	9	11	12	10	12	10	9	7	0	0	0	0	0	0	0	4	5	3	7	1	3	6	7	4	67.567	592	10	566	0
A0A0G2JMC9;A0A0G2JMR2;E9PDF4;A0A087WT41	A0A0G2JMC9;A0A0G2JMR2;E9PDF4		LILRA2	tr|A0A0G2JMC9|A0A0G2JMC9_HUMAN Leukocyte immunoglobulin-like receptor subfamily A member 2 OS=Homo sapiens OX=9606 GN=LILRA2 PE=1 SV=1;tr|A0A0G2JMR2|A0A0G2JMR2_HUMAN Leukocyte immunoglobulin-like receptor subfamily A member 2 (Fragment) OS=Homo sapiens OX=	4	15	15	2	11	7	9	6	7	4	6	6	6	6	10	6	10	12	6	10	10	7	10	6	0	0	0	1	4	0	0	6	7	0	3	1	4	4	8	1	53.416	490	193	442	0
E9PFN4;Q9Y6M7;A0A0A0MST8;C9JRP1;Q2Y0W8;Q6U841;E7EW28;C9J240;F8WDX9	E9PFN4;Q9Y6M7;A0A0A0MST8;C9JRP1	Anion exchange protein;Sodium bicarbonate cotransporter 3	SLC4A7	tr|E9PFN4|E9PFN4_HUMAN Anion exchange protein OS=Homo sapiens OX=9606 GN=SLC4A7 PE=1 SV=1;sp|Q9Y6M7|S4A7_HUMAN Sodium bicarbonate cotransporter 3 OS=Homo sapiens OX=9606 GN=SLC4A7 PE=1 SV=2;tr|A0A0A0MST8|A0A0A0MST8_HUMAN Anion exchange protein OS=Homo sapi	9	25	25	10	6	11	14	0	1	0	5	2	1	0	8	15	18	11	16	19	12	11	17	2	0	0	0	0	1	0	0	2	3	1	2	1	6	3	4	0	135.3	1210	8	526	0
Q9C0K1	Q9C0K1	Zinc transporter ZIP8	SLC39A8	sp|Q9C0K1|S39A8_HUMAN Metal cation symporter ZIP8 OS=Homo sapiens OX=9606 GN=SLC39A8 PE=1 SV=1	1	1	1	1	1	1	1	0	0	0	0	0	0	0	1	1	1	1	1	1	1	1	1	0	0	0	0	0	0	0	0	0	1	1	0	1	1	1	1	1	49.63	460		107	0
Q8IY17;A0A384DVU0;M0R2C2;M0R2K2;M0QYT1;M0R2H4;A0A2R8Y7E1;M0QYF5;M0QZK5	Q8IY17;A0A384DVU0	Neuropathy target esterase	PNPLA6	sp|Q8IY17|PLPL6_HUMAN Patatin-like phospholipase domain-containing protein 6 OS=Homo sapiens OX=9606 GN=PNPLA6 PE=1 SV=3;tr|A0A384DVU0|A0A384DVU0_HUMAN Patatin-like phospholipase domain-containing protein 6 OS=Homo sapiens OX=9606 GN=PNPLA6 PE=1 SV=1	9	27	27	26	19	22	15	0	1	2	1	1	11	9	16	24	14	18	24	17	16	23	15	2	0	0	2	1	1	2	1	4	6	4	5	3	0	9	14	11	150.95	1375	12	784	0
Q8IYS2	Q8IYS2	Uncharacterized protein KIAA2013	KIAA2013	sp|Q8IYS2|K2013_HUMAN Uncharacterized protein KIAA2013 OS=Homo sapiens OX=9606 GN=KIAA2013 PE=1 SV=1	1	22	22	22	7	9	14	1	5	5	6	1	8	6	9	12	13	12	11	15	6	12	12	6	0	0	1	2	3	0	0	7	9	0	4	0	4	7	8	1	69.156	634	8	624	0
Q8IYB3;A9Z1X7;M0R088;E9PCT1;M0R1E7;M0QXG5	Q8IYB3;A9Z1X7;M0R088;E9PCT1	Serine/arginine repetitive matrix protein 1	SRRM1	sp|Q8IYB3|SRRM1_HUMAN Serine/arginine repetitive matrix protein 1 OS=Homo sapiens OX=9606 GN=SRRM1 PE=1 SV=2;tr|A9Z1X7|A9Z1X7_HUMAN Serine/arginine repetitive matrix protein 1 OS=Homo sapiens OX=9606 GN=SRRM1 PE=1 SV=1;tr|M0R088|M0R088_HUMAN Serine/arginin	6	6	6	6	4	4	4	1	1	1	3	3	4	4	4	4	4	4	4	4	5	4	4	3	0	0	0	1	1	1	0	2	3	1	1	1	3	3	4	3	102.33	904	2	373	0
Q8IVB4;C9IZP1	Q8IVB4	Sodium/hydrogen exchanger 9	SLC9A9	sp|Q8IVB4|SL9A9_HUMAN Sodium/hydrogen exchanger 9 OS=Homo sapiens OX=9606 GN=SLC9A9 PE=1 SV=1	2	14	14	14	6	5	7	1	1	2	4	3	3	4	6	6	9	7	5	7	6	6	8	2	0	0	0	1	1	0	0	1	1	2	2	0	4	3	4	3	72.564	645	42	303	0
Q562R1	Q562R1	Beta-actin-like protein 2	ACTBL2	sp|Q562R1|ACTBL_HUMAN Beta-actin-like protein 2 OS=Homo sapiens OX=9606 GN=ACTBL2 PE=1 SV=2	1	9	3	3	3	3	4	3	4	6	4	3	2	1	3	2	5	3	3	4	3	3	4	3	1	1	1	1	1	2	1	2	3	5	4	3	1	2	3	2	42.003	376	6	50	0.006534
O94766;G3V150;E9PNA1	O94766;G3V150	Galactosylgalactosylxylosylprotein 3-beta-glucuronosyltransferase 3	B3GAT3	sp|O94766|B3GA3_HUMAN Galactosylgalactosylxylosylprotein 3-beta-glucuronosyltransferase 3 OS=Homo sapiens OX=9606 GN=B3GAT3 PE=1 SV=2;tr|G3V150|G3V150_HUMAN Galactosylgalactosylxylosylprotein 3-beta-glucuronosyltransferase OS=Homo sapiens OX=9606 GN=B3GAT3	3	10	10	10	6	5	6	0	4	3	1	1	5	1	6	7	5	5	6	5	7	6	5	3	0	0	0	2	3	0	0	4	5	2	4	1	1	2	5	3	37.121	335		431	0
P50395;Q5SX87;V9GYF8;Q5SX90;V9GYJ7;Q5SX91	P50395;Q5SX87	Rab GDP dissociation inhibitor beta	GDI2	sp|P50395|GDIB_HUMAN Rab GDP dissociation inhibitor beta OS=Homo sapiens OX=9606 GN=GDI2 PE=1 SV=2;tr|Q5SX87|Q5SX87_HUMAN Rab GDP dissociation inhibitor (Fragment) OS=Homo sapiens OX=9606 GN=GDI2 PE=1 SV=1	6	29	29	15	12	16	9	7	7	13	12	10	9	7	13	17	13	18	19	14	17	18	14	11	0	0	0	1	3	0	0	7	10	7	3	2	8	7	8	5	50.663	445		894	0
Q99538;G3V4E4;H0YJN9;G3V3Z4;G3V2T4	Q99538	Legumain	LGMN	sp|Q99538|LGMN_HUMAN Legumain OS=Homo sapiens OX=9606 GN=LGMN PE=1 SV=1	5	10	10	10	2	7	6	1	0	0	0	0	0	0	2	5	6	2	5	5	2	6	5	0	0	0	0	0	0	0	0	0	3	2	0	1	1	2	3	1	49.411	433	92	201	0
P19971;C9JGI3;A0A494C0L6;A0A494C1N7;A0A494C0A4;A0A494BZZ4;A0A494C1L9;A0A494C0L3	P19971;C9JGI3;A0A494C0L6	Thymidine phosphorylase	TYMP	sp|P19971|TYPH_HUMAN Thymidine phosphorylase OS=Homo sapiens OX=9606 GN=TYMP PE=1 SV=2;tr|C9JGI3|C9JGI3_HUMAN Thymidine phosphorylase (Fragment) OS=Homo sapiens OX=9606 GN=TYMP PE=1 SV=1;tr|A0A494C0L6|A0A494C0L6_HUMAN Thymidine phosphorylase (Fragment) OS=	8	20	20	20	9	12	8	6	4	8	5	3	10	8	9	12	12	11	12	10	9	11	9	10	0	0	1	4	4	3	0	9	10	7	6	2	7	9	9	7	49.955	482	8	785	0
Q0VD83;A0A4V7I447	Q0VD83;A0A4V7I447	Apolipoprotein B receptor	APOBR	sp|Q0VD83|APOBR_HUMAN Apolipoprotein B receptor OS=Homo sapiens OX=9606 GN=APOBR PE=1 SV=3;tr|A0A4V7I447|A0A4V7I447_HUMAN Apolipoprotein B receptor OS=Homo sapiens OX=9606 GN=APOBR PE=1 SV=1	2	34	34	34	13	21	12	0	2	9	14	8	14	9	13	28	13	18	28	13	16	27	13	8	0	0	0	5	5	6	0	4	4	3	3	1	4	8	8	10	115.63	1097	7	1056	0
Q8IX05;A0A087WT00	Q8IX05;A0A087WT00	CD302 antigen	CD302	sp|Q8IX05|CD302_HUMAN CD302 antigen OS=Homo sapiens OX=9606 GN=CD302 PE=1 SV=1;tr|A0A087WT00|A0A087WT00_HUMAN CD302 antigen OS=Homo sapiens OX=9606 GN=CD302 PE=4 SV=1	2	8	8	8	5	5	5	3	5	5	5	4	4	3	3	5	5	4	4	4	3	4	6	6	0	0	0	1	4	0	0	5	6	0	1	1	1	2	0	0	26.182	232	100	445	0
Q6P2Q9;I3L0J9;I3L3Z8	Q6P2Q9	Pre-mRNA-processing-splicing factor 8	PRPF8	sp|Q6P2Q9|PRP8_HUMAN Pre-mRNA-processing-splicing factor 8 OS=Homo sapiens OX=9606 GN=PRPF8 PE=1 SV=2	3	74	74	74	20	45	25	35	16	23	19	5	28	21	21	48	34	39	52	28	31	40	31	15	0	0	0	0	7	0	0	7	8	15	18	9	7	6	25	19	273.6	2335	15	1594	0
Q15293;E9PP27	Q15293	Reticulocalbin-1	RCN1	sp|Q15293|RCN1_HUMAN Reticulocalbin-1 OS=Homo sapiens OX=9606 GN=RCN1 PE=1 SV=1	2	13	13	13	6	9	6	0	2	4	1	0	6	5	6	9	6	6	10	6	7	9	6	3	0	0	0	0	0	0	0	1	3	4	5	0	0	5	8	4	38.89	331	121	523	0
Q8WVQ1;K7EN15;K7EIP9;K7EQT4;K7EMT2;K7EKT2;K7EKW6	Q8WVQ1;K7EN15	Soluble calcium-activated nucleotidase 1	CANT1	sp|Q8WVQ1|CANT1_HUMAN Soluble calcium-activated nucleotidase 1 OS=Homo sapiens OX=9606 GN=CANT1 PE=1 SV=1;tr|K7EN15|K7EN15_HUMAN Soluble calcium-activated nucleotidase 1 OS=Homo sapiens OX=9606 GN=CANT1 PE=1 SV=1	7	17	17	17	10	12	12	1	6	8	5	0	9	3	10	12	12	12	12	12	11	12	13	7	0	0	0	2	3	0	0	4	8	1	1	2	0	6	9	3	44.839	401	91	622	0
Q9H5V8	Q9H5V8	CUB domain-containing protein 1	CDCP1	sp|Q9H5V8|CDCP1_HUMAN CUB domain-containing protein 1 OS=Homo sapiens OX=9606 GN=CDCP1 PE=1 SV=3	1	27	27	27	9	8	13	0	2	2	0	0	0	2	12	13	22	17	12	20	16	14	23	0	0	0	0	0	0	0	0	0	0	1	0	0	0	1	0	0	92.931	836	189	334	0
Q9ULQ1;B7Z3R2;H0YIK4;H0YHX1;F8VR74	Q9ULQ1;B7Z3R2	Two pore calcium channel protein 1	TPCN1	sp|Q9ULQ1|TPC1_HUMAN Two pore calcium channel protein 1 OS=Homo sapiens OX=9606 GN=TPCN1 PE=1 SV=3;tr|B7Z3R2|B7Z3R2_HUMAN Two pore calcium channel protein 1 OS=Homo sapiens OX=9606 GN=TPCN1 PE=1 SV=1	5	11	11	11	7	8	10	6	3	2	6	5	5	5	8	7	10	8	8	9	7	8	9	3	0	0	0	0	1	0	0	3	2	1	3	1	4	3	3	0	94.146	816	5	554	0
P19440;E7ET76;P36268;B5MCK8;A6NGU5;B5MC36;B5MC34;Q14390;E7ETR7;A0A0C4DG87;A0A494C1J8;B5MD39;E7ETJ6;Q9BX51	P19440;E7ET76;P36268;B5MCK8;A6NGU5	Gamma-glutamyltranspeptidase 1;Gamma-glutamyltranspeptidase 1 heavy chain;Gamma-glutamyltranspeptidase 1 light chain;Inactive gamma-glutamyltranspeptidase 2;Putative gamma-glutamyltranspeptidase 3;Putative gamma-glutamyltranspeptidase 3 heavy chain;Putative gamma-glutamyltranspeptidase 3 light chain	GGT1;GGT2;GGT3P	sp|P19440|GGT1_HUMAN Glutathione hydrolase 1 proenzyme OS=Homo sapiens OX=9606 GN=GGT1 PE=1 SV=2;tr|E7ET76|E7ET76_HUMAN Glutathione hydrolase 1 proenzyme (Fragment) OS=Homo sapiens OX=9606 GN=GGT1 PE=1 SV=1;sp|P36268|GGT2_HUMAN Inactive glutathione hydrola	14	13	13	13	9	8	9	4	5	7	8	7	5	4	9	11	11	10	10	12	9	8	12	5	0	0	0	2	0	0	0	3	5	7	6	1	6	8	4	3	61.409	569	376	446	0
Q9GZU1;M0QXD0;M0R1X7	Q9GZU1;M0QXD0	Mucolipin-1	MCOLN1	sp|Q9GZU1|MCLN1_HUMAN Mucolipin-1 OS=Homo sapiens OX=9606 GN=MCOLN1 PE=1 SV=1;tr|M0QXD0|M0QXD0_HUMAN Mucolipin-1 (Fragment) OS=Homo sapiens OX=9606 GN=MCOLN1 PE=1 SV=1	3	15	15	15	7	7	9	0	1	2	4	3	2	2	7	10	9	8	11	9	9	10	9	1	0	0	0	1	2	0	0	1	3	2	5	1	2	3	1	1	65.022	580	75	379	0
Q8IWB1;X6RK76	Q8IWB1	Inositol 1,4,5-trisphosphate receptor-interacting protein	ITPRIP	sp|Q8IWB1|IPRI_HUMAN Inositol 1,4,5-trisphosphate receptor-interacting protein OS=Homo sapiens OX=9606 GN=ITPRIP PE=1 SV=1	2	23	23	23	9	16	10	1	4	3	1	1	6	6	10	17	13	11	18	14	10	14	14	6	0	0	0	0	0	0	0	3	4	1	6	3	0	3	4	6	62.059	547	89	560	0
Q8WWB7;A0A087X0W3;A0A087WV34;V9GYX8;X6R6A3	Q8WWB7;A0A087X0W3	Glycosylated lysosomal membrane protein	GLMP	sp|Q8WWB7|GLMP_HUMAN Glycosylated lysosomal membrane protein OS=Homo sapiens OX=9606 GN=GLMP PE=1 SV=1;tr|A0A087X0W3|A0A087X0W3_HUMAN Glycosylated lysosomal membrane protein OS=Homo sapiens OX=9606 GN=GLMP PE=1 SV=1	5	9	9	9	4	7	8	4	3	6	5	3	3	3	5	5	8	3	7	8	3	7	8	5	0	0	0	0	3	0	0	4	4	5	4	2	4	2	4	3	43.864	406	247	225	0
P38571;A0A0A0MT32;Q5T073;Q5T770	P38571;A0A0A0MT32;Q5T073	Lysosomal acid lipase/cholesteryl ester hydrolase	LIPA	sp|P38571|LICH_HUMAN Lysosomal acid lipase/cholesteryl ester hydrolase OS=Homo sapiens OX=9606 GN=LIPA PE=1 SV=2;tr|A0A0A0MT32|A0A0A0MT32_HUMAN Lysosomal acid lipase/cholesteryl ester hydrolase OS=Homo sapiens OX=9606 GN=LIPA PE=1 SV=1;tr|Q5T073|Q5T073_HUM	4	12	12	12	7	8	8	3	5	6	5	1	4	5	7	9	10	6	6	7	7	8	8	7	0	0	0	1	2	0	0	6	8	4	0	1	3	7	5	3	45.418	399	175	417	0
Q14643;A0A3F2YNW8;A0A3B3IU04;A0A3B3ITU8;A0A3B3ITQ1;A0A3B3IU05;A0A3B3IU13;A0A3B3IRP0;B7ZMI3;A0A3B3ITM6;A0A3B3ITM1;A0A3B3ITQ4;A0A3B3IRZ9;A0A3B3IS70;A0A3B3IS59;A0A3B3ISR4;A0A3B3IRT5;A0A3B3ISE3	Q14643;A0A3F2YNW8;A0A3B3IU04;A0A3B3ITU8;A0A3B3ITQ1;A0A3B3IU05;A0A3B3IU13;A0A3B3IRP0	Inositol 1,4,5-trisphosphate receptor type 1	ITPR1	sp|Q14643|ITPR1_HUMAN Inositol 1,4,5-trisphosphate receptor type 1 OS=Homo sapiens OX=9606 GN=ITPR1 PE=1 SV=3;tr|A0A3F2YNW8|A0A3F2YNW8_HUMAN Inositol 1,4,5-trisphosphate receptor type 1 OS=Homo sapiens OX=9606 GN=ITPR1 PE=1 SV=1;tr|A0A3B3IU04|A0A3B3IU04_HU	18	56	56	49	16	39	18	0	4	7	0	0	13	6	15	40	20	16	45	26	15	39	22	5	0	0	0	0	2	0	0	4	9	3	2	0	1	2	10	8	313.93	2758	28	993	0
P61158;B4DXW1;F8WDR7;Q9P1U1;Q9C0K3;A0A0A0MTI9;H7C4J1;C9IZN3;F8WEW2;F8WE84	P61158;B4DXW1	Actin-related protein 3	ACTR3	sp|P61158|ARP3_HUMAN Actin-related protein 3 OS=Homo sapiens OX=9606 GN=ACTR3 PE=1 SV=3;tr|B4DXW1|B4DXW1_HUMAN Actin-like protein 3 OS=Homo sapiens OX=9606 GN=ACTR3 PE=1 SV=1	10	20	20	20	7	15	6	5	6	11	8	6	7	3	8	16	10	12	16	7	10	14	9	6	1	0	0	0	2	0	0	3	5	4	5	3	5	7	6	4	47.371	418	2	607	0
P32249	P32249	G-protein coupled receptor 183	GPR183	sp|P32249|GP183_HUMAN G-protein coupled receptor 183 OS=Homo sapiens OX=9606 GN=GPR183 PE=1 SV=3	1	4	4	4	3	4	3	0	0	0	0	0	0	0	3	4	3	4	4	3	3	4	3	0	0	0	0	0	0	0	0	0	1	1	1	1	2	3	3	2	41.224	361	1	203	0
Q92508;E7EUT2;H7C2J5;H3BRR7;H0YB49;Q9H5I5;E7EVM7	Q92508	Piezo-type mechanosensitive ion channel component 1	PIEZO1	sp|Q92508|PIEZ1_HUMAN Piezo-type mechanosensitive ion channel component 1 OS=Homo sapiens OX=9606 GN=PIEZO1 PE=1 SV=4	7	39	39	38	13	26	23	4	4	12	16	10	11	7	16	27	20	23	21	24	18	15	24	11	0	1	0	2	2	1	0	7	12	3	3	1	9	10	6	2	286.79	2521	51	909	0
Q15165;A0A0J9YXF2;G3XAK4;A0A0J9YYJ1;A0A0J9YXU7;A0A2Q2SAK4;A0A0J9YXM1;A0A0J9YYF0;A0A0J9YYF3	Q15165;A0A0J9YXF2	Serum paraoxonase/arylesterase 2	PON2	sp|Q15165|PON2_HUMAN Serum paraoxonase/arylesterase 2 OS=Homo sapiens OX=9606 GN=PON2 PE=1 SV=4;tr|A0A0J9YXF2|A0A0J9YXF2_HUMAN Paraoxonase 2, isoform CRA_a OS=Homo sapiens OX=9606 GN=PON2 PE=1 SV=1	9	17	17	17	7	11	8	0	1	0	1	1	6	6	6	9	9	7	8	10	7	6	12	5	0	0	0	1	1	1	0	4	5	3	0	0	0	4	4	1	39.38	354	33	449	0
Q9Y5S1;H7BZK2;K7EKG5;K7EPY7;K7ELL3;K7EIQ6	Q9Y5S1	Transient receptor potential cation channel subfamily V member 2	TRPV2	sp|Q9Y5S1|TRPV2_HUMAN Transient receptor potential cation channel subfamily V member 2 OS=Homo sapiens OX=9606 GN=TRPV2 PE=1 SV=1	6	22	22	22	12	14	9	6	4	2	10	4	6	3	16	13	14	18	15	12	19	13	12	4	0	0	0	0	1	0	0	3	5	5	5	1	4	4	8	6	85.98	764	13	704	0
P63104;B0AZS6;E7EX29;B7Z2E6;H0YB80;E7ESK7;E5RGE1;E5RIR4;E9PD24;E7EVZ2	P63104;B0AZS6;E7EX29;B7Z2E6;H0YB80	14-3-3 protein zeta/delta	YWHAZ	sp|P63104|1433Z_HUMAN 14-3-3 protein zeta/delta OS=Homo sapiens OX=9606 GN=YWHAZ PE=1 SV=1;tr|B0AZS6|B0AZS6_HUMAN 14-3-3 protein zeta/delta OS=Homo sapiens OX=9606 GN=YWHAZ PE=1 SV=1;tr|E7EX29|E7EX29_HUMAN 14-3-3 protein zeta/delta (Fragment) OS=Homo sapie	10	9	7	7	5	8	4	4	3	4	5	5	5	5	5	8	5	6	7	5	6	7	5	6	1	1	0	1	4	0	0	6	6	7	3	2	5	5	5	4	27.745	245	6	367	0
P13489;H0YCR7;E9PMJ3;E9PLZ3;E9PIM9;E9PIK5;E9PMN0;E9PMA9;E9PR82;E9PMI1	P13489;H0YCR7	Ribonuclease inhibitor	RNH1	sp|P13489|RINI_HUMAN Ribonuclease inhibitor OS=Homo sapiens OX=9606 GN=RNH1 PE=1 SV=2;tr|H0YCR7|H0YCR7_HUMAN Ribonuclease inhibitor (Fragment) OS=Homo sapiens OX=9606 GN=RNH1 PE=1 SV=1	10	20	20	20	6	14	8	6	10	9	6	6	10	5	5	14	10	6	14	14	5	8	12	12	0	0	0	3	5	3	0	8	11	5	8	3	5	4	7	3	49.973	461	3	571	0
P35475;D6R9D5;H0Y9R9	P35475	Alpha-L-iduronidase	IDUA	sp|P35475|IDUA_HUMAN Alpha-L-iduronidase OS=Homo sapiens OX=9606 GN=IDUA PE=1 SV=2	3	21	21	21	11	11	11	1	6	4	5	2	6	3	11	12	13	11	11	12	10	9	12	5	0	0	0	0	0	0	0	5	7	1	3	3	2	5	5	2	72.669	653	157	467	0
Q7Z2K6;E7ER77;A0A0C4DGF0	Q7Z2K6;E7ER77	Endoplasmic reticulum metallopeptidase 1	ERMP1	sp|Q7Z2K6|ERMP1_HUMAN Endoplasmic reticulum metallopeptidase 1 OS=Homo sapiens OX=9606 GN=ERMP1 PE=1 SV=2;tr|E7ER77|E7ER77_HUMAN Endoplasmic reticulum metallopeptidase 1 OS=Homo sapiens OX=9606 GN=ERMP1 PE=1 SV=1	3	19	19	19	9	12	14	0	4	5	2	0	11	7	10	12	15	12	12	14	8	12	14	6	0	0	0	2	1	2	0	8	10	3	3	0	1	2	6	3	100.23	904	32	563	0
Q9BZZ2;H7C0M6	Q9BZZ2	Sialoadhesin	SIGLEC1	sp|Q9BZZ2|SN_HUMAN Sialoadhesin OS=Homo sapiens OX=9606 GN=SIGLEC1 PE=1 SV=2	2	52	52	52	24	31	34	0	3	3	3	0	3	4	26	34	18	12	9	10	8	7	8	5	0	0	0	0	0	0	0	4	6	35	1	3	27	27	39	28	182.62	1709	313	945	0
Q7Z4R8	Q7Z4R8	UPF0669 protein C6orf120	C6orf120	sp|Q7Z4R8|CF120_HUMAN UPF0669 protein C6orf120 OS=Homo sapiens OX=9606 GN=C6orf120 PE=1 SV=1	1	4	4	4	2	2	4	1	1	2	2	0	2	2	2	3	3	2	2	4	2	2	3	2	0	0	1	1	1	1	0	1	2	1	1	1	0	1	2	2	20.772	191	1	311	0
P04899;P63096;A0A3B3ITM0;P19087;P09471;A8MTJ3;P11488;H3BTM2;Q5JWE9;H0Y7E8;A0A1W2PP38;A0A1W2PQK2;A0A3B3IUA8;A0A1W2PRE1;A0A087WZE5;A0A6Q8PGR1;Q5JWD1;A0A087WTB6;A2A2R6;A0A7I2V5R6;A0A1W2PS82;A0A1W2PRJ7	P04899	Guanine nucleotide-binding protein G(i) subunit alpha-2	GNAI2	sp|P04899|GNAI2_HUMAN Guanine nucleotide-binding protein G(i) subunit alpha-2 OS=Homo sapiens OX=9606 GN=GNAI2 PE=1 SV=3	22	17	17	11	7	11	8	9	8	10	7	9	8	8	8	7	9	8	11	7	8	8	8	9	0	0	1	2	3	1	0	6	7	8	9	5	9	7	7	8	40.45	355	14	708	0
Q7Z6M3;A0A087WVL4;S4R3N6	Q7Z6M3;A0A087WVL4	Allergin-1	MILR1	sp|Q7Z6M3|MILR1_HUMAN Allergin-1 OS=Homo sapiens OX=9606 GN=MILR1 PE=1 SV=2;tr|A0A087WVL4|A0A087WVL4_HUMAN Allergin-1 (Fragment) OS=Homo sapiens OX=9606 GN=MILR1 PE=1 SV=1	3	13	13	13	5	10	6	2	3	4	5	3	3	3	4	8	5	7	11	6	6	9	7	3	0	1	2	4	1	1	0	1	2	4	3	1	1	2	3	3	38.735	343	133	296	0
O94886;Q2HIZ8;X6RI56	O94886	CSC1-like protein 1	TMEM63A	sp|O94886|CSCL1_HUMAN CSC1-like protein 1 OS=Homo sapiens OX=9606 GN=TMEM63A PE=1 SV=3	3	13	13	13	7	8	9	5	4	7	5	6	5	7	7	8	11	7	6	9	7	8	10	3	0	0	0	2	2	2	0	3	9	5	2	2	4	5	6	4	92.125	807	2	577	0
P13612;E7EP60	P13612	Integrin alpha-4	ITGA4	sp|P13612|ITA4_HUMAN Integrin alpha-4 OS=Homo sapiens OX=9606 GN=ITGA4 PE=1 SV=3	2	34	34	34	14	14	27	4	6	10	13	10	12	10	12	12	20	12	13	23	14	8	25	15	0	0	0	4	3	2	0	11	16	0	1	0	0	1	1	0	114.9	1032	241	636	0
P50454;E9PJH8;E9PR70;E9PPV6;E9PK86;E9PMI5;E9PKH2;E9PNX1;E9PIG2;E9PRS3;E9PQ34;H0YEP8;E9PLA6	P50454;E9PJH8;E9PR70;E9PPV6;E9PK86;E9PMI5	Serpin H1	SERPINH1	sp|P50454|SERPH_HUMAN Serpin H1 OS=Homo sapiens OX=9606 GN=SERPINH1 PE=1 SV=2;tr|E9PJH8|E9PJH8_HUMAN Serpin H1 (Fragment) OS=Homo sapiens OX=9606 GN=SERPINH1 PE=1 SV=2;tr|E9PR70|E9PR70_HUMAN Serpin H1 (Fragment) OS=Homo sapiens OX=9606 GN=SERPINH1 PE=1 SV=	13	15	15	15	7	9	10	0	2	5	1	0	5	4	9	11	12	10	11	13	9	13	12	4	0	0	0	1	0	1	0	6	7	4	4	1	0	7	6	4	46.44	418	2	547	0
Q9UL01;A0A2R8Y6J1;A0A2U3TZJ0;A0A2R8YE23;X6REM1;A0A2R8Y4N7;A0A2R8Y6Y4	Q9UL01	Dermatan-sulfate epimerase	DSE	sp|Q9UL01|DSE_HUMAN Dermatan-sulfate epimerase OS=Homo sapiens OX=9606 GN=DSE PE=1 SV=1	7	24	24	24	6	10	8	0	0	1	0	0	0	0	16	16	18	15	15	18	16	12	17	2	0	0	0	0	0	0	0	0	2	0	1	0	2	1	0	1	109.77	958	77	451	0
Q02878;F8VR69;F8VZ45;U3KQR5	Q02878	60S ribosomal protein L6	RPL6	sp|Q02878|RL6_HUMAN 60S ribosomal protein L6 OS=Homo sapiens OX=9606 GN=RPL6 PE=1 SV=3	4	10	10	10	4	5	4	6	6	6	2	2	4	3	5	4	4	4	5	4	5	5	4	2	0	0	0	0	2	0	0	2	2	4	5	5	3	4	4	3	32.728	288	1	382	0
P51572;C9JSP1;C9JQ75;C9J0M4;C9JM14;C9JMD7;A0A2R8Y5M6	P51572;C9JSP1;C9JQ75;C9J0M4;C9JM14;C9JMD7;A0A2R8Y5M6	B-cell receptor-associated protein 31	BCAP31	sp|P51572|BAP31_HUMAN B-cell receptor-associated protein 31 OS=Homo sapiens OX=9606 GN=BCAP31 PE=1 SV=3;tr|C9JSP1|C9JSP1_HUMAN B-cell receptor-associated protein (Fragment) OS=Homo sapiens OX=9606 GN=BCAP31 PE=1 SV=1;tr|C9JQ75|C9JQ75_HUMAN B-cell receptor-	7	6	6	6	3	5	1	1	2	2	2	1	2	2	3	3	1	3	6	1	3	4	1	2	0	0	0	0	2	0	0	2	1	1	2	2	2	2	2	3	27.991	246		303	0
Q9Y2U8	Q9Y2U8	Inner nuclear membrane protein Man1	LEMD3	sp|Q9Y2U8|MAN1_HUMAN Inner nuclear membrane protein Man1 OS=Homo sapiens OX=9606 GN=LEMD3 PE=1 SV=2	1	24	24	24	11	17	11	1	6	7	1	1	11	7	14	18	14	14	17	15	12	18	12	5	1	2	3	4	2	4	1	6	7	6	7	3	0	5	11	9	99.996	911	39	712	0
O00160;M0QXU2;M0QY89;M0QXU5;H0YLE5	O00160	Unconventional myosin-If	MYO1F	sp|O00160|MYO1F_HUMAN Unconventional myosin-If OS=Homo sapiens OX=9606 GN=MYO1F PE=1 SV=3	5	30	30	26	9	16	10	12	8	12	12	7	20	15	15	20	16	16	19	16	13	15	17	14	0	0	0	1	6	1	0	8	11	7	12	4	10	8	17	14	124.84	1098	16	929	0
Q8NEQ5	Q8NEQ5	Transmembrane protein C1orf162	C1orf162	sp|Q8NEQ5|CA162_HUMAN Transmembrane protein C1orf162 OS=Homo sapiens OX=9606 GN=C1orf162 PE=2 SV=1	1	5	5	5	3	3	4	2	2	2	3	1	1	2	3	3	4	4	5	4	3	3	3	2	0	0	0	2	1	1	0	2	2	1	1	1	1	1	2	2	16.886	155		285	0.00069252
Q96BZ4;F5H2B5;A0A3B3IT68;G3V3J8;G3V472	Q96BZ4;F5H2B5;A0A3B3IT68	Phospholipase D4	PLD4	sp|Q96BZ4|PLD4_HUMAN 5-3 exonuclease PLD4 OS=Homo sapiens OX=9606 GN=PLD4 PE=2 SV=2;tr|F5H2B5|F5H2B5_HUMAN 5-3 exonuclease PLD4 OS=Homo sapiens OX=9606 GN=PLD4 PE=1 SV=1;tr|A0A3B3IT68|A0A3B3IT68_HUMAN 5-3 exonuclease PLD4 OS=Homo sapiens OX=9606 GN=P	5	16	16	16	10	9	10	10	6	11	11	8	7	8	11	9	10	11	9	10	11	10	9	8	0	0	0	2	2	1	0	5	9	7	6	1	9	11	7	5	55.626	506	559	432	0
B0I1T2;A0A3B3IU30;F8WEW9	B0I1T2;A0A3B3IU30	Unconventional myosin-Ig;Minor histocompatibility antigen HA-2	MYO1G	sp|B0I1T2|MYO1G_HUMAN Unconventional myosin-Ig OS=Homo sapiens OX=9606 GN=MYO1G PE=1 SV=2;tr|A0A3B3IU30|A0A3B3IU30_HUMAN Unconventional myosin-Ig OS=Homo sapiens OX=9606 GN=MYO1G PE=1 SV=1	3	34	34	33	8	20	14	9	10	17	11	7	14	11	8	20	18	11	22	17	8	19	20	13	0	2	1	2	5	2	0	4	7	12	11	5	9	9	18	11	116.44	1018	8	907	0
Q8N370	Q8N370	Large neutral amino acids transporter small subunit 4	SLC43A2	sp|Q8N370|LAT4_HUMAN Large neutral amino acids transporter small subunit 4 OS=Homo sapiens OX=9606 GN=SLC43A2 PE=1 SV=1	1	4	4	4	2	2	2	0	1	1	2	2	1	1	2	2	3	2	2	4	2	2	3	0	0	0	0	0	0	0	0	0	0	1	2	0	2	2	2	1	62.746	569		252	0
Q8IXB1;E7EP04;A0A494C1G5;H7C1G0;Q71S60;A0A087WXH7	Q8IXB1	DnaJ homolog subfamily C member 10	DNAJC10	sp|Q8IXB1|DJC10_HUMAN DnaJ homolog subfamily C member 10 OS=Homo sapiens OX=9606 GN=DNAJC10 PE=1 SV=2	6	20	20	20	10	17	9	1	3	5	2	0	9	4	13	15	13	12	16	14	12	15	14	10	0	0	0	2	3	1	0	11	10	2	1	2	1	3	11	7	91.079	793	8	635	0
Q9NY25;Q14DL9;C9JPR7;C9JCE4;F8WCL0	Q9NY25;Q14DL9;C9JPR7	C-type lectin domain family 5 member A	CLEC5A	sp|Q9NY25|CLC5A_HUMAN C-type lectin domain family 5 member A OS=Homo sapiens OX=9606 GN=CLEC5A PE=1 SV=1;tr|Q14DL9|Q14DL9_HUMAN C-type lectin domain family 5 member A OS=Homo sapiens OX=9606 GN=CLEC5A PE=1 SV=1;tr|C9JPR7|C9JPR7_HUMAN C-type lectin domain f	5	11	11	11	6	5	5	5	6	4	5	4	6	6	7	5	6	7	7	6	8	6	7	0	0	0	0	0	0	0	0	0	0	5	6	3	5	6	6	4	21.521	188	331	306	0
Q15942;H0Y2Y8;H7C3D3;C9IZ41;H7C3R3;C9JJK5	Q15942;H0Y2Y8	Zyxin	ZYX	sp|Q15942|ZYX_HUMAN Zyxin OS=Homo sapiens OX=9606 GN=ZYX PE=1 SV=1;tr|H0Y2Y8|H0Y2Y8_HUMAN Zyxin (Fragment) OS=Homo sapiens OX=9606 GN=ZYX PE=1 SV=1	6	15	15	15	6	9	6	1	3	8	8	6	9	8	5	8	8	7	11	7	5	11	7	5	0	0	0	1	2	3	0	4	4	1	1	2	1	3	7	6	61.277	572	5	534	0
Q14314	Q14314	Fibroleukin	FGL2	sp|Q14314|FGL2_HUMAN Fibroleukin OS=Homo sapiens OX=9606 GN=FGL2 PE=1 SV=1	1	16	16	15	5	8	9	11	9	9	7	6	6	6	5	2	6	5	4	7	5	4	5	7	0	0	1	2	3	2	0	5	7	3	1	0	2	5	7	3	50.228	439	271	381	0
A2BFX2;A0A5S8K7D1	A2BFX2;A0A5S8K7D1		HLA-DRB1	tr|A2BFX2|A2BFX2_HUMAN HLA class II histocompatibility antigen DR beta chain OS=Homo sapiens OX=9606 GN=HLA-DRB1 PE=1 SV=1;tr|A0A5S8K7D1|A0A5S8K7D1_HUMAN HLA class II histocompatibility antigen, DRB1 beta chain (Fragment) OS=Homo sapiens OX=9606 GN=HLA-DRB	2	14	10	8	4	10	2	2	5	5	1	5	2	2	3	10	2	3	10	2	3	9	3	1	1	1	0	0	0	0	0	0	2	3	5	5	1	8	4	2	30.24	266	42	155	0
P07711;A0A7I2V5M3;A0A7I2YQA2;A0A7I2V484;Q5T8F0;A0A7I2YQB5;A0A7I2V2H7;A0A7I2V601	P07711;A0A7I2V5M3;A0A7I2YQA2;A0A7I2V484;Q5T8F0	Cathepsin L1;Cathepsin L1 heavy chain;Cathepsin L1 light chain	CTSL	sp|P07711|CATL1_HUMAN Procathepsin L OS=Homo sapiens OX=9606 GN=CTSL PE=1 SV=2;tr|A0A7I2V5M3|A0A7I2V5M3_HUMAN Procathepsin L OS=Homo sapiens OX=9606 GN=CTSL PE=4 SV=1;tr|A0A7I2YQA2|A0A7I2YQA2_HUMAN Procathepsin L OS=Homo sapiens OX=9606 GN=CTSL PE=4 SV=1;t	8	10	10	10	6	6	3	0	1	2	1	0	2	2	8	8	5	7	8	3	7	8	5	2	0	0	0	0	0	0	0	2	3	2	2	3	0	4	8	6	37.564	333	139	277	0
P52566;F5H2R5;F5H6Q0;F5H3P3;H0YGX7	P52566;F5H2R5;F5H6Q0;F5H3P3;H0YGX7	Rho GDP-dissociation inhibitor 2	ARHGDIB	sp|P52566|GDIR2_HUMAN Rho GDP-dissociation inhibitor 2 OS=Homo sapiens OX=9606 GN=ARHGDIB PE=1 SV=3;tr|F5H2R5|F5H2R5_HUMAN Rho GDP-dissociation inhibitor 2 (Fragment) OS=Homo sapiens OX=9606 GN=ARHGDIB PE=1 SV=1;tr|F5H6Q0|F5H6Q0_HUMAN Rho GDP-dissociation	5	8	8	8	4	5	3	1	4	4	3	3	4	1	4	4	3	4	4	3	3	4	3	1	0	0	1	1	0	1	0	1	1	3	2	2	2	3	4	2	22.988	201		258	0
Q8TED4	Q8TED4	Sugar phosphate exchanger 2	SLC37A2	sp|Q8TED4|G6PT3_HUMAN Glucose-6-phosphate exchanger SLC37A2 OS=Homo sapiens OX=9606 GN=SLC37A2 PE=2 SV=2	1	6	6	4	4	2	6	2	2	1	2	2	2	1	3	3	4	3	3	5	3	2	4	2	0	0	0	1	1	0	0	1	2	0	1	1	1	2	0	0	54.436	501	35	178	0
Q9NZR2	Q9NZR2	Low-density lipoprotein receptor-related protein 1B	LRP1B	sp|Q9NZR2|LRP1B_HUMAN Low-density lipoprotein receptor-related protein 1B OS=Homo sapiens OX=9606 GN=LRP1B PE=1 SV=2	1	6	3	3	2	2	2	2	1	2	1	1	1	0	2	2	2	3	2	2	2	2	3	0	0	0	0	0	0	0	0	0	0	0	0	2	0	0	0	0	515.49	4599	1	35	0.0065691
P30533;A0A3B3IRQ7;D6REW6	P30533;A0A3B3IRQ7	Alpha-2-macroglobulin receptor-associated protein	LRPAP1	sp|P30533|AMRP_HUMAN Alpha-2-macroglobulin receptor-associated protein OS=Homo sapiens OX=9606 GN=LRPAP1 PE=1 SV=1;tr|A0A3B3IRQ7|A0A3B3IRQ7_HUMAN Alpha-2-macroglobulin receptor-associated protein OS=Homo sapiens OX=9606 GN=LRPAP1 PE=1 SV=1	3	13	13	13	8	8	5	0	3	6	1	1	4	4	6	9	6	6	10	6	5	8	6	4	1	0	0	0	0	0	0	2	3	7	3	3	1	1	3	3	41.465	357	116	333	0
C9JF17;P05090;C9JX71;F8WBT9;REV__Q8N1C3	C9JF17;P05090;C9JX71	Apolipoprotein D	APOD	tr|C9JF17|C9JF17_HUMAN Apolipoprotein D (Fragment) OS=Homo sapiens OX=9606 GN=APOD PE=1 SV=1;sp|P05090|APOD_HUMAN Apolipoprotein D OS=Homo sapiens OX=9606 GN=APOD PE=1 SV=1;tr|C9JX71|C9JX71_HUMAN Apolipoprotein D (Fragment) OS=Homo sapiens OX=9606 GN=APOD	5	7	7	7	5	6	2	0	3	0	0	0	1	2	5	6	3	6	6	4	5	6	4	1	0	0	0	0	0	0	0	1	1	1	2	2	2	1	0	0	24.158	215	229	138	0
Q14103;H0YA96;H0Y8G5;D6RAF8;D6RF44;D6RBQ9	Q14103;H0YA96;H0Y8G5;D6RAF8;D6RF44;D6RBQ9	Heterogeneous nuclear ribonucleoprotein D0	HNRNPD	sp|Q14103|HNRPD_HUMAN Heterogeneous nuclear ribonucleoprotein D0 OS=Homo sapiens OX=9606 GN=HNRNPD PE=1 SV=1;tr|H0YA96|H0YA96_HUMAN Heterogeneous nuclear ribonucleoprotein D0 (Fragment) OS=Homo sapiens OX=9606 GN=HNRNPD PE=1 SV=1;tr|H0Y8G5|H0Y8G5_HUMAN Het	6	6	5	3	5	4	4	2	0	1	3	3	4	2	4	5	6	4	5	5	5	6	5	4	0	1	0	1	1	1	0	2	4	2	1	1	2	3	3	2	38.434	355		302	0
Q9Y666;A0A0G2JNW7;A0A0U1RR18;A0A0G2JQE3;H0YB78	Q9Y666;A0A0G2JNW7;A0A0U1RR18	Solute carrier family 12 member 7	SLC12A7	sp|Q9Y666|S12A7_HUMAN Solute carrier family 12 member 7 OS=Homo sapiens OX=9606 GN=SLC12A7 PE=1 SV=3;tr|A0A0G2JNW7|A0A0G2JNW7_HUMAN Solute carrier family 12 member 7 OS=Homo sapiens OX=9606 GN=SLC12A7 PE=1 SV=1;tr|A0A0U1RR18|A0A0U1RR18_HUMAN Solute carrier	5	17	17	16	9	6	15	1	0	3	3	6	4	1	9	6	15	11	8	12	10	4	13	0	0	0	0	0	0	0	0	6	6	0	2	0	1	7	4	1	119.1	1083	24	477	0
P48060;B4E3S5;F6VVE8	P48060	Glioma pathogenesis-related protein 1	GLIPR1	sp|P48060|GLIP1_HUMAN Glioma pathogenesis-related protein 1 OS=Homo sapiens OX=9606 GN=GLIPR1 PE=1 SV=3	3	9	9	9	5	6	6	1	3	5	3	2	2	3	5	3	7	6	5	6	5	5	6	3	0	0	0	1	0	0	0	2	3	2	3	2	2	2	2	1	30.366	266	10	426	0
P06744;A0A2U3TZU2;K7EQ48;A0A2R8Y6C7;A0A0J9YYH3;A0A0J9YXP8;A0A0J9YX90;K7ERC6;K7EPY4;K7ENA0;K7EP41;A0A0J9YXM3;K7ESF4;K7EIL4;K7ELR7;A0A2R8YF08;K7ERK8;A0A0J9YXH9;A0A0J9YYI8	P06744;A0A2U3TZU2;K7EQ48	Glucose-6-phosphate isomerase	GPI	sp|P06744|G6PI_HUMAN Glucose-6-phosphate isomerase OS=Homo sapiens OX=9606 GN=GPI PE=1 SV=4;tr|A0A2U3TZU2|A0A2U3TZU2_HUMAN Glucose-6-phosphate isomerase OS=Homo sapiens OX=9606 GN=GPI PE=1 SV=1;tr|K7EQ48|K7EQ48_HUMAN Glucose-6-phosphate isomerase (Fragment	19	19	19	12	7	10	4	3	2	11	4	3	5	3	7	9	9	9	13	8	8	8	9	4	0	0	0	0	1	0	0	1	2	4	3	0	2	2	1	1	63.146	558	5	492	0
P34059;H3BP66	P34059	N-acetylgalactosamine-6-sulfatase	GALNS	sp|P34059|GALNS_HUMAN N-acetylgalactosamine-6-sulfatase OS=Homo sapiens OX=9606 GN=GALNS PE=1 SV=1	2	14	14	14	9	11	10	1	4	5	2	1	8	3	10	10	10	9	11	10	10	11	9	5	0	0	1	1	4	1	0	4	6	4	3	1	1	6	6	3	58.025	522	142	448	0
P09382	P09382	Galectin-1	LGALS1	sp|P09382|LEG1_HUMAN Galectin-1 OS=Homo sapiens OX=9606 GN=LGALS1 PE=1 SV=2	1	6	6	6	3	3	2	3	5	5	3	2	3	3	3	3	1	3	3	1	3	3	1	2	0	0	0	1	1	1	0	2	2	5	4	3	1	2	3	3	14.716	135		329	0
Q5EP54;A0A182DWG2;A0A140T9A5;A0A140T966;A0A182DWF5;A0A140T9Q1;A0A140T928;A0A182DWF4;A0A0G2JJV3;A0A140T8Z7;A0A140T9P7	Q5EP54;A0A182DWG2;A0A140T9A5;A0A140T966;A0A182DWF5;A0A140T9Q1;A0A140T928;A0A182DWF4;A0A0G2JJV3;A0A140T8Z7;A0A140T9P7		HLA-DPB1	tr|Q5EP54|Q5EP54_HUMAN HLA class II histocompatibility antigen DP beta chain OS=Homo sapiens OX=9606 GN=HLA-DPB1 PE=1 SV=1;tr|A0A182DWG2|A0A182DWG2_HUMAN HLA class II histocompatibility antigen, DP beta 1 chain (Fragment) OS=Homo sapiens OX=9606 GN=HLA-DPB	11	8	1	1	6	4	4	3	6	3	2	2	5	3	4	4	4	4	3	4	4	4	4	3	0	0	0	0	0	0	0	3	3	4	3	3	4	4	5	3	29.29	258		60	0
Q8N6C8;A0A0G2JMY9;A0A0G2JM99;A0A0G2JMJ0;A0A0G2JLV5	Q8N6C8;A0A0G2JMY9;A0A0G2JM99	Leukocyte immunoglobulin-like receptor subfamily A member 3	LILRA3	sp|Q8N6C8|LIRA3_HUMAN Leukocyte immunoglobulin-like receptor subfamily A member 3 OS=Homo sapiens OX=9606 GN=LILRA3 PE=1 SV=3;tr|A0A0G2JMY9|A0A0G2JMY9_HUMAN Leukocyte immunoglobulin-like receptor subfamily A member 3 OS=Homo sapiens OX=9606 GN=LILRA3 PE=1	5	20	13	13	9	4	10	8	7	8	10	7	6	7	14	10	12	15	10	12	13	14	12	4	1	1	1	2	2	1	0	4	6	7	10	3	5	7	11	8	47.471	439	118	269	0
Q9NPR9;M0R1G1;G5E9L6;M0QZW9;M0QYF6;M0R3H4;M0QZY1;M0QZ03;M0R1Q3;M0R2E1	Q9NPR9;M0R1G1;G5E9L6	Protein GPR108	GPR108	sp|Q9NPR9|GP108_HUMAN Protein GPR108 OS=Homo sapiens OX=9606 GN=GPR108 PE=1 SV=3;tr|M0R1G1|M0R1G1_HUMAN Protein GPR108 (Fragment) OS=Homo sapiens OX=9606 GN=GPR108 PE=1 SV=1;tr|G5E9L6|G5E9L6_HUMAN HCG1811164, isoform CRA_c OS=Homo sapiens OX=9606 GN=GPR108	10	15	15	15	3	8	11	3	2	0	5	3	0	0	6	7	13	10	7	14	8	7	13	2	0	0	0	0	0	0	0	1	2	3	1	1	7	6	0	0	60.632	543	30	434	0
P41597;E9PH76	P41597	C-C chemokine receptor type 2	CCR2	sp|P41597|CCR2_HUMAN C-C chemokine receptor type 2 OS=Homo sapiens OX=9606 GN=CCR2 PE=1 SV=1	2	5	5	5	4	2	2	1	1	1	2	2	1	1	4	2	2	2	3	2	3	3	2	2	1	1	1	1	1	1	0	1	2	0	1	0	2	1	1	1	41.914	374	3	203	0
Q9Y6X5;Q6UWV6	Q9Y6X5	Bis(5-adenosyl)-triphosphatase ENPP4	ENPP4	sp|Q9Y6X5|ENPP4_HUMAN Bis(5-adenosyl)-triphosphatase ENPP4 OS=Homo sapiens OX=9606 GN=ENPP4 PE=1 SV=3	2	12	12	12	6	7	11	1	2	1	6	2	4	3	6	7	11	7	8	10	8	6	10	4	0	0	1	0	1	0	0	3	8	2	0	1	1	2	2	1	51.641	453	53	364	0
P31943;G8JLB6;E9PCY7;D6RBM0;H0YB39;D6RIU0;D6RFM3;D6RAM1;E7EN40;E7EQJ0;D6RJ04;D6RDU3;D6RIH9;D6RIT2;D6R9T0;E5RGV0;H0YBD7;E5RGH4;H0YBG7;D6RDL0;H0YAQ2;Q9NQA5;D6RF17;H7C2J6;A0A0A6YY98;D6R9D3	P31943;G8JLB6;E9PCY7;D6RBM0;H0YB39;D6RIU0	Heterogeneous nuclear ribonucleoprotein H;Heterogeneous nuclear ribonucleoprotein H, N-terminally processed	HNRNPH1	sp|P31943|HNRH1_HUMAN Heterogeneous nuclear ribonucleoprotein H OS=Homo sapiens OX=9606 GN=HNRNPH1 PE=1 SV=4;tr|G8JLB6|G8JLB6_HUMAN Heterogeneous nuclear ribonucleoprotein H OS=Homo sapiens OX=9606 GN=HNRNPH1 PE=1 SV=1;tr|E9PCY7|E9PCY7_HUMAN Heterogeneous	26	13	13	8	3	5	6	2	3	6	4	3	6	2	4	8	7	5	7	6	5	6	8	6	0	0	0	2	2	2	0	5	4	4	2	4	2	1	3	2	49.229	449	18	397	0
P08962;F8VV56;F8W022;F8VWK8;F8VNT9	P08962;F8VV56;F8W022;F8VWK8	CD63 antigen;Tetraspanin	CD63	sp|P08962|CD63_HUMAN CD63 antigen OS=Homo sapiens OX=9606 GN=CD63 PE=1 SV=2;tr|F8VV56|F8VV56_HUMAN CD63 antigen OS=Homo sapiens OX=9606 GN=CD63 PE=1 SV=1;tr|F8W022|F8W022_HUMAN Tetraspanin (Fragment) OS=Homo sapiens OX=9606 GN=CD63 PE=1 SV=1;tr|F8VWK8|F8VW	5	12	12	12	6	6	6	4	5	6	3	3	4	3	9	6	6	9	7	6	8	7	5	6	1	0	1	1	3	0	0	4	4	8	5	4	3	3	4	3	25.636	238	777	240	0
Q16581;F5GZE6	Q16581	C3a anaphylatoxin chemotactic receptor	C3AR1	sp|Q16581|C3AR_HUMAN C3a anaphylatoxin chemotactic receptor OS=Homo sapiens OX=9606 GN=C3AR1 PE=1 SV=2	2	8	8	8	5	5	5	0	1	1	0	0	2	0	4	5	5	4	6	5	4	6	5	1	0	0	0	0	1	0	0	3	3	1	2	0	2	3	4	1	53.864	482	18	304	0
P17900;H0YBY3	P17900;H0YBY3	Ganglioside GM2 activator;Ganglioside GM2 activator isoform short	GM2A	sp|P17900|SAP3_HUMAN Ganglioside GM2 activator OS=Homo sapiens OX=9606 GN=GM2A PE=1 SV=4;tr|H0YBY3|H0YBY3_HUMAN Ganglioside GM2 activator (Fragment) OS=Homo sapiens OX=9606 GN=GM2A PE=1 SV=1	2	9	9	5	2	5	3	1	1	5	1	0	4	3	2	5	2	2	4	2	1	3	3	3	0	0	0	2	1	0	0	3	3	2	2	2	1	2	2	2	20.838	193	5	232	0
Q14204;A0A2R8Y706;A0A2R8YFZ7;A0A2R8Y5T0;A0A2R8Y6H2;A0A2R8Y542;A0A2R8Y6I5;A0A2R8YGC7;H0YJ21	Q14204	Cytoplasmic dynein 1 heavy chain 1	DYNC1H1	sp|Q14204|DYHC1_HUMAN Cytoplasmic dynein 1 heavy chain 1 OS=Homo sapiens OX=9606 GN=DYNC1H1 PE=1 SV=5	9	117	117	117	12	59	18	30	17	35	15	8	26	24	19	65	34	20	68	27	16	41	42	25	0	0	0	0	2	1	0	5	10	17	22	13	3	13	18	17	532.4	4646	14	1430	0
Q9UGQ3;F2Z2F6	Q9UGQ3	Solute carrier family 2, facilitated glucose transporter member 6	SLC2A6	sp|Q9UGQ3|GTR6_HUMAN Solute carrier family 2, facilitated glucose transporter member 6 OS=Homo sapiens OX=9606 GN=SLC2A6 PE=1 SV=2	2	10	10	9	1	1	3	0	1	0	1	1	2	1	1	4	5	1	3	6	1	3	5	1	0	0	0	0	1	0	0	1	1	1	2	1	2	2	4	1	54.539	507		202	0
P20333;B5A977	P20333	Tumor necrosis factor receptor superfamily member 1B;Tumor necrosis factor receptor superfamily member 1b, membrane form;Tumor necrosis factor-binding protein 2	TNFRSF1B	sp|P20333|TNR1B_HUMAN Tumor necrosis factor receptor superfamily member 1B OS=Homo sapiens OX=9606 GN=TNFRSF1B PE=1 SV=3	2	10	10	10	3	3	4	1	0	1	3	1	2	2	4	3	6	6	3	3	4	5	4	1	0	0	0	1	1	1	0	2	2	1	1	1	2	1	3	3	48.291	461	9	188	0
Q13530;Q5H936	Q13530;Q5H936	Serine incorporator 3	SERINC3	sp|Q13530|SERC3_HUMAN Serine incorporator 3 OS=Homo sapiens OX=9606 GN=SERINC3 PE=1 SV=2;tr|Q5H936|Q5H936_HUMAN Serine incorporator 3 (Fragment) OS=Homo sapiens OX=9606 GN=SERINC3 PE=1 SV=1	2	5	5	4	3	3	4	1	0	0	2	1	1	1	2	4	4	4	3	3	2	3	4	1	0	0	0	0	1	0	0	1	1	0	1	0	1	1	0	0	52.58	473		195	0
P09651;A0A7I2V3W0;A0A7I2V3R8;F8W6I7;Q32P51;A0A7I2V2L6;F8VZ49;F8VTQ5;A0A7I2YQX9;A0A2R8Y4L2;A0A7I2V5U9;F8W646;H0YH80;A0A7I2YQ85;A0A7I2V453;A0A7I2V360;A0A7I2V2M7;A0A7I2V4F8;A0A7I2V459;A0A7I2V520;A0A7I2V2Q7;A0A7I2V334;A0A7I2V497;A0A7I2YQY2;A0A7I2V3K5;A0A7I2V5N7;A0A7I2V2Z4;A0A7I2V4M0;A0A7I2V3C7;A0A7I2YQV3;A0A7I2V3U8;A0A7I2V2F1;A0A7I2V3W4;A0A7I2V666;A0A7I2V4P7;A0A7I2V2X1;A0A7I2V4E2;F8VYN5;A0A7I2V5P1;A0…	P09651;A0A7I2V3W0;A0A7I2V3R8;F8W6I7;Q32P51;A0A7I2V2L6;F8VZ49;F8VTQ5;A0A7I2YQX9;A0A2R8Y4L2	Heterogeneous nuclear ribonucleoprotein A1;Heterogeneous nuclear ribonucleoprotein A1, N-terminally processed;Heterogeneous nuclear ribonucleoprotein A1-like 2	HNRNPA1;HNRNPA1L2	sp|P09651|ROA1_HUMAN Heterogeneous nuclear ribonucleoprotein A1 OS=Homo sapiens OX=9606 GN=HNRNPA1 PE=1 SV=5;tr|A0A7I2V3W0|A0A7I2V3W0_HUMAN Heterogeneous nuclear ribonucleoprotein A1 OS=Homo sapiens OX=9606 GN=HNRNPA1 PE=4 SV=1;tr|A0A7I2V3R8|A0A7I2V3R8_HUM	41	9	8	8	3	6	4	4	4	6	3	2	2	3	4	7	6	6	7	5	4	5	6	4	0	0	0	0	2	0	0	2	3	4	4	3	2	2	4	2	38.746	372	3	424	0
Q08ET2	Q08ET2	Sialic acid-binding Ig-like lectin 14	SIGLEC14	sp|Q08ET2|SIG14_HUMAN Sialic acid-binding Ig-like lectin 14 OS=Homo sapiens OX=9606 GN=SIGLEC14 PE=1 SV=1	1	16	5	5	6	11	11	5	6	8	8	9	7	8	10	10	12	11	10	10	10	8	11	8	1	0	1	3	5	2	1	8	9	3	5	2	4	1	5	6	43.97	396	124	255	0
P07195;A0A5F9ZHM4;A0A3B3IS95;A8MW50;C9J7H8;F5H793;P07864;Q9BYZ2;Q6ZMR3;F5H5G7;F5H155;A0A087WUM2;G3XAP5;F5H245	P07195;A0A5F9ZHM4;A0A3B3IS95;A8MW50;C9J7H8	L-lactate dehydrogenase B chain;L-lactate dehydrogenase	LDHB	sp|P07195|LDHB_HUMAN L-lactate dehydrogenase B chain OS=Homo sapiens OX=9606 GN=LDHB PE=1 SV=2;tr|A0A5F9ZHM4|A0A5F9ZHM4_HUMAN L-lactate dehydrogenase OS=Homo sapiens OX=9606 GN=LDHB PE=1 SV=1;tr|A0A3B3IS95|A0A3B3IS95_HUMAN L-lactate dehydrogenase OS=Homo s	14	13	10	10	6	8	5	8	7	10	6	5	6	6	8	7	6	8	8	5	8	6	5	3	0	0	0	0	1	0	0	2	3	5	4	5	5	6	6	4	36.638	334	4	490	0
Q16555;A0A1C7CYX9;E5RFU4;Q14195;Q14194;E9PD68;H0YBT4	Q16555;A0A1C7CYX9	Dihydropyrimidinase-related protein 2	DPYSL2	sp|Q16555|DPYL2_HUMAN Dihydropyrimidinase-related protein 2 OS=Homo sapiens OX=9606 GN=DPYSL2 PE=1 SV=1;tr|A0A1C7CYX9|A0A1C7CYX9_HUMAN Dihydropyrimidinase-related protein 2 OS=Homo sapiens OX=9606 GN=DPYSL2 PE=1 SV=1	7	24	24	23	9	15	9	5	8	14	11	11	10	8	11	18	16	10	17	14	11	15	17	13	1	0	0	3	3	3	0	7	10	5	6	3	11	9	9	9	62.293	572	9	759	0
P53621;A0A3B3IS84;A0A3B3IT15;A0A3B3ISC6;A0A3B3IU89;A0A3B3ITI7;A0A3B3ITV3;A0A3B3ISK1;A0A3B3IU78;A0A3B3IS23;A0A3B3ITX2	P53621;A0A3B3IS84;A0A3B3IT15;A0A3B3ISC6;A0A3B3IU89	Coatomer subunit alpha;Xenin;Proxenin	COPA	sp|P53621|COPA_HUMAN Coatomer subunit alpha OS=Homo sapiens OX=9606 GN=COPA PE=1 SV=2;tr|A0A3B3IS84|A0A3B3IS84_HUMAN Coatomer subunit alpha OS=Homo sapiens OX=9606 GN=COPA PE=1 SV=1;tr|A0A3B3IT15|A0A3B3IT15_HUMAN Coatomer subunit alpha OS=Homo sapiens OX=9	11	42	42	42	13	22	14	3	12	22	10	5	20	11	18	28	16	18	26	18	19	25	18	15	0	0	0	0	6	2	0	7	10	9	11	2	5	4	16	10	138.34	1224	43	942	0
P32418;E7EV41;E9PCL8	P32418;E7EV41	Sodium/calcium exchanger 1	SLC8A1	sp|P32418|NAC1_HUMAN Sodium/calcium exchanger 1 OS=Homo sapiens OX=9606 GN=SLC8A1 PE=1 SV=3;tr|E7EV41|E7EV41_HUMAN Na(+)/Ca(2+)-exchange protein 1 OS=Homo sapiens OX=9606 GN=SLC8A1 PE=1 SV=1	3	16	16	16	6	6	12	3	0	3	6	4	3	1	8	9	13	7	8	12	8	6	12	4	0	0	0	2	3	0	0	4	7	2	0	0	3	3	4	4	108.55	973	1	399	0
Q9Y487;Q8TBM3;A0A6Q8PFU6;F5H5F3;F5H847;F5GX48;A0A6Q8PHG7;K7ENA1	Q9Y487	V-type proton ATPase 116 kDa subunit a isoform 2	ATP6V0A2	sp|Q9Y487|VPP2_HUMAN V-type proton ATPase 116 kDa subunit a2 OS=Homo sapiens OX=9606 GN=ATP6V0A2 PE=1 SV=2	8	25	23	23	14	13	13	4	8	9	8	3	8	6	13	15	15	13	13	14	10	13	14	7	0	0	0	0	4	0	0	7	8	6	3	1	2	5	11	7	98.081	856	125	573	0
P28070	P28070	Proteasome subunit beta type-4	PSMB4	sp|P28070|PSB4_HUMAN Proteasome subunit beta type-4 OS=Homo sapiens OX=9606 GN=PSMB4 PE=1 SV=4	1	4	4	4	2	4	2	1	1	2	3	1	4	3	4	4	4	4	4	4	4	4	4	3	0	0	0	0	0	0	0	1	1	1	1	1	2	4	4	4	29.204	264		477	0
P62258;K7EM20;B4DJF2;I3L3T1;K7EIT4;Q4VY20;A0A0J9YWZ2;Q4VY19;A0A0J9YWE8	P62258	14-3-3 protein epsilon	YWHAE	sp|P62258|1433E_HUMAN 14-3-3 protein epsilon OS=Homo sapiens OX=9606 GN=YWHAE PE=1 SV=1	9	11	11	9	3	7	5	2	2	2	4	3	6	3	4	6	3	6	8	3	4	7	3	2	1	1	0	1	1	0	0	2	3	4	3	0	3	2	5	2	29.174	255	47	410	0
Q8NHX9;E7ETX0;A0A1B0GUM5;A0A1B0GTM1;A0A1B0GVQ7	Q8NHX9;E7ETX0;A0A1B0GUM5;A0A1B0GTM1	Two pore calcium channel protein 2	TPCN2	sp|Q8NHX9|TPC2_HUMAN Two pore calcium channel protein 2 OS=Homo sapiens OX=9606 GN=TPCN2 PE=1 SV=2;tr|E7ETX0|E7ETX0_HUMAN Two pore calcium channel protein 2 OS=Homo sapiens OX=9606 GN=TPCN2 PE=1 SV=1;tr|A0A1B0GUM5|A0A1B0GUM5_HUMAN Two pore calcium channel	5	15	15	15	7	6	11	3	1	3	5	3	5	1	9	7	9	7	7	10	7	4	10	2	0	0	0	1	1	1	0	2	2	1	2	0	3	3	2	0	85.242	752	5	352	0
Q96N66;A9C4B8;M0R1Z5;H7C2M4;C9J4E9;A0A0G2JNX6	Q96N66;A9C4B8	Lysophospholipid acyltransferase 7	MBOAT7	sp|Q96N66|MBOA7_HUMAN Lysophospholipid acyltransferase 7 OS=Homo sapiens OX=9606 GN=MBOAT7 PE=1 SV=2;tr|A9C4B8|A9C4B8_HUMAN Lysophospholipid acyltransferase 7 (Fragment) OS=Homo sapiens OX=9606 GN=MBOAT7 PE=1 SV=1	6	12	12	12	2	5	7	4	4	3	5	4	3	3	6	6	9	6	5	9	4	6	7	3	0	0	0	0	0	0	0	3	2	2	5	2	4	4	2	2	52.764	472	1	324	0
P02792	P02792	Ferritin light chain	FTL	sp|P02792|FRIL_HUMAN Ferritin light chain OS=Homo sapiens OX=9606 GN=FTL PE=1 SV=2	1	5	5	5	3	5	5	0	0	0	1	0	1	0	3	5	4	3	5	5	3	4	5	2	0	0	0	1	0	0	0	2	2	2	0	0	2	2	1	1	20.019	175		273	0
Q5JXA9;F2Z2Y9;V9GYW8	Q5JXA9;F2Z2Y9	Signal-regulatory protein beta-2	SIRPB2	sp|Q5JXA9|SIRB2_HUMAN Signal-regulatory protein beta-2 OS=Homo sapiens OX=9606 GN=SIRPB2 PE=2 SV=1;tr|F2Z2Y9|F2Z2Y9_HUMAN Signal-regulatory protein beta-2 OS=Homo sapiens OX=9606 GN=SIRPB2 PE=1 SV=1	3	12	12	12	8	6	5	2	0	3	9	7	4	4	8	8	6	7	9	5	8	8	5	3	0	0	0	0	1	0	0	4	4	1	1	1	3	4	3	0	36.968	342	111	355	0
P62937;F8WE65;C9J5S7;A0A7I2V5J5;A0A7I2V4V1;F5H284;Q9Y536;P0DN26;A0A0H2UH34;A0A0B4J2A2;A0A075B767;A0A075B759;P0DN37;E5RIZ5	P62937;F8WE65;C9J5S7	Peptidyl-prolyl cis-trans isomerase A;Peptidyl-prolyl cis-trans isomerase A, N-terminally processed;Peptidyl-prolyl cis-trans isomerase	PPIA	sp|P62937|PPIA_HUMAN Peptidyl-prolyl cis-trans isomerase A OS=Homo sapiens OX=9606 GN=PPIA PE=1 SV=2;tr|F8WE65|F8WE65_HUMAN Peptidyl-prolyl cis-trans isomerase OS=Homo sapiens OX=9606 GN=PPIA PE=1 SV=1;tr|C9J5S7|C9J5S7_HUMAN Peptidyl-prolyl cis-trans isome	14	12	12	12	6	8	5	7	6	9	6	4	4	3	8	7	6	8	8	5	7	10	6	1	1	0	0	1	1	1	0	2	2	4	3	3	4	5	4	3	18.012	165	18	428	0
Q8NBI5;E9PS74;H0YD64;E9PR94;H0YCG3	Q8NBI5;E9PS74	Solute carrier family 43 member 3	SLC43A3	sp|Q8NBI5|S43A3_HUMAN Solute carrier family 43 member 3 OS=Homo sapiens OX=9606 GN=SLC43A3 PE=1 SV=2;tr|E9PS74|E9PS74_HUMAN Solute carrier family 43 member 3 (Fragment) OS=Homo sapiens OX=9606 GN=SLC43A3 PE=1 SV=1	5	10	10	7	5	3	5	2	2	1	0	1	1	0	4	6	8	6	6	6	6	6	8	2	0	0	0	0	1	0	0	1	1	1	4	2	2	3	2	3	54.528	491	130	215	0
P15260;A0A2R8YFL3;A0A2R8Y7R1;A0A2R8Y4U4;Q5TFC9	P15260;A0A2R8YFL3;A0A2R8Y7R1;A0A2R8Y4U4	Interferon gamma receptor 1	IFNGR1	sp|P15260|INGR1_HUMAN Interferon gamma receptor 1 OS=Homo sapiens OX=9606 GN=IFNGR1 PE=1 SV=1;tr|A0A2R8YFL3|A0A2R8YFL3_HUMAN Interferon gamma receptor 1 OS=Homo sapiens OX=9606 GN=IFNGR1 PE=1 SV=1;tr|A0A2R8Y7R1|A0A2R8Y7R1_HUMAN Interferon gamma receptor 1	5	11	11	11	3	8	5	3	2	4	6	4	4	4	4	6	6	6	8	6	4	5	5	0	0	0	0	0	0	0	0	3	4	0	0	0	0	1	1	0	54.404	489	2	262	0
P62241;Q5JR95	P62241;Q5JR95	40S ribosomal protein S8	RPS8	sp|P62241|RS8_HUMAN 40S ribosomal protein S8 OS=Homo sapiens OX=9606 GN=RPS8 PE=1 SV=2;tr|Q5JR95|Q5JR95_HUMAN 40S ribosomal protein S8 OS=Homo sapiens OX=9606 GN=RPS8 PE=1 SV=1	2	7	7	7	6	5	5	5	6	5	4	4	2	3	6	5	6	7	7	6	7	6	6	1	1	0	1	1	1	3	1	1	1	6	3	5	4	4	4	5	24.205	208	1	432	0
O14880;Q5VV89;Q5VV87	O14880;Q5VV89;Q5VV87	Microsomal glutathione S-transferase 3	MGST3	sp|O14880|MGST3_HUMAN Microsomal glutathione S-transferase 3 OS=Homo sapiens OX=9606 GN=MGST3 PE=1 SV=1;tr|Q5VV89|Q5VV89_HUMAN Microsomal glutathione S-transferase 3 OS=Homo sapiens OX=9606 GN=MGST3 PE=1 SV=1;tr|Q5VV87|Q5VV87_HUMAN Microsomal glutathione S	3	7	7	7	3	4	5	2	2	2	2	2	1	1	4	4	5	5	4	5	3	3	5	2	0	0	0	0	1	0	0	1	2	2	2	1	3	2	3	2	16.516	152	8	269	0
P38606;C9JA17;C9JVW8	P38606	V-type proton ATPase catalytic subunit A	ATP6V1A	sp|P38606|VATA_HUMAN V-type proton ATPase catalytic subunit A OS=Homo sapiens OX=9606 GN=ATP6V1A PE=1 SV=2	3	23	23	23	8	12	6	3	7	14	5	4	9	8	8	12	11	11	12	8	9	10	9	7	0	0	0	0	3	1	0	5	3	5	3	5	6	4	8	5	68.303	617	7	644	0
A0A0G2JH66;A0A140T9B7;A0A0G2JPA3;D0EV57;A0A140T8X0;A0A140T9V0;A0A140T9W3;A0A0G2JNV5;A0A140T9J8;A0A140T9W7;A0A140T9D9;A0A140T9C2;A0A140T939;A0A140T9X6;A0A140T9P9;A0A140T9M4;A0A140T9K3;A0A140T9A3;A0A140T908;A0A140T925	A0A0G2JH66;A0A140T9B7;A0A0G2JPA3;D0EV57;A0A140T8X0;A0A140T9V0;A0A140T9W3;A0A0G2JNV5;A0A140T9J8;A0A140T9W7;A0A140T9D9;A0A140T9C2;A0A140T939;A0A140T9X6		HLA-F	tr|A0A0G2JH66|A0A0G2JH66_HUMAN HLA class I histocompatibility antigen, alpha chain F OS=Homo sapiens OX=9606 GN=HLA-F PE=1 SV=1;tr|A0A140T9B7|A0A140T9B7_HUMAN HLA class I histocompatibility antigen, alpha chain F OS=Homo sapiens OX=9606 GN=HLA-F PE=1 SV=1;	20	14	12	0	11	11	10	1	3	3	2	1	7	4	11	12	11	12	11	11	12	11	11	6	0	0	0	4	1	0	0	9	8	8	3	2	3	8	11	9	50.428	442	11	537	0
P05023;P13637;M0R116;A0A2R8YEY8;A0A0A0MT26;Q5TC01;Q5TC02;Q5TC05	P05023	Sodium/potassium-transporting ATPase subunit alpha-1	ATP1A1	sp|P05023|AT1A1_HUMAN Sodium/potassium-transporting ATPase subunit alpha-1 OS=Homo sapiens OX=9606 GN=ATP1A1 PE=1 SV=1	8	25	25	17	14	16	8	3	5	8	6	4	9	5	17	16	13	18	17	12	19	14	14	8	0	0	0	1	0	1	0	5	5	6	10	3	8	5	7	6	112.89	1023	9	787	0
P14598;A6NI72	P14598;A6NI72	Neutrophil cytosol factor 1;Putative neutrophil cytosol factor 1B	NCF1;NCF1B	sp|P14598|NCF1_HUMAN Neutrophil cytosol factor 1 OS=Homo sapiens OX=9606 GN=NCF1 PE=1 SV=4;sp|A6NI72|NCF1B_HUMAN Putative neutrophil cytosol factor 1B OS=Homo sapiens OX=9606 GN=NCF1B PE=5 SV=2	2	14	14	2	7	8	6	4	4	5	7	4	6	6	7	12	8	7	10	5	5	9	8	6	0	0	0	2	3	2	0	3	4	8	4	2	10	8	8	7	44.681	390	2	527	0
A0A0G2JQ25;A0A0G2JPW1	A0A0G2JQ25;A0A0G2JPW1			tr|A0A0G2JQ25|A0A0G2JQ25_HUMAN Leukocyte immunoglobulin-like receptor subfamily A member 6 OS=Homo sapiens OX=9606 GN=LILRA6 PE=1 SV=1;tr|A0A0G2JPW1|A0A0G2JPW1_HUMAN Leukocyte immunoglobulin-like receptor subfamily A member 6 OS=Homo sapiens OX=9606 GN=LIL	2	29	3	0	21	19	17	10	13	15	13	16	14	15	20	18	19	20	21	17	20	19	17	15	2	3	7	10	11	9	3	15	13	12	13	5	10	15	17	18	69.446	632		197	0
P29350;F5H0N8;F5GY79;F5H5H9;F5H1Z8;F5H1V7;F5H4Z1;F5GXD4;U3KQS1	P29350	Tyrosine-protein phosphatase non-receptor type 6	PTPN6	sp|P29350|PTN6_HUMAN Tyrosine-protein phosphatase non-receptor type 6 OS=Homo sapiens OX=9606 GN=PTPN6 PE=1 SV=1	9	20	20	20	8	14	10	3	6	10	6	4	10	9	10	12	12	10	14	11	9	13	13	10	1	0	0	2	1	0	0	6	7	8	5	4	4	7	7	2	67.56	595	7	659	0
P43243;A8MXP9;A0A0R4J2E8;D6REM6;B3KM87;D6R991;H0Y8T4;D6RBK5;D6R8Z5;D6REK4;D6RCM3;D6RBI2;D6RE02;D6RIA2;D6RBS2;D6R9F3;A0A1B0GX04;D6RB45	P43243;A8MXP9;A0A0R4J2E8;D6REM6;B3KM87;D6R991	Matrin-3	MATR3	sp|P43243|MATR3_HUMAN Matrin-3 OS=Homo sapiens OX=9606 GN=MATR3 PE=1 SV=2;tr|A8MXP9|A8MXP9_HUMAN Matrin-3 OS=Homo sapiens OX=9606 GN=MATR3 PE=1 SV=1;tr|A0A0R4J2E8|A0A0R4J2E8_HUMAN Matrin-3 OS=Homo sapiens OX=9606 GN=MATR3 PE=1 SV=1;tr|D6REM6|D6REM6_HUMAN M	18	17	17	17	5	11	8	1	1	2	5	3	9	5	6	13	9	11	13	10	10	11	12	6	0	0	0	0	0	0	0	3	4	1	1	1	2	3	3	3	94.622	847	3	537	0
Q12906;K7EKJ9;K7EQR9;K7EKY0;K7ER69;Q96SI9;K7EPG3;K7ERM6;K7ENK6;K7EM82;K7EJ09;K7EQ75;K7ELV3	Q12906	Interleukin enhancer-binding factor 3	ILF3	sp|Q12906|ILF3_HUMAN Interleukin enhancer-binding factor 3 OS=Homo sapiens OX=9606 GN=ILF3 PE=1 SV=3	13	27	27	27	7	16	8	4	2	6	3	1	6	5	9	17	9	14	17	9	9	15	13	3	0	0	0	1	1	0	0	1	2	2	4	2	2	3	4	2	95.337	894	5	516	0
Q9BTY2;Q7Z6V2	Q9BTY2	Plasma alpha-L-fucosidase	FUCA2	sp|Q9BTY2|FUCO2_HUMAN Plasma alpha-L-fucosidase OS=Homo sapiens OX=9606 GN=FUCA2 PE=1 SV=2	2	16	16	16	9	9	10	2	8	8	6	4	7	5	7	8	13	7	9	12	8	10	11	6	0	0	0	1	3	0	0	5	7	3	3	4	2	6	4	2	54.066	467	155	396	0
P18669;Q8N0Y7;P15259	P18669	Phosphoglycerate mutase 1	PGAM1	sp|P18669|PGAM1_HUMAN Phosphoglycerate mutase 1 OS=Homo sapiens OX=9606 GN=PGAM1 PE=1 SV=2	3	13	13	13	6	6	7	4	5	10	5	5	4	4	6	6	6	7	7	7	7	5	6	5	0	0	1	2	1	1	0	4	6	6	5	2	4	5	5	4	28.804	254		451	0.00070423
A0A0A0MT01;P06396;A0A0A0MS51;Q5T0I0;A0A0U1RQL8	A0A0A0MT01;P06396;A0A0A0MS51	Gelsolin	GSN	tr|A0A0A0MT01|A0A0A0MT01_HUMAN Actin-depolymerizing factor OS=Homo sapiens OX=9606 GN=GSN PE=1 SV=1;sp|P06396|GELS_HUMAN Gelsolin OS=Homo sapiens OX=9606 GN=GSN PE=1 SV=1;tr|A0A0A0MS51|A0A0A0MS51_HUMAN Actin-depolymerizing factor OS=Homo sapiens OX=9606 GN	5	24	13	13	9	16	8	4	6	7	11	7	8	7	8	15	12	11	18	9	8	17	10	8	1	0	0	1	3	1	0	6	6	7	2	2	11	10	9	7	84.744	767	2	507	0
O43390;B4DT28;A0A6Q8PEX7;A0A6Q8PH31;A0A6Q8PH35;A0A6Q8PHG0;A0A286YEZ8	O43390;B4DT28;A0A6Q8PEX7;A0A6Q8PH31;A0A6Q8PH35	Heterogeneous nuclear ribonucleoprotein R	HNRNPR	sp|O43390|HNRPR_HUMAN Heterogeneous nuclear ribonucleoprotein R OS=Homo sapiens OX=9606 GN=HNRNPR PE=1 SV=1;tr|B4DT28|B4DT28_HUMAN Heterogeneous nuclear ribonucleoprotein R OS=Homo sapiens OX=9606 GN=HNRNPR PE=1 SV=1;tr|A0A6Q8PEX7|A0A6Q8PEX7_HUMAN Heteroge	7	21	21	17	2	9	8	3	1	3	2	2	7	6	5	15	10	11	12	7	7	17	11	6	0	0	0	0	3	1	0	3	5	0	0	0	0	1	6	4	70.942	633	12	436	0
Q8NBZ7;C9JW33;C9JCB7;A0A6Q8PGM4;C9JFU6;C9JE50;C9J3T9;A0A6Q8PGN2	Q8NBZ7	UDP-glucuronic acid decarboxylase 1	UXS1	sp|Q8NBZ7|UXS1_HUMAN UDP-glucuronic acid decarboxylase 1 OS=Homo sapiens OX=9606 GN=UXS1 PE=1 SV=1	8	11	11	11	8	7	7	0	2	2	3	0	4	2	8	9	9	8	10	9	8	8	8	7	0	0	0	1	1	0	0	6	6	4	7	4	1	4	4	4	47.576	420	8	495	0
P07900;Q14568;G3V2J8	P07900	Heat shock protein HSP 90-alpha	HSP90AA1	sp|P07900|HS90A_HUMAN Heat shock protein HSP 90-alpha OS=Homo sapiens OX=9606 GN=HSP90AA1 PE=1 SV=5	3	28	19	17	9	15	12	12	10	14	8	6	12	7	9	16	14	13	17	11	10	16	14	11	3	3	2	2	3	2	0	6	7	9	10	5	9	9	9	6	84.659	732	4	594	0
Q9Y2E5;H0YA68;E9PCD7	Q9Y2E5;H0YA68;E9PCD7	Epididymis-specific alpha-mannosidase;Alpha-mannosidase	MAN2B2	sp|Q9Y2E5|MA2B2_HUMAN Epididymis-specific alpha-mannosidase OS=Homo sapiens OX=9606 GN=MAN2B2 PE=1 SV=4;tr|H0YA68|H0YA68_HUMAN Alpha-mannosidase (Fragment) OS=Homo sapiens OX=9606 GN=MAN2B2 PE=1 SV=1;tr|E9PCD7|E9PCD7_HUMAN Alpha-mannosidase OS=Homo sapiens	3	25	25	25	9	20	11	2	7	9	6	6	9	8	9	20	13	11	22	12	8	19	11	6	0	0	0	1	1	0	0	6	6	4	6	2	3	11	7	8	113.98	1009	84	661	0
Q9ULY5;F5H5X7;F8WFA1	Q9ULY5;F5H5X7	C-type lectin domain family 4 member E	CLEC4E	sp|Q9ULY5|CLC4E_HUMAN C-type lectin domain family 4 member E OS=Homo sapiens OX=9606 GN=CLEC4E PE=1 SV=1;tr|F5H5X7|F5H5X7_HUMAN C-type lectin domain family 4 member E OS=Homo sapiens OX=9606 GN=CLEC4E PE=1 SV=1	3	9	9	9	4	4	6	0	2	1	2	0	1	1	5	6	7	5	6	7	6	6	7	4	0	0	0	1	1	0	0	3	3	5	4	1	2	7	4	5	25.072	219	143	248	0
P78380;F5H7N8;F5H001;F5GZH1	P78380;F5H7N8	Oxidized low-density lipoprotein receptor 1;Oxidized low-density lipoprotein receptor 1, soluble form	OLR1	sp|P78380|OLR1_HUMAN Oxidized low-density lipoprotein receptor 1 OS=Homo sapiens OX=9606 GN=OLR1 PE=1 SV=1;tr|F5H7N8|F5H7N8_HUMAN Oxidized low-density lipoprotein receptor 1 (Fragment) OS=Homo sapiens OX=9606 GN=OLR1 PE=1 SV=1	4	11	11	5	5	6	4	0	1	0	0	0	0	0	6	6	7	8	9	5	7	7	5	0	0	0	0	0	0	0	0	0	0	0	0	0	0	2	1	0	30.959	273	52	294	0
Q5Y7D1;A0A5S8K7D6;A0A5S8K798;Q0VF96	Q5Y7D1;A0A5S8K7D6;A0A5S8K798		HLA-DRB1	tr|Q5Y7D1|Q5Y7D1_HUMAN HLA class II histocompatibility antigen DR beta chain OS=Homo sapiens OX=9606 GN=HLA-DRB1 PE=1 SV=1;tr|A0A5S8K7D6|A0A5S8K7D6_HUMAN HLA class II histocompatibility antigen, DRB1 beta chain (Fragment) OS=Homo sapiens OX=9606 GN=HLA-DRB	4	10	2	2	6	6	6	3	5	6	3	4	3	5	6	6	6	5	5	6	5	6	6	5	1	2	1	2	3	1	1	3	5	5	6	4	3	6	3	5	30.12	266	382	69	0
Q32P28;E2QRI1;H7C2W6	Q32P28	Prolyl 3-hydroxylase 1	LEPRE1	sp|Q32P28|P3H1_HUMAN Prolyl 3-hydroxylase 1 OS=Homo sapiens OX=9606 GN=P3H1 PE=1 SV=2	3	23	23	23	8	11	10	0	5	6	4	0	10	7	7	12	12	7	14	14	8	13	13	9	0	0	1	3	3	1	1	7	10	5	0	0	1	5	7	7	83.393	736	113	493	0
Q7Z2H8;E7EW39;E5RHG5;E5RG64;E5RI40;H0YB60	Q7Z2H8;E7EW39	Proton-coupled amino acid transporter 1	SLC36A1	sp|Q7Z2H8|S36A1_HUMAN Proton-coupled amino acid transporter 1 OS=Homo sapiens OX=9606 GN=SLC36A1 PE=1 SV=1;tr|E7EW39|E7EW39_HUMAN Proton-coupled amino acid transporter 1 OS=Homo sapiens OX=9606 GN=SLC36A1 PE=1 SV=1	6	9	9	9	5	6	8	4	2	2	4	4	3	2	4	6	9	7	6	9	4	6	9	5	0	1	1	2	3	1	1	6	6	3	1	0	3	3	4	1	53.075	476	11	363	0
P02656;B0YIW2	P02656;B0YIW2	Apolipoprotein C-III	APOC3	sp|P02656|APOC3_HUMAN Apolipoprotein C-III OS=Homo sapiens OX=9606 GN=APOC3 PE=1 SV=1;tr|B0YIW2|B0YIW2_HUMAN Apolipoprotein C-III OS=Homo sapiens OX=9606 GN=APOC3 PE=1 SV=1	2	1	1	1	1	1	0	1	1	1	1	1	1	1	1	1	0	1	1	0	1	1	0	0	0	0	0	0	0	0	0	0	0	1	1	1	1	1	1	1	10.852	99	9	115	0
O43292;E9PPZ9;E9PLV6;E9PQ31;E9PLG8;E9PM11	O43292;E9PPZ9;E9PLV6	Glycosylphosphatidylinositol anchor attachment 1 protein	GPAA1	sp|O43292|GPAA1_HUMAN Glycosylphosphatidylinositol anchor attachment 1 protein OS=Homo sapiens OX=9606 GN=GPAA1 PE=1 SV=3;tr|E9PPZ9|E9PPZ9_HUMAN Glycosylphosphatidylinositol anchor attachment 1 protein (Fragment) OS=Homo sapiens OX=9606 GN=GPAA1 PE=1 SV=1;	6	9	9	9	4	6	7	1	2	2	1	0	2	1	3	6	6	4	6	8	5	5	7	4	0	2	0	3	2	3	0	3	4	3	1	1	0	1	4	1	67.622	621	16	276	0
Q8NCL4;S4R3S5;S4R345;S4R3M3;S4R3A9	Q8NCL4	Polypeptide N-acetylgalactosaminyltransferase 6	GALNT6	sp|Q8NCL4|GALT6_HUMAN Polypeptide N-acetylgalactosaminyltransferase 6 OS=Homo sapiens OX=9606 GN=GALNT6 PE=1 SV=2	5	19	19	17	7	15	9	3	4	4	7	1	5	4	9	11	10	12	16	12	7	11	10	3	0	0	0	0	0	0	0	3	6	1	2	2	1	2	1	0	71.158	622	5	481	0
P28838;H0Y9Q1;H0Y983	P28838	Cytosol aminopeptidase	LAP3	sp|P28838|AMPL_HUMAN Cytosol aminopeptidase OS=Homo sapiens OX=9606 GN=LAP3 PE=1 SV=3	3	24	24	24	9	14	8	1	3	8	4	1	12	8	8	16	11	10	18	11	10	14	11	5	0	0	0	1	1	0	0	4	5	13	2	1	5	8	16	15	56.166	519	13	716	0
Q3T906;H0YIE6;H0YIU2;H0YIK3;F8VQW2;Q9BUA5	Q3T906	N-acetylglucosamine-1-phosphotransferase subunits alpha/beta;N-acetylglucosamine-1-phosphotransferase subunit alpha;N-acetylglucosamine-1-phosphotransferase subunit beta	GNPTAB	sp|Q3T906|GNPTA_HUMAN N-acetylglucosamine-1-phosphotransferase subunits alpha/beta OS=Homo sapiens OX=9606 GN=GNPTAB PE=1 SV=1	6	30	30	30	17	14	14	4	5	3	15	11	10	7	18	15	22	22	12	21	20	11	18	9	0	0	0	0	0	0	0	5	9	6	3	1	9	11	12	4	143.62	1256	524	438	0
O75503;A0A1B0GWI2;A0A1B0GVL0;A0A087WZY0;A0A1B0GTR6;A0A1B0GWJ7;A0A1C7CYZ2;A0A1B0GTV7;A0A1B0GUE8;A0A1B0GV94;A0A1B0GU14	O75503;A0A1B0GWI2	Ceroid-lipofuscinosis neuronal protein 5	CLN5	sp|O75503|CLN5_HUMAN Ceroid-lipofuscinosis neuronal protein 5 OS=Homo sapiens OX=9606 GN=CLN5 PE=1 SV=2;tr|A0A1B0GWI2|A0A1B0GWI2_HUMAN Ceroid-lipofuscinosis neuronal protein 5 (Fragment) OS=Homo sapiens OX=9606 GN=CLN5 PE=1 SV=1	11	10	10	10	7	6	7	1	1	1	6	3	2	1	6	7	8	7	8	9	7	7	7	2	0	0	0	2	1	0	0	4	3	3	1	0	4	5	3	2	41.496	358	135	261	0
Q14571;H7C2X9	Q14571	Inositol 1,4,5-trisphosphate receptor type 2	ITPR2	sp|Q14571|ITPR2_HUMAN Inositol 1,4,5-trisphosphate receptor type 2 OS=Homo sapiens OX=9606 GN=ITPR2 PE=1 SV=2	2	53	47	45	17	31	19	1	2	5	0	0	17	11	19	36	20	17	38	29	18	32	21	4	0	0	0	0	2	0	0	3	7	3	1	1	0	3	16	14	308.06	2701	6	938	0
P68431	P68431	Histone H3.1	HIST1H3A	sp|P68431|H31_HUMAN Histone H3.1 OS=Homo sapiens OX=9606 GN=H3C1 PE=1 SV=2	1	5	5	1	1	1	1	2	2	3	1	0	1	1	1	1	2	3	1	1	2	2	1	0	0	0	0	0	0	0	0	0	0	1	2	2	2	1	1	1	15.404	136		118	0
Q13011;M0R248;M0QZW4	Q13011;M0R248	Delta(3,5)-Delta(2,4)-dienoyl-CoA isomerase, mitochondrial	ECH1	sp|Q13011|ECH1_HUMAN Delta(3,5)-Delta(2,4)-dienoyl-CoA isomerase, mitochondrial OS=Homo sapiens OX=9606 GN=ECH1 PE=1 SV=2;tr|M0R248|M0R248_HUMAN Delta(3,5)-Delta(2,4)-dienoyl-CoA isomerase, mitochondrial (Fragment) OS=Homo sapiens OX=9606 GN=ECH1 PE=1 SV=1	3	14	14	11	8	10	3	3	3	7	8	7	9	9	9	10	5	10	11	5	8	9	4	3	0	0	0	1	2	0	0	2	3	5	2	2	7	11	9	8	35.816	328	8	709	0
P13747	P13747	HLA class I histocompatibility antigen, alpha chain E	HLA-E	sp|P13747|HLAE_HUMAN HLA class I histocompatibility antigen, alpha chain E OS=Homo sapiens OX=9606 GN=HLA-E PE=1 SV=4	1	13	11	11	7	9	7	5	5	5	6	4	8	7	6	8	7	7	10	6	6	9	6	2	1	1	1	2	2	2	1	5	6	11	5	5	7	8	10	7	40.057	358	43	431	0
Q8NCC3;B4DPU0;H3BMU8;B4DJW4;H3BPT3;H3BM47	Q8NCC3;B4DPU0	Group XV phospholipase A2	PLA2G15	sp|Q8NCC3|PAG15_HUMAN Phospholipase A2 group XV OS=Homo sapiens OX=9606 GN=PLA2G15 PE=1 SV=2;tr|B4DPU0|B4DPU0_HUMAN Phospholipase A2 group XV OS=Homo sapiens OX=9606 GN=PLA2G15 PE=1 SV=1	6	15	15	15	8	10	9	0	2	3	2	1	5	4	8	9	9	9	9	8	8	9	8	6	0	0	1	0	1	0	0	3	5	2	4	1	1	3	2	0	46.657	412	116	327	0
P33241;E7EMG9;E9PBD8;C9JU59;C9JKF7;C9JDV1	P33241;E7EMG9;E9PBD8;C9JU59	Lymphocyte-specific protein 1	LSP1	sp|P33241|LSP1_HUMAN Lymphocyte-specific protein 1 OS=Homo sapiens OX=9606 GN=LSP1 PE=1 SV=1;tr|E7EMG9|E7EMG9_HUMAN Lymphocyte-specific protein 1 (Fragment) OS=Homo sapiens OX=9606 GN=LSP1 PE=1 SV=1;tr|E9PBD8|E9PBD8_HUMAN Lymphocyte-specific protein 1 (Fra	6	7	7	7	4	5	4	2	2	2	2	2	3	2	4	4	5	5	4	4	5	5	5	3	0	0	0	0	0	1	0	1	1	1	2	1	1	2	2	3	37.191	339	5	307	0
P22304;B3KWA1;H0YB91;O60597	P22304;B3KWA1	Iduronate 2-sulfatase;Iduronate 2-sulfatase 42 kDa chain;Iduronate 2-sulfatase 14 kDa chain	IDS	sp|P22304|IDS_HUMAN Iduronate 2-sulfatase OS=Homo sapiens OX=9606 GN=IDS PE=1 SV=1;tr|B3KWA1|B3KWA1_HUMAN Iduronate 2-sulfatase (Hunter syndrome), isoform CRA_e OS=Homo sapiens OX=9606 GN=IDS PE=2 SV=1	4	17	17	17	11	9	10	1	1	1	4	2	6	6	11	8	12	12	11	13	11	12	11	5	0	0	0	1	1	0	0	3	4	2	4	2	2	6	3	1	61.872	550	249	292	0
Q5JS37;C9J973	Q5JS37	NHL repeat-containing protein 3	NHLRC3	sp|Q5JS37|NHLC3_HUMAN NHL repeat-containing protein 3 OS=Homo sapiens OX=9606 GN=NHLRC3 PE=2 SV=1	2	15	15	15	9	9	9	3	5	3	2	0	4	2	10	8	11	12	10	9	10	9	9	5	0	0	0	1	1	0	0	8	8	4	2	0	4	5	4	0	38.282	347	123	372	0
P14317;E7EVW7;F8WDD5;F8WEZ6	P14317;E7EVW7	Hematopoietic lineage cell-specific protein	HCLS1	sp|P14317|HCLS1_HUMAN Hematopoietic lineage cell-specific protein OS=Homo sapiens OX=9606 GN=HCLS1 PE=1 SV=3;tr|E7EVW7|E7EVW7_HUMAN Hematopoietic lineage cell-specific protein OS=Homo sapiens OX=9606 GN=HCLS1 PE=1 SV=1	4	11	11	11	6	10	5	1	1	4	8	6	8	5	6	9	7	7	8	5	6	8	6	3	2	0	2	2	2	3	0	0	2	2	0	0	5	5	4	5	54.013	486	1	481	0
Q969V3;K7EMW4;A0A0C4DGP7;K7ENM2	Q969V3;K7EMW4;A0A0C4DGP7	Nicalin	NCLN	sp|Q969V3|NCLN_HUMAN Nicalin OS=Homo sapiens OX=9606 GN=NCLN PE=1 SV=2;tr|K7EMW4|K7EMW4_HUMAN Nicalin OS=Homo sapiens OX=9606 GN=NCLN PE=1 SV=1;tr|A0A0C4DGP7|A0A0C4DGP7_HUMAN Nicalin (Fragment) OS=Homo sapiens OX=9606 GN=NCLN PE=1 SV=1	4	17	17	8	9	10	8	0	6	7	1	0	11	8	8	12	8	10	15	8	6	14	6	7	0	0	0	1	0	0	0	7	6	9	4	4	0	3	11	6	62.974	563	6	616	0
Q10589	Q10589	Bone marrow stromal antigen 2	BST2	sp|Q10589|BST2_HUMAN Bone marrow stromal antigen 2 OS=Homo sapiens OX=9606 GN=BST2 PE=1 SV=1	1	6	6	6	4	4	4	2	2	3	4	4	4	4	4	4	3	5	5	3	5	4	3	1	0	0	0	0	1	0	0	1	1	5	1	0	4	4	4	4	19.769	180	272	182	0
Q8IWV7;A0A087WTJ9;H3BUC4	Q8IWV7;A0A087WTJ9	E3 ubiquitin-protein ligase UBR1	UBR1	sp|Q8IWV7|UBR1_HUMAN E3 ubiquitin-protein ligase UBR1 OS=Homo sapiens OX=9606 GN=UBR1 PE=1 SV=1;tr|A0A087WTJ9|A0A087WTJ9_HUMAN E3 ubiquitin-protein ligase OS=Homo sapiens OX=9606 GN=UBR1 PE=1 SV=1	3	6	6	6	1	3	0	0	1	1	0	0	1	1	1	3	2	1	3	1	1	1	0	0	0	0	0	1	0	0	0	0	0	0	1	1	1	0	0	0	200.21	1749		63	0.0050283
P40199;M0QYM2;M0R2K4;M0R109;M0QX98;T2HUW8	P40199	Carcinoembryonic antigen-related cell adhesion molecule 6	CEACAM6	sp|P40199|CEAM6_HUMAN Carcinoembryonic antigen-related cell adhesion molecule 6 OS=Homo sapiens OX=9606 GN=CEACAM6 PE=1 SV=3	6	10	10	6	8	5	6	0	0	0	0	0	1	2	10	8	7	9	5	7	9	8	9	2	0	0	0	0	0	0	0	0	1	0	0	0	0	2	1	0	37.194	344	215	230	0
P61353;K7ELC7;K7EQQ9;K7ERY7	P61353;K7ELC7	60S ribosomal protein L27	RPL27	sp|P61353|RL27_HUMAN 60S ribosomal protein L27 OS=Homo sapiens OX=9606 GN=RPL27 PE=1 SV=2;tr|K7ELC7|K7ELC7_HUMAN 60S ribosomal protein L27 (Fragment) OS=Homo sapiens OX=9606 GN=RPL27 PE=1 SV=1	4	3	3	3	2	1	2	2	2	1	2	1	2	2	2	1	2	2	2	2	2	2	2	0	0	0	0	0	0	0	0	0	0	0	2	0	1	0	2	1	15.798	136		125	0.0019216
P01024;M0QYC8;M0QXZ3;M0R0Q9;M0R1Q1	P01024	Complement C3;Complement C3 beta chain;C3-beta-c;Complement C3 alpha chain;C3a anaphylatoxin;Acylation stimulating protein;Complement C3b alpha chain;Complement C3c alpha chain fragment 1;Complement C3dg fragment;Complement C3g fragment;Complement C3d fragment;Complement C3f fragment;Complement C3c alpha chain fragment 2	C3	sp|P01024|CO3_HUMAN Complement C3 OS=Homo sapiens OX=9606 GN=C3 PE=1 SV=2	5	53	47	47	15	28	20	15	14	10	13	5	22	8	12	22	15	15	26	20	13	29	17	3	0	0	0	0	1	0	0	12	18	17	13	14	4	5	10	12	187.15	1663	143	758	0
P15529	P15529	Membrane cofactor protein	CD46	sp|P15529|MCP_HUMAN Membrane cofactor protein OS=Homo sapiens OX=9606 GN=CD46 PE=1 SV=3	1	9	9	9	4	3	6	4	3	4	3	4	4	4	3	4	6	2	3	6	3	2	5	1	1	0	0	0	0	0	1	1	1	2	1	3	2	2	2	2	43.747	392	160	127	0
Q68CP4;E5RJC4;E5RJN0;E5RH11;H0YAZ0	Q68CP4;E5RJC4	Heparan-alpha-glucosaminide N-acetyltransferase	HGSNAT	sp|Q68CP4|HGNAT_HUMAN Heparan-alpha-glucosaminide N-acetyltransferase OS=Homo sapiens OX=9606 GN=HGSNAT PE=1 SV=2;tr|E5RJC4|E5RJC4_HUMAN Heparan-alpha-glucosaminide N-acetyltransferase OS=Homo sapiens OX=9606 GN=HGSNAT PE=1 SV=1	5	12	12	12	5	7	9	3	5	5	5	5	7	6	7	7	8	8	8	7	7	6	8	5	0	0	0	1	2	1	0	3	4	3	5	2	1	6	3	3	73.293	663	244	209	0
P00505	P00505	Aspartate aminotransferase, mitochondrial	GOT2	sp|P00505|AATM_HUMAN Aspartate aminotransferase, mitochondrial OS=Homo sapiens OX=9606 GN=GOT2 PE=1 SV=3	1	14	14	14	5	7	3	1	4	5	4	3	7	7	5	6	4	6	7	3	5	7	3	2	2	0	0	1	2	1	0	2	2	3	4	3	2	4	5	6	47.517	430		367	0
P47985;P0C7P4	P47985;P0C7P4	Cytochrome b-c1 complex subunit Rieske, mitochondrial;Cytochrome b-c1 complex subunit 11;Putative cytochrome b-c1 complex subunit Rieske-like protein 1	UQCRFS1;UQCRFS1P1	sp|P47985|UCRI_HUMAN Cytochrome b-c1 complex subunit Rieske, mitochondrial OS=Homo sapiens OX=9606 GN=UQCRFS1 PE=1 SV=2;sp|P0C7P4|UCRIL_HUMAN Putative cytochrome b-c1 complex subunit Rieske-like protein 1 OS=Homo sapiens OX=9606 GN=UQCRFS1P1 PE=5 SV=1	2	8	8	8	2	5	2	1	0	4	3	1	3	3	2	4	3	4	5	4	2	6	3	1	0	0	0	0	0	0	0	0	1	1	1	2	2	3	4	4	29.668	274		302	0
P51689;H7C327	P51689	Arylsulfatase D	ARSD	sp|P51689|ARSD_HUMAN Arylsulfatase D OS=Homo sapiens OX=9606 GN=ARSD PE=1 SV=2	2	15	15	15	9	10	9	0	3	5	0	0	8	6	9	12	9	12	11	10	10	11	10	3	0	0	0	0	1	0	0	2	6	3	2	1	0	7	8	5	64.859	593	131	403	0
P48723	P48723	Heat shock 70 kDa protein 13	HSPA13	sp|P48723|HSP13_HUMAN Heat shock 70 kDa protein 13 OS=Homo sapiens OX=9606 GN=HSPA13 PE=1 SV=1	1	17	17	17	10	10	9	1	2	4	3	0	7	5	10	9	11	9	11	11	11	10	10	5	0	0	0	0	0	0	0	3	5	3	3	1	0	8	8	5	51.927	471	53	474	0
P14866;M0QXS5;A0A3B3ITJ4;M0R1W6;B4DVF8;M0QYL7	P14866;M0QXS5;A0A3B3ITJ4	Heterogeneous nuclear ribonucleoprotein L	HNRNPL	sp|P14866|HNRPL_HUMAN Heterogeneous nuclear ribonucleoprotein L OS=Homo sapiens OX=9606 GN=HNRNPL PE=1 SV=2;tr|M0QXS5|M0QXS5_HUMAN Heterogeneous nuclear ribonucleoprotein L (Fragment) OS=Homo sapiens OX=9606 GN=HNRNPL PE=1 SV=1;tr|A0A3B3ITJ4|A0A3B3ITJ4_HUM	6	16	16	8	10	6	5	3	3	5	5	4	8	5	10	10	7	10	10	7	7	10	7	2	0	0	0	0	0	0	0	2	3	4	5	1	3	6	4	4	64.132	589	2	427	0
Q6ZQN7	Q6ZQN7	Solute carrier organic anion transporter family member 4C1	SLCO4C1	sp|Q6ZQN7|SO4C1_HUMAN Solute carrier organic anion transporter family member 4C1 OS=Homo sapiens OX=9606 GN=SLCO4C1 PE=1 SV=1	1	13	13	13	8	9	10	6	7	7	7	8	9	6	8	8	8	9	6	10	8	6	8	5	0	0	0	3	4	2	0	5	4	3	1	1	4	4	4	1	78.948	724	15	493	0
O43852;H0Y875	O43852	Calumenin	CALU	sp|O43852|CALU_HUMAN Calumenin OS=Homo sapiens OX=9606 GN=CALU PE=1 SV=2	2	15	15	15	5	12	8	3	4	7	7	4	9	8	8	10	8	9	12	9	8	10	9	3	0	0	0	0	0	0	0	1	2	3	6	0	2	4	9	3	37.106	315	34	481	0
P52565;J3KRE2;J3QQX2;J3KTF8;J3KS60;J3KRY1	P52565;J3KRE2;J3QQX2;J3KTF8	Rho GDP-dissociation inhibitor 1	ARHGDIA	sp|P52565|GDIR1_HUMAN Rho GDP-dissociation inhibitor 1 OS=Homo sapiens OX=9606 GN=ARHGDIA PE=1 SV=3;tr|J3KRE2|J3KRE2_HUMAN Rho GDP-dissociation inhibitor 1 OS=Homo sapiens OX=9606 GN=ARHGDIA PE=1 SV=1;tr|J3QQX2|J3QQX2_HUMAN Rho GDP-dissociation inhibitor 1	6	7	7	7	3	3	2	1	3	3	2	2	2	2	3	3	3	4	3	4	3	3	4	1	1	1	1	2	0	2	0	2	1	2	2	1	2	2	2	1	23.207	204	1	240	0
Q86XS8;E5RI87;A0A0C4DGE2	Q86XS8;E5RI87	E3 ubiquitin-protein ligase RNF130	RNF130	sp|Q86XS8|GOLI_HUMAN E3 ubiquitin-protein ligase RNF130 OS=Homo sapiens OX=9606 GN=RNF130 PE=1 SV=1;tr|E5RI87|E5RI87_HUMAN E3 ubiquitin-protein ligase RNF130 OS=Homo sapiens OX=9606 GN=RNF130 PE=1 SV=1	3	10	10	10	7	6	8	4	3	3	3	2	4	1	7	5	6	6	4	7	7	5	8	3	0	0	1	1	2	0	0	3	4	1	3	1	0	2	2	2	46.404	419	44	316	0
Q92520;C9JP35;C9JMN4	Q92520;C9JP35;C9JMN4	Protein FAM3C	FAM3C	sp|Q92520|FAM3C_HUMAN Protein FAM3C OS=Homo sapiens OX=9606 GN=FAM3C PE=1 SV=1;tr|C9JP35|C9JP35_HUMAN Protein FAM3C (Fragment) OS=Homo sapiens OX=9606 GN=FAM3C PE=1 SV=1;tr|C9JMN4|C9JMN4_HUMAN Protein FAM3C (Fragment) OS=Homo sapiens OX=9606 GN=FAM3C PE=1	3	6	6	6	4	3	4	0	2	2	3	1	3	2	5	5	5	5	5	5	5	5	6	3	0	0	0	0	1	0	0	3	3	1	2	1	4	4	3	2	24.68	227	1	378	0
P28331;B4DJ81;C9JPQ5	P28331;B4DJ81	NADH-ubiquinone oxidoreductase 75 kDa subunit, mitochondrial	NDUFS1	sp|P28331|NDUS1_HUMAN NADH-ubiquinone oxidoreductase 75 kDa subunit, mitochondrial OS=Homo sapiens OX=9606 GN=NDUFS1 PE=1 SV=3;tr|B4DJ81|B4DJ81_HUMAN NADH-ubiquinone oxidoreductase 75 kDa subunit, mitochondrial OS=Homo sapiens OX=9606 GN=NDUFS1 PE=1 SV=1	3	20	20	20	5	13	5	0	3	6	4	2	13	12	9	13	6	10	12	6	10	11	7	9	0	0	0	1	3	1	0	2	4	2	1	0	0	9	8	10	79.467	727	13	554	0
Q9NPR2;H0YMZ3;H0YN49;H0YMD6;H0YMR1;H0YLN3;H0YNM2	Q9NPR2;H0YMZ3	Semaphorin-4B	SEMA4B	sp|Q9NPR2|SEM4B_HUMAN Semaphorin-4B OS=Homo sapiens OX=9606 GN=SEMA4B PE=1 SV=4;tr|H0YMZ3|H0YMZ3_HUMAN Semaphorin-4B (Fragment) OS=Homo sapiens OX=9606 GN=SEMA4B PE=1 SV=1	7	21	21	21	8	8	9	4	4	4	7	4	4	3	10	12	14	11	13	11	9	10	9	4	0	0	0	1	0	0	0	2	6	2	0	0	0	0	2	1	92.765	837	136	333	0
P19634;B1ALD5	P19634	Sodium/hydrogen exchanger 1	SLC9A1	sp|P19634|SL9A1_HUMAN Sodium/hydrogen exchanger 1 OS=Homo sapiens OX=9606 GN=SLC9A1 PE=1 SV=2	2	15	15	14	6	7	7	5	4	5	6	4	2	1	7	8	6	8	9	6	7	7	6	4	0	0	0	0	2	0	0	3	5	0	0	1	2	1	0	0	90.762	815	8	368	0
Q14739	Q14739	Lamin-B receptor	LBR	sp|Q14739|LBR_HUMAN Delta(14)-sterol reductase LBR OS=Homo sapiens OX=9606 GN=LBR PE=1 SV=2	1	17	17	3	3	7	5	8	6	8	3	2	3	3	4	7	6	6	8	6	5	7	6	1	0	0	0	0	1	0	0	2	2	5	8	5	3	2	3	3	70.702	615	3	327	0
O60341;R4GMQ1;R4GMP9	O60341;R4GMQ1	Lysine-specific histone demethylase 1A	KDM1A	sp|O60341|KDM1A_HUMAN Lysine-specific histone demethylase 1A OS=Homo sapiens OX=9606 GN=KDM1A PE=1 SV=2;tr|R4GMQ1|R4GMQ1_HUMAN Lysine-specific histone demethylase OS=Homo sapiens OX=9606 GN=KDM1A PE=1 SV=2	3	3	3	3	0	0	0	0	0	0	0	0	1	1	0	0	0	0	0	1	0	0	0	1	0	0	0	0	0	0	0	0	1	0	0	0	0	1	0	0	92.902	852		9	0.0021552
Q86WC4;A0A0A0MSP4	Q86WC4;A0A0A0MSP4	Osteopetrosis-associated transmembrane protein 1	OSTM1	sp|Q86WC4|OSTM1_HUMAN Osteopetrosis-associated transmembrane protein 1 OS=Homo sapiens OX=9606 GN=OSTM1 PE=1 SV=1;tr|A0A0A0MSP4|A0A0A0MSP4_HUMAN Osteopetrosis-associated transmembrane protein 1 (Fragment) OS=Homo sapiens OX=9606 GN=OSTM1 PE=1 SV=6	2	4	4	4	3	3	3	2	2	2	2	3	3	3	4	3	3	4	3	3	4	4	3	2	0	0	0	0	1	0	0	1	3	2	2	0	3	4	3	1	37.256	334	154	177	0
O15258;Q5T092;A0A0A0MR06;Q5T091;Q5T093	O15258;Q5T092;A0A0A0MR06;Q5T091;Q5T093	Protein RER1	RER1	sp|O15258|RER1_HUMAN Protein RER1 OS=Homo sapiens OX=9606 GN=RER1 PE=1 SV=1;tr|Q5T092|Q5T092_HUMAN Protein RER1 (Fragment) OS=Homo sapiens OX=9606 GN=RER1 PE=1 SV=1;tr|A0A0A0MR06|A0A0A0MR06_HUMAN Protein RER1 (Fragment) OS=Homo sapiens OX=9606 GN=RER1 PE=1	5	2	2	2	2	2	2	1	1	1	2	2	2	2	2	2	2	2	2	2	2	2	2	1	0	0	0	0	2	1	0	1	1	2	1	0	2	2	2	1	22.958	196	1	209	0
P52907	P52907	F-actin-capping protein subunit alpha-1	CAPZA1	sp|P52907|CAZA1_HUMAN F-actin-capping protein subunit alpha-1 OS=Homo sapiens OX=9606 GN=CAPZA1 PE=1 SV=3	1	10	10	8	9	8	7	2	4	6	5	3	4	4	8	9	8	9	9	8	9	9	8	6	0	0	0	0	0	0	0	2	2	5	4	0	5	4	4	2	32.922	286	2	495	0
Q6PJF5;K7EPV3;K7EQT5	Q6PJF5	Inactive rhomboid protein 2	RHBDF2	sp|Q6PJF5|RHDF2_HUMAN Inactive rhomboid protein 2 OS=Homo sapiens OX=9606 GN=RHBDF2 PE=1 SV=2	3	17	17	14	8	9	9	0	2	1	2	1	7	4	12	13	10	11	14	11	11	13	8	4	0	0	0	1	1	2	0	4	5	3	3	0	1	5	9	6	96.685	856	32	423	0
A0A2R8Y7Z4;O60602;A0A2R8Y4Q2	A0A2R8Y7Z4;O60602;A0A2R8Y4Q2	Toll-like receptor 5	TLR5	tr|A0A2R8Y7Z4|A0A2R8Y7Z4_HUMAN Toll-like receptor 5 OS=Homo sapiens OX=9606 GN=TLR5 PE=1 SV=1;sp|O60602|TLR5_HUMAN Toll-like receptor 5 OS=Homo sapiens OX=9606 GN=TLR5 PE=1 SV=4;tr|A0A2R8Y4Q2|A0A2R8Y4Q2_HUMAN Toll-like receptor 5 (Fragment) OS=Homo sapiens	3	19	19	19	8	8	11	1	1	1	10	5	5	0	9	8	12	13	8	12	11	4	13	7	0	0	0	1	4	1	0	11	12	0	2	0	4	3	2	0	97.798	858	79	365	0
Q7Z3C6;H7C1G6;H7C152;C9JX27;C9JD65;C9IYZ9;C9JKV7;C9JDK4;C9JXG2;C9JS65;C9JFV2;F2Z3I6	Q7Z3C6	Autophagy-related protein 9A	ATG9A	sp|Q7Z3C6|ATG9A_HUMAN Autophagy-related protein 9A OS=Homo sapiens OX=9606 GN=ATG9A PE=1 SV=3	12	19	19	19	10	10	8	3	4	4	8	3	10	4	11	13	11	13	14	10	10	11	10	6	1	0	0	1	1	0	0	4	6	3	3	1	4	4	5	4	94.446	839	6	527	0
Q96K49;A0A494BZZ8;H7C0B3;H7C1G1;A0A3B3IU29	Q96K49;A0A494BZZ8;H7C0B3;H7C1G1	Transmembrane protein 87B	TMEM87B	sp|Q96K49|TM87B_HUMAN Transmembrane protein 87B OS=Homo sapiens OX=9606 GN=TMEM87B PE=1 SV=1;tr|A0A494BZZ8|A0A494BZZ8_HUMAN Transmembrane protein 87B (Fragment) OS=Homo sapiens OX=9606 GN=TMEM87B PE=1 SV=1;tr|H7C0B3|H7C0B3_HUMAN Transmembrane protein 87B (	5	10	10	10	2	4	5	3	3	1	2	2	4	1	3	4	4	4	4	4	4	4	4	2	0	0	0	2	1	0	0	3	2	0	1	1	1	1	3	0	63.535	555	6	291	0
P25705;K7ERX7;K7EK77;K7EQH4;K7EJP1;K7ENJ4;K7ESA0;UPI00000545EC	P25705	ATP synthase subunit alpha, mitochondrial	ATP5A1	sp|P25705|ATPA_HUMAN ATP synthase subunit alpha, mitochondrial OS=Homo sapiens OX=9606 GN=ATP5F1A PE=1 SV=1	8	18	18	18	5	13	10	3	4	8	7	7	11	12	4	13	9	10	13	10	8	9	10	7	1	0	0	1	3	1	0	4	7	1	2	1	5	7	6	9	59.75	553	14	581	0
O75923	O75923	Dysferlin	DYSF	sp|O75923|DYSF_HUMAN Dysferlin OS=Homo sapiens OX=9606 GN=DYSF PE=1 SV=1	1	60	60	59	10	40	13	8	7	18	16	11	28	24	17	39	23	17	39	18	15	25	23	14	0	0	0	0	5	2	0	5	11	5	5	0	7	5	8	11	237.29	2080	20	1072	0
P07998;G3V357	P07998;G3V357	Ribonuclease pancreatic	RNASE1	sp|P07998|RNAS1_HUMAN Ribonuclease pancreatic OS=Homo sapiens OX=9606 GN=RNASE1 PE=1 SV=4;tr|G3V357|G3V357_HUMAN Ribonuclease pancreatic OS=Homo sapiens OX=9606 GN=RNASE1 PE=1 SV=1	2	3	3	3	2	3	2	0	0	1	0	0	0	0	1	1	2	1	2	2	1	1	2	0	0	0	0	0	0	0	0	0	0	0	0	0	0	0	0	0	17.644	156		120	0
Q9GZM5;E7EQR8;D6RGY8;D6RFI3;H0Y9A1	Q9GZM5;E7EQR8;D6RGY8;D6RFI3	Protein YIPF3;Protein YIPF3, 36 kDa form III	YIPF3	sp|Q9GZM5|YIPF3_HUMAN Protein YIPF3 OS=Homo sapiens OX=9606 GN=YIPF3 PE=1 SV=1;tr|E7EQR8|E7EQR8_HUMAN Protein YIPF3 OS=Homo sapiens OX=9606 GN=YIPF3 PE=1 SV=1;tr|D6RGY8|D6RGY8_HUMAN Protein YIPF3 (Fragment) OS=Homo sapiens OX=9606 GN=YIPF3 PE=1 SV=1;tr|D6R	5	7	7	7	3	4	4	3	0	0	3	2	1	1	4	4	3	4	4	5	4	4	4	2	0	1	1	1	1	0	0	2	2	1	1	0	5	4	2	1	38.247	350	3	309	0
E7ETU9;O00469;C9JXZ0	E7ETU9;O00469	Procollagen-lysine,2-oxoglutarate 5-dioxygenase 2	PLOD2	tr|E7ETU9|E7ETU9_HUMAN Procollagen-lysine 5-dioxygenase OS=Homo sapiens OX=9606 GN=PLOD2 PE=1 SV=1;sp|O00469|PLOD2_HUMAN Procollagen-lysine,2-oxoglutarate 5-dioxygenase 2 OS=Homo sapiens OX=9606 GN=PLOD2 PE=1 SV=2	3	22	22	22	4	2	7	1	0	0	0	1	0	0	13	14	19	13	10	14	15	10	17	0	0	0	0	0	0	0	0	0	0	1	0	0	0	0	0	0	81.169	703	18	365	0
P12814;A0A7I2V4Y4;H9KV75;G3V2N5;G3V2W4;H7C5W8;A0A494C1A0;A0A494C033;A0A494C166;G3V5M4;H0YJ11;H0YJW3;A0A494C0Q3;G3V2X9;G3V2E8;G3V380;A0A494C060;D6RH00;A0A494C031	P12814;A0A7I2V4Y4;H9KV75	Alpha-actinin-1	ACTN1	sp|P12814|ACTN1_HUMAN Alpha-actinin-1 OS=Homo sapiens OX=9606 GN=ACTN1 PE=1 SV=2;tr|A0A7I2V4Y4|A0A7I2V4Y4_HUMAN Alpha-actinin-1 OS=Homo sapiens OX=9606 GN=ACTN1 PE=4 SV=1;tr|H9KV75|H9KV75_HUMAN Alpha-actinin-1 OS=Homo sapiens OX=9606 GN=ACTN1 PE=1 SV=1	19	37	23	19	14	22	13	8	7	15	15	11	15	13	13	26	16	17	27	14	18	22	17	14	0	0	0	1	6	3	0	12	10	9	5	2	13	16	10	4	103.06	892	6	624	0
Q9Y282;H0Y5K5;H0Y621;A0A1W2PPS8;H0Y802;H0Y6Z0	Q9Y282;H0Y5K5;H0Y621	Endoplasmic reticulum-Golgi intermediate compartment protein 3	ERGIC3	sp|Q9Y282|ERGI3_HUMAN Endoplasmic reticulum-Golgi intermediate compartment protein 3 OS=Homo sapiens OX=9606 GN=ERGIC3 PE=1 SV=1;tr|H0Y5K5|H0Y5K5_HUMAN Endoplasmic reticulum-Golgi intermediate compartment protein 3 (Fragment) OS=Homo sapiens OX=9606 GN=ERG	6	7	7	7	4	3	4	3	3	3	1	0	1	0	3	3	4	3	4	4	2	4	3	3	0	0	2	3	3	1	0	3	3	2	3	1	1	2	2	2	43.222	383	1	223	0
Q9NRX5	Q9NRX5	Serine incorporator 1	SERINC1	sp|Q9NRX5|SERC1_HUMAN Serine incorporator 1 OS=Homo sapiens OX=9606 GN=SERINC1 PE=1 SV=1	1	4	3	3	3	4	3	1	2	1	1	1	2	2	3	4	3	4	3	1	4	3	3	1	0	0	1	1	1	0	0	2	1	1	1	2	1	1	1	1	50.494	453	1	190	0
P12956;B1AHC9	P12956;B1AHC9	X-ray repair cross-complementing protein 6	XRCC6	sp|P12956|XRCC6_HUMAN X-ray repair cross-complementing protein 6 OS=Homo sapiens OX=9606 GN=XRCC6 PE=1 SV=2;tr|B1AHC9|B1AHC9_HUMAN ATP-dependent DNA helicase 2 subunit 1 OS=Homo sapiens OX=9606 GN=XRCC6 PE=1 SV=1	2	27	27	27	5	18	7	4	6	10	9	4	13	7	6	17	15	14	18	14	12	18	15	11	0	0	0	1	4	0	0	10	10	6	4	2	4	6	7	7	69.842	609	5	755	0
Q92522	Q92522	Histone H1x	H1FX	sp|Q92522|H1X_HUMAN Histone H1.10 OS=Homo sapiens OX=9606 GN=H1-10 PE=1 SV=1	1	2	2	2	2	2	1	2	2	2	2	2	2	2	2	2	1	2	2	1	2	2	1	0	0	0	0	0	0	0	0	0	0	2	2	1	2	2	2	2	22.487	213	7	153	0.00066622
P19827;H7C0N0;F8WAS2;H7C5I0	P19827	Inter-alpha-trypsin inhibitor heavy chain H1	ITIH1	sp|P19827|ITIH1_HUMAN Inter-alpha-trypsin inhibitor heavy chain H1 OS=Homo sapiens OX=9606 GN=ITIH1 PE=1 SV=3	4	22	22	21	10	12	16	2	0	0	2	1	2	1	11	8	14	12	7	18	8	5	13	0	0	0	0	0	0	0	0	0	0	2	1	1	0	2	0	1	101.39	911	31	388	0
Q9BRK5;A0A5F9UP49;A0A5F9UJX7;H0Y3T6;G3V1E2	Q9BRK5;A0A5F9UP49;A0A5F9UJX7	45 kDa calcium-binding protein	SDF4	sp|Q9BRK5|CAB45_HUMAN 45 kDa calcium-binding protein OS=Homo sapiens OX=9606 GN=SDF4 PE=1 SV=1;tr|A0A5F9UP49|A0A5F9UP49_HUMAN 45 kDa calcium-binding protein OS=Homo sapiens OX=9606 GN=SDF4 PE=1 SV=1;tr|A0A5F9UJX7|A0A5F9UJX7_HUMAN 45 kDa calcium-binding pro	5	11	11	11	4	7	3	0	1	0	2	2	5	4	4	7	7	6	9	5	6	7	5	0	0	0	0	0	0	0	0	0	1	2	1	1	1	3	4	3	41.806	362	3	313	0
Q9Y2Z9;A0A0D9SFJ1;G3V2L5;G3V4A6;G3V434	Q9Y2Z9;A0A0D9SFJ1	Ubiquinone biosynthesis monooxygenase COQ6, mitochondrial	COQ6	sp|Q9Y2Z9|COQ6_HUMAN Ubiquinone biosynthesis monooxygenase COQ6, mitochondrial OS=Homo sapiens OX=9606 GN=COQ6 PE=1 SV=2;tr|A0A0D9SFJ1|A0A0D9SFJ1_HUMAN Coenzyme Q6 homolog, monooxygenase (Yeast), isoform CRA_a OS=Homo sapiens OX=9606 GN=COQ6 PE=1 SV=1	5	6	6	6	0	0	1	0	0	0	0	0	2	1	1	2	1	1	2	2	0	2	2	0	0	0	0	0	0	0	0	0	0	0	0	0	0	0	1	1	50.869	468	1	29	0.0032938
Q1KMD3;H3BQZ7	Q1KMD3;H3BQZ7	Heterogeneous nuclear ribonucleoprotein U-like protein 2	HNRNPUL2;HNRNPUL2-BSCL2	sp|Q1KMD3|HNRL2_HUMAN Heterogeneous nuclear ribonucleoprotein U-like protein 2 OS=Homo sapiens OX=9606 GN=HNRNPUL2 PE=1 SV=1;tr|H3BQZ7|H3BQZ7_HUMAN HCG2044799 OS=Homo sapiens OX=9606 GN=HNRNPUL2-BSCL2 PE=4 SV=1	2	23	23	23	8	10	8	0	1	9	5	4	12	5	5	13	11	9	14	11	9	13	13	4	0	0	0	1	1	1	0	2	3	2	1	0	3	4	5	4	85.104	747	2	458	0
Q9UKQ2;E5RGY1;H0YBG8;H0YBQ8	Q9UKQ2	Disintegrin and metalloproteinase domain-containing protein 28	ADAM28	sp|Q9UKQ2|ADA28_HUMAN Disintegrin and metalloproteinase domain-containing protein 28 OS=Homo sapiens OX=9606 GN=ADAM28 PE=1 SV=3	4	19	19	19	13	10	15	1	1	1	1	1	0	0	13	12	16	16	12	16	12	6	13	2	0	0	0	0	0	0	0	1	1	1	1	1	2	2	1	0	87.147	775	185	361	0
Q9UJJ9	Q9UJJ9	N-acetylglucosamine-1-phosphotransferase subunit gamma	GNPTG	sp|Q9UJJ9|GNPTG_HUMAN N-acetylglucosamine-1-phosphotransferase subunit gamma OS=Homo sapiens OX=9606 GN=GNPTG PE=1 SV=1	1	10	10	5	7	7	6	4	3	4	4	1	5	5	7	6	7	7	7	6	7	7	6	4	0	0	1	2	1	1	0	4	4	4	6	2	2	4	4	6	33.973	305	130	310	0
P10451;D6R9C5	P10451	Osteopontin	SPP1	sp|P10451|OSTP_HUMAN Osteopontin OS=Homo sapiens OX=9606 GN=SPP1 PE=1 SV=1	2	7	7	7	6	6	5	0	0	0	0	0	0	0	6	4	5	6	3	4	6	2	4	0	0	0	0	0	0	0	0	0	0	0	0	0	2	0	1	0	35.422	314		244	0
P41252;A0A0A0MSX9;J3KR24	P41252;A0A0A0MSX9;J3KR24	Isoleucine--tRNA ligase, cytoplasmic	IARS	sp|P41252|SYIC_HUMAN Isoleucine--tRNA ligase, cytoplasmic OS=Homo sapiens OX=9606 GN=IARS1 PE=1 SV=2;tr|A0A0A0MSX9|A0A0A0MSX9_HUMAN Isoleucyl-tRNA synthetase OS=Homo sapiens OX=9606 GN=IARS1 PE=1 SV=1;tr|J3KR24|J3KR24_HUMAN Isoleucyl-tRNA synthetase OS=Hom	3	25	25	25	3	11	4	1	2	6	5	2	4	5	3	11	9	7	11	6	6	7	9	3	0	0	0	0	0	0	0	1	3	0	0	0	2	2	2	4	144.5	1262	1	299	0.00066534
Q15084	Q15084	Protein disulfide-isomerase A6	PDIA6	sp|Q15084|PDIA6_HUMAN Protein disulfide-isomerase A6 OS=Homo sapiens OX=9606 GN=PDIA6 PE=1 SV=1	1	16	16	16	4	11	9	1	1	4	3	1	8	6	8	10	9	9	11	11	8	10	10	7	1	0	0	2	1	0	0	5	7	3	3	0	5	1	6	5	48.121	440	7	472	0
Q9Y646;E5RJA8;E5RH35;E5RJZ7;E5RJP8;H0YBB7	Q9Y646	Carboxypeptidase Q	CPQ	sp|Q9Y646|CBPQ_HUMAN Carboxypeptidase Q OS=Homo sapiens OX=9606 GN=CPQ PE=1 SV=1	6	11	11	11	9	8	8	1	4	3	1	0	5	2	8	9	9	8	8	10	7	7	9	2	0	0	0	0	2	1	0	2	4	1	5	1	1	3	4	1	51.887	472	99	334	0
P13598;J3QQX6;J3QRQ1;J3QRT5;J3QQR8;J3QKR4	P13598;J3QQX6;J3QRQ1;J3QRT5;J3QQR8;J3QKR4	Intercellular adhesion molecule 2	ICAM2	sp|P13598|ICAM2_HUMAN Intercellular adhesion molecule 2 OS=Homo sapiens OX=9606 GN=ICAM2 PE=1 SV=2;tr|J3QQX6|J3QQX6_HUMAN Intercellular adhesion molecule 2 (Fragment) OS=Homo sapiens OX=9606 GN=ICAM2 PE=1 SV=1;tr|J3QRQ1|J3QRQ1_HUMAN Intercellular adhesion	6	12	12	12	5	7	8	5	7	6	9	8	8	7	5	5	7	5	7	8	5	5	7	4	0	0	0	1	3	1	0	4	3	6	3	0	5	8	6	4	30.654	275	314	233	0
Q96RQ1;A0A087WU02;H0YI58;F8VUZ2;H0YI50;F8VPA6;F8W0R1;F8VR88;H0YHJ8	Q96RQ1;A0A087WU02;H0YI58;F8VUZ2;H0YI50;F8VPA6	Endoplasmic reticulum-Golgi intermediate compartment protein 2	ERGIC2	sp|Q96RQ1|ERGI2_HUMAN Endoplasmic reticulum-Golgi intermediate compartment protein 2 OS=Homo sapiens OX=9606 GN=ERGIC2 PE=1 SV=2;tr|A0A087WU02|A0A087WU02_HUMAN Endoplasmic reticulum-Golgi intermediate compartment protein 2 OS=Homo sapiens OX=9606 GN=ERGIC2	9	8	8	8	5	3	4	0	0	1	2	0	5	2	6	3	6	6	4	6	5	3	4	3	0	0	0	0	2	0	0	3	3	2	1	0	1	2	1	1	42.548	377	170	232	0
P01876;A0A286YEY1	P01876;A0A286YEY1	Ig alpha-1 chain C region	IGHA1	sp|P01876|IGHA1_HUMAN Immunoglobulin heavy constant alpha 1 OS=Homo sapiens OX=9606 GN=IGHA1 PE=1 SV=2;tr|A0A286YEY1|A0A286YEY1_HUMAN Immunoglobulin heavy constant alpha 1 (Fragment) OS=Homo sapiens OX=9606 GN=IGHA1 PE=1 SV=1	2	14	14	6	5	5	8	6	3	5	11	3	7	6	9	8	10	9	9	8	10	7	7	3	1	1	3	0	0	0	0	4	5	5	4	4	1	2	6	7	37.654	353	102	439	0
P04921	P04921	Glycophorin-C	GYPC	sp|P04921|GLPC_HUMAN Glycophorin-C OS=Homo sapiens OX=9606 GN=GYPC PE=1 SV=1	1	2	2	2	1	1	1	1	1	1	1	1	1	1	1	1	1	1	1	1	1	1	1	2	0	1	1	2	1	2	1	1	1	1	1	1	1	1	1	1	13.81	128		143	0
Q9BV10;H7C4I6;H7C5R7	Q9BV10	Dol-P-Man:Man(7)GlcNAc(2)-PP-Dol alpha-1,6-mannosyltransferase	ALG12	sp|Q9BV10|ALG12_HUMAN Dol-P-Man:Man(7)GlcNAc(2)-PP-Dol alpha-1,6-mannosyltransferase OS=Homo sapiens OX=9606 GN=ALG12 PE=1 SV=1	3	11	11	11	5	7	6	0	0	1	1	0	2	1	5	7	8	4	6	9	5	5	8	2	0	0	0	0	0	0	0	4	3	1	0	0	1	1	2	1	54.654	488	2	286	0.00069156
Q8TBQ9	Q8TBQ9	Protein kish-A	TMEM167A	sp|Q8TBQ9|KISHA_HUMAN Protein kish-A OS=Homo sapiens OX=9606 GN=TMEM167A PE=1 SV=1	1	2	2	2	2	2	1	0	0	1	2	1	2	2	2	2	1	2	2	1	2	2	1	1	0	0	0	1	1	0	0	1	1	1	0	0	1	1	2	2	8.0598	72	5	110	0.001929
Q8NBN3;H3BMU0;H3BTS6;H3BUZ1;H3BPJ4;H3BM87;H3BSZ0	Q8NBN3	Transmembrane protein 87A	TMEM87A	sp|Q8NBN3|TM87A_HUMAN Transmembrane protein 87A OS=Homo sapiens OX=9606 GN=TMEM87A PE=1 SV=3	7	16	16	16	7	5	11	6	3	5	8	8	7	6	7	6	11	9	5	10	8	7	9	5	0	0	0	1	4	0	0	6	5	1	1	2	5	5	4	0	63.429	555	97	365	0
O00206;A0A2R8Y415	O00206	Toll-like receptor 4	TLR4	sp|O00206|TLR4_HUMAN Toll-like receptor 4 OS=Homo sapiens OX=9606 GN=TLR4 PE=1 SV=2	2	26	26	26	14	17	17	3	4	3	11	10	10	8	11	13	13	16	12	16	15	9	14	8	0	0	0	2	2	0	0	9	9	4	0	0	3	4	7	3	95.679	839	117	560	0
Q14242;A0A0C4DFY0	Q14242;A0A0C4DFY0	P-selectin glycoprotein ligand 1	SELPLG	sp|Q14242|SELPL_HUMAN P-selectin glycoprotein ligand 1 OS=Homo sapiens OX=9606 GN=SELPLG PE=1 SV=1;tr|A0A0C4DFY0|A0A0C4DFY0_HUMAN P-selectin glycoprotein ligand 1 OS=Homo sapiens OX=9606 GN=SELPLG PE=1 SV=1	2	3	3	3	3	3	3	2	1	1	2	2	2	2	3	3	3	3	3	3	3	3	3	2	0	0	0	1	1	1	2	2	3	1	3	1	2	2	3	2	43.201	412	96	119	0.00054171
P12236;P12235;V9GYG0	P12236;P12235	ADP/ATP translocase 3;ADP/ATP translocase 3, N-terminally processed;ADP/ATP translocase 1	SLC25A6;SLC25A4	sp|P12236|ADT3_HUMAN ADP/ATP translocase 3 OS=Homo sapiens OX=9606 GN=SLC25A6 PE=1 SV=4;sp|P12235|ADT1_HUMAN ADP/ATP translocase 1 OS=Homo sapiens OX=9606 GN=SLC25A4 PE=1 SV=4	3	12	12	6	2	3	4	6	4	5	4	4	3	3	2	5	4	2	5	4	2	5	5	2	0	0	0	0	1	0	0	3	3	6	8	1	3	3	4	3	32.866	298		261	0
P19878;B1ALB7;Q15776	P19878	Neutrophil cytosol factor 2	NCF2	sp|P19878|NCF2_HUMAN Neutrophil cytosol factor 2 OS=Homo sapiens OX=9606 GN=NCF2 PE=1 SV=2	3	13	13	13	6	7	5	3	3	8	4	4	7	6	6	8	8	10	9	7	5	6	7	3	0	0	0	1	0	1	0	1	3	4	5	1	4	5	7	7	59.761	526	5	415	0
Q9NX62;H0YBS3	Q9NX62	Inositol monophosphatase 3	IMPAD1	sp|Q9NX62|IMPA3_HUMAN Golgi-resident adenosine 3,5-bisphosphate 3-phosphatase OS=Homo sapiens OX=9606 GN=BPNT2 PE=1 SV=1	2	13	13	11	3	7	9	0	2	2	2	0	8	5	7	7	11	9	8	11	6	7	12	8	0	0	0	0	0	0	0	5	7	1	1	0	1	4	3	1	38.681	359	66	338	0
Q9NQ25;B4DW98;R4GND0;B4DVL7	Q9NQ25;B4DW98;R4GND0	SLAM family member 7	SLAMF7	sp|Q9NQ25|SLAF7_HUMAN SLAM family member 7 OS=Homo sapiens OX=9606 GN=SLAMF7 PE=1 SV=1;tr|B4DW98|B4DW98_HUMAN SLAM family member 7 OS=Homo sapiens OX=9606 GN=SLAMF7 PE=1 SV=1;tr|R4GND0|R4GND0_HUMAN SLAM family member 7 (Fragment) OS=Homo sapiens OX=9606 GN	4	14	14	14	5	4	4	2	0	1	0	0	0	1	6	9	6	5	7	6	5	9	5	1	0	0	0	0	0	0	0	1	3	11	9	3	12	12	11	11	37.421	335	109	323	0
Q96J42;H0Y997;H0Y928;D6RB48;D6RBD9	Q96J42;H0Y997	Thioredoxin domain-containing protein 15	TXNDC15	sp|Q96J42|TXD15_HUMAN Thioredoxin domain-containing protein 15 OS=Homo sapiens OX=9606 GN=TXNDC15 PE=1 SV=1;tr|H0Y997|H0Y997_HUMAN Thioredoxin domain-containing protein 15 (Fragment) OS=Homo sapiens OX=9606 GN=TXNDC15 PE=1 SV=1	5	12	12	12	6	7	10	0	0	0	1	0	4	3	7	7	11	7	8	10	8	6	11	4	0	0	0	2	1	2	0	3	6	1	2	0	1	7	4	2	39.885	360	100	279	0
P11142;E9PKE3;E9PN89;E9PNE6;A8K7Q2;P54652;E9PI65;E9PS65;E9PM13	P11142;E9PKE3;E9PN89;E9PNE6	Heat shock cognate 71 kDa protein	HSPA8	sp|P11142|HSP7C_HUMAN Heat shock cognate 71 kDa protein OS=Homo sapiens OX=9606 GN=HSPA8 PE=1 SV=1;tr|E9PKE3|E9PKE3_HUMAN Heat shock cognate 71 kDa protein OS=Homo sapiens OX=9606 GN=HSPA8 PE=1 SV=1;tr|E9PN89|E9PN89_HUMAN Heat shock cognate 71 kDa protein	9	21	21	11	8	10	5	4	8	12	7	5	7	4	8	13	6	12	14	7	11	13	6	9	4	2	2	1	4	1	0	4	8	4	6	2	7	5	7	8	70.897	646	6	603	0
P25105	P25105	Platelet-activating factor receptor	PTAFR	sp|P25105|PTAFR_HUMAN Platelet-activating factor receptor OS=Homo sapiens OX=9606 GN=PTAFR PE=1 SV=1	1	4	4	4	1	1	1	1	2	2	1	1	1	0	1	1	2	1	1	2	2	1	2	1	0	0	1	1	1	1	0	1	1	2	3	2	1	1	1	1	39.203	342	1	164	0
P06576;H0YH81;F8W079;F8W0P7;H0YI37;UPI00000545EA	P06576;H0YH81;F8W079	ATP synthase subunit beta, mitochondrial;ATP synthase subunit beta	ATP5B	sp|P06576|ATPB_HUMAN ATP synthase subunit beta, mitochondrial OS=Homo sapiens OX=9606 GN=ATP5F1B PE=1 SV=3;tr|H0YH81|H0YH81_HUMAN ATP synthase subunit beta (Fragment) OS=Homo sapiens OX=9606 GN=ATP5F1B PE=1 SV=1;tr|F8W079|F8W079_HUMAN ATP synthase subunit	6	23	23	23	11	17	11	2	3	2	2	1	10	7	11	19	14	13	18	14	13	10	16	7	1	0	0	1	1	0	0	2	4	1	0	0	4	4	6	3	56.559	529	6	580	0
P55072;C9JUP7;A0A7I2V540;A0A7I2V5G8;A0A7I2V2Y2;A0A7I2YQJ0	P55072;C9JUP7;A0A7I2V540	Transitional endoplasmic reticulum ATPase	VCP	sp|P55072|TERA_HUMAN Transitional endoplasmic reticulum ATPase OS=Homo sapiens OX=9606 GN=VCP PE=1 SV=4;tr|C9JUP7|C9JUP7_HUMAN Transitional endoplasmic reticulum ATPase OS=Homo sapiens OX=9606 GN=VCP PE=1 SV=2;tr|A0A7I2V540|A0A7I2V540_HUMAN Transitional en	6	29	29	29	7	19	9	4	6	9	11	5	8	6	11	21	13	15	20	10	17	16	13	10	0	0	0	1	5	2	0	5	8	5	5	0	8	6	10	5	89.321	806	3	733	0
P30048	P30048	Thioredoxin-dependent peroxide reductase, mitochondrial	PRDX3	sp|P30048|PRDX3_HUMAN Thioredoxin-dependent peroxide reductase, mitochondrial OS=Homo sapiens OX=9606 GN=PRDX3 PE=1 SV=3	1	7	7	7	5	5	5	3	0	3	5	2	5	4	4	6	5	5	7	5	5	5	5	3	0	0	0	0	3	0	0	2	3	1	3	1	3	4	5	4	27.692	256	3	294	0
Q9HC97	Q9HC97	G-protein coupled receptor 35	GPR35	sp|Q9HC97|GPR35_HUMAN G-protein coupled receptor 35 OS=Homo sapiens OX=9606 GN=GPR35 PE=2 SV=4	1	8	8	8	3	4	5	1	1	2	1	1	1	1	4	4	7	4	4	6	4	4	5	3	0	0	0	0	0	0	0	1	2	2	1	0	1	1	2	3	34.072	309		250	0
Q99542;F8W1C3;A6ND33;B4DNP3	Q99542;F8W1C3	Matrix metalloproteinase-19	MMP19	sp|Q99542|MMP19_HUMAN Matrix metalloproteinase-19 OS=Homo sapiens OX=9606 GN=MMP19 PE=1 SV=1;tr|F8W1C3|F8W1C3_HUMAN Matrix metalloproteinase-19 OS=Homo sapiens OX=9606 GN=MMP19 PE=1 SV=1	4	11	11	11	7	10	7	0	0	0	0	0	0	0	8	8	10	8	9	8	8	8	10	0	0	0	0	0	0	0	0	0	0	0	0	0	0	0	0	0	57.356	508	3	387	0
A0A0G2JM46;A0A0G2JMZ3;A0A0G2JPK5;A0A0G2JNW3;P59901;A0A075B7A5;A0A0G2JNG2	A0A0G2JM46;A0A0G2JMZ3			tr|A0A0G2JM46|A0A0G2JM46_HUMAN Leukocyte immunoglobulin-like receptor subfamily B member 3 OS=Homo sapiens OX=9606 GN=LILRB3 PE=1 SV=1;tr|A0A0G2JMZ3|A0A0G2JMZ3_HUMAN Leukocyte immunoglobulin-like receptor subfamily B member 3 OS=Homo sapiens OX=9606 GN=LIL	7	24	1	1	18	16	18	8	13	12	12	15	12	13	18	15	18	18	18	19	18	17	18	14	2	3	6	10	12	9	3	16	14	9	12	6	10	14	14	16	69.513	632		89	0.00058685
O75369;E7EN95;H7C5L4;A0A0C4DGA1;A0A0A0MT44	O75369;E7EN95	Filamin-B	FLNB	sp|O75369|FLNB_HUMAN Filamin-B OS=Homo sapiens OX=9606 GN=FLNB PE=1 SV=2;tr|E7EN95|E7EN95_HUMAN Filamin-B OS=Homo sapiens OX=9606 GN=FLNB PE=1 SV=1	5	63	59	57	16	35	5	6	6	13	9	3	26	26	19	48	19	25	51	12	20	39	20	8	0	0	0	1	4	1	0	4	3	8	4	3	6	3	16	25	278.16	2602	8	913	0
Q8NBJ7;J3KQJ1;C9JL30;A8MXB9;A0A494C1B1;C9J660;H7C3B2;F8WA42;E9PBT8;J3QT17;F8WEX5;E9PG02;F8WES7;F8WEV7	Q8NBJ7;J3KQJ1;C9JL30;A8MXB9;A0A494C1B1;C9J660;H7C3B2;F8WA42;E9PBT8;J3QT17	Sulfatase-modifying factor 2	SUMF2	sp|Q8NBJ7|SUMF2_HUMAN Inactive C-alpha-formylglycine-generating enzyme 2 OS=Homo sapiens OX=9606 GN=SUMF2 PE=1 SV=2;tr|J3KQJ1|J3KQJ1_HUMAN Inactive C-alpha-formylglycine-generating enzyme 2 OS=Homo sapiens OX=9606 GN=SUMF2 PE=1 SV=1;tr|C9JL30|C9JL30_HUMAN	14	13	13	13	5	6	4	0	5	6	0	0	5	4	4	5	3	6	8	5	7	7	4	3	0	0	1	1	1	1	0	2	2	4	4	6	0	2	7	6	33.843	301	4	330	0
P01008	P01008	Antithrombin-III	SERPINC1	sp|P01008|ANT3_HUMAN Antithrombin-III OS=Homo sapiens OX=9606 GN=SERPINC1 PE=1 SV=1	1	22	17	17	12	13	11	4	6	4	11	8	7	7	12	10	7	9	14	10	10	9	11	1	0	0	0	0	0	0	0	3	2	9	4	6	2	2	6	4	52.602	464	171	410	0
O43286	O43286	Beta-1,4-galactosyltransferase 5	B4GALT5	sp|O43286|B4GT5_HUMAN Beta-1,4-galactosyltransferase 5 OS=Homo sapiens OX=9606 GN=B4GALT5 PE=1 SV=1	1	6	6	6	2	1	2	1	1	1	1	1	1	1	2	2	4	2	2	4	2	1	3	1	0	1	0	1	1	0	0	2	3	3	2	0	4	4	2	3	45.118	388	7	174	0.00058377
P18433;Q5JWG0	P18433	Receptor-type tyrosine-protein phosphatase alpha	PTPRA	sp|P18433|PTPRA_HUMAN Receptor-type tyrosine-protein phosphatase alpha OS=Homo sapiens OX=9606 GN=PTPRA PE=1 SV=3	2	27	25	25	12	12	12	5	2	3	9	10	5	0	12	12	14	12	11	10	12	10	10	2	0	0	2	1	1	1	0	4	4	3	2	0	8	6	3	3	90.718	802	1	478	0
Q6NUQ4;H7C0H8;H7C085;H7C008;H7BZI0	Q6NUQ4;H7C0H8	Transmembrane protein 214	TMEM214	sp|Q6NUQ4|TM214_HUMAN Transmembrane protein 214 OS=Homo sapiens OX=9606 GN=TMEM214 PE=1 SV=2;tr|H7C0H8|H7C0H8_HUMAN Transmembrane protein 214 OS=Homo sapiens OX=9606 GN=TMEM214 PE=1 SV=2	5	17	17	17	7	8	7	1	5	2	1	1	8	6	8	7	10	8	10	11	8	7	9	7	0	0	0	1	1	1	0	7	9	2	4	1	1	2	5	4	77.15	689	4	392	0
P62277;J3KMX5;E9PS50	P62277;J3KMX5	40S ribosomal protein S13	RPS13	sp|P62277|RS13_HUMAN 40S ribosomal protein S13 OS=Homo sapiens OX=9606 GN=RPS13 PE=1 SV=2;tr|J3KMX5|J3KMX5_HUMAN 40S ribosomal protein S13 OS=Homo sapiens OX=9606 GN=RPS13 PE=1 SV=1	3	5	5	5	3	3	3	1	1	2	0	2	2	2	3	3	3	3	3	3	3	4	3	1	0	0	0	0	0	0	0	0	1	1	1	0	1	1	1	2	17.222	151		171	0.0005963
P15813;A0A669KAZ2;A0A669KB34	P15813;A0A669KAZ2;A0A669KB34	Antigen-presenting glycoprotein CD1d	CD1D	sp|P15813|CD1D_HUMAN Antigen-presenting glycoprotein CD1d OS=Homo sapiens OX=9606 GN=CD1D PE=1 SV=1;tr|A0A669KAZ2|A0A669KAZ2_HUMAN Antigen-presenting glycoprotein CD1d OS=Homo sapiens OX=9606 GN=CD1D PE=1 SV=1;tr|A0A669KB34|A0A669KB34_HUMAN Antigen-present	3	8	8	8	5	5	8	2	1	3	7	4	7	5	4	6	7	6	5	7	7	3	7	6	0	0	1	2	3	2	0	5	6	3	0	0	7	5	2	0	37.717	335	122	258	0
Q86SF2	Q86SF2	N-acetylgalactosaminyltransferase 7	GALNT7	sp|Q86SF2|GALT7_HUMAN N-acetylgalactosaminyltransferase 7 OS=Homo sapiens OX=9606 GN=GALNT7 PE=1 SV=1	1	18	18	2	7	8	8	2	3	6	6	1	11	6	8	9	11	9	9	9	9	7	9	3	0	0	1	1	0	1	0	3	4	1	1	1	3	9	7	6	75.388	657	6	557	0
Q9C0H2;H7C3T6	Q9C0H2	Protein tweety homolog 3	TTYH3	sp|Q9C0H2|TTYH3_HUMAN Protein tweety homolog 3 OS=Homo sapiens OX=9606 GN=TTYH3 PE=1 SV=3	2	6	6	6	3	4	5	1	1	2	3	3	2	3	3	4	4	3	4	5	3	4	4	2	0	0	0	0	1	0	0	2	3	2	1	0	2	3	3	3	57.544	523	107	168	0
Q9HAT2	Q9HAT2	Sialate O-acetylesterase	SIAE	sp|Q9HAT2|SIAE_HUMAN Sialate O-acetylesterase OS=Homo sapiens OX=9606 GN=SIAE PE=1 SV=1	1	18	18	18	8	10	14	0	3	4	2	1	6	3	8	11	14	9	10	14	9	10	14	5	0	0	0	0	1	0	0	3	6	1	4	1	0	1	3	2	58.314	523	226	289	0
Q9BZD2;A0A2R8YDR8;A0A2R8Y863;A0A2R8Y4I0;A0A2R8Y5R8;A0A2R8Y4B7;A0A2R8YGC2;A0A2R8Y657	Q9BZD2;A0A2R8YDR8	Equilibrative nucleoside transporter 3	SLC29A3	sp|Q9BZD2|S29A3_HUMAN Equilibrative nucleoside transporter 3 OS=Homo sapiens OX=9606 GN=SLC29A3 PE=1 SV=3;tr|A0A2R8YDR8|A0A2R8YDR8_HUMAN Equilibrative nucleoside transporter 3 OS=Homo sapiens OX=9606 GN=SLC29A3 PE=1 SV=1	8	8	8	8	4	4	5	2	1	0	2	2	4	3	3	4	6	3	4	5	3	4	5	3	0	0	0	1	1	0	0	4	2	0	1	1	1	1	2	2	51.814	475	2	196	0
Q9H0U4;E9PLD0;Q92928	Q9H0U4;E9PLD0;Q92928	Ras-related protein Rab-1B;Putative Ras-related protein Rab-1C	RAB1B;RAB1C	sp|Q9H0U4|RAB1B_HUMAN Ras-related protein Rab-1B OS=Homo sapiens OX=9606 GN=RAB1B PE=1 SV=1;tr|E9PLD0|E9PLD0_HUMAN Ras-related protein Rab-1B OS=Homo sapiens OX=9606 GN=RAB1B PE=1 SV=1;sp|Q92928|RAB1C_HUMAN Putative Ras-related protein Rab-1C OS=Homo sapie	3	6	6	2	4	5	4	2	1	3	4	1	1	0	4	4	5	4	5	4	4	4	5	2	0	0	0	1	1	0	0	1	3	2	1	1	0	4	3	2	22.171	201	5	264	0
O60506;A0A7I2V309;A0A7I2V2F2	O60506;A0A7I2V309;A0A7I2V2F2	Heterogeneous nuclear ribonucleoprotein Q	SYNCRIP	sp|O60506|HNRPQ_HUMAN Heterogeneous nuclear ribonucleoprotein Q OS=Homo sapiens OX=9606 GN=SYNCRIP PE=1 SV=2;tr|A0A7I2V309|A0A7I2V309_HUMAN Heterogeneous nuclear ribonucleoprotein Q OS=Homo sapiens OX=9606 GN=SYNCRIP PE=4 SV=1;tr|A0A7I2V2F2|A0A7I2V2F2_HUMA	3	20	16	2	5	13	5	1	5	4	5	4	6	4	7	13	7	11	14	5	12	14	10	9	0	0	0	0	2	0	0	4	6	2	1	0	3	2	3	1	69.602	623	4	409	0
O75063;X6RH03	O75063	Glycosaminoglycan xylosylkinase	FAM20B	sp|O75063|XYLK_HUMAN Glycosaminoglycan xylosylkinase OS=Homo sapiens OX=9606 GN=FAM20B PE=1 SV=1	2	15	15	15	7	8	10	1	3	5	1	0	6	3	8	6	12	9	9	11	8	8	12	5	0	0	0	1	0	0	0	5	4	3	5	0	1	5	4	2	46.432	409	20	443	0
P22732;K7EQI3;K7EJZ0;K7EIT1	P22732	Solute carrier family 2, facilitated glucose transporter member 5	SLC2A5	sp|P22732|GTR5_HUMAN Solute carrier family 2, facilitated glucose transporter member 5 OS=Homo sapiens OX=9606 GN=SLC2A5 PE=1 SV=1	4	4	4	4	1	3	2	0	0	0	0	1	0	0	1	2	2	1	3	2	1	3	2	0	0	0	0	0	1	0	0	1	1	0	0	0	0	0	0	0	54.973	501		104	0
P40121;E7ENU9;H7C0X8;B8ZZL6	P40121;E7ENU9	Macrophage-capping protein	CAPG	sp|P40121|CAPG_HUMAN Macrophage-capping protein OS=Homo sapiens OX=9606 GN=CAPG PE=1 SV=2;tr|E7ENU9|E7ENU9_HUMAN Macrophage-capping protein (Fragment) OS=Homo sapiens OX=9606 GN=CAPG PE=1 SV=1	4	12	12	12	3	4	3	3	3	5	4	3	4	4	3	4	4	6	5	3	4	3	3	4	1	0	0	4	3	3	0	3	3	3	4	0	3	3	4	3	38.498	348	3	405	0
P51149;A0A6Q8PGE6;A0A6Q8PG52;A0A6Q8PH84;C9J592;C9IZZ0;C9J8S3;C9J4V0;C9J4S4;C9J7D1;A0A6Q8PF79	P51149;A0A6Q8PGE6;A0A6Q8PG52;A0A6Q8PH84;C9J592;C9IZZ0;C9J8S3;C9J4V0	Ras-related protein Rab-7a	RAB7A	sp|P51149|RAB7A_HUMAN Ras-related protein Rab-7a OS=Homo sapiens OX=9606 GN=RAB7A PE=1 SV=1;tr|A0A6Q8PGE6|A0A6Q8PGE6_HUMAN Ras-related protein Rab-7a OS=Homo sapiens OX=9606 GN=RAB7A PE=1 SV=1;tr|A0A6Q8PG52|A0A6Q8PG52_HUMAN Ras-related protein Rab-7a OS=Ho	11	12	12	12	9	8	5	3	3	5	6	4	5	4	8	9	4	9	9	6	10	9	6	5	0	0	0	1	2	0	0	2	3	3	6	4	5	5	8	5	23.489	207	4	501	0
Q9P2B2	Q9P2B2	Prostaglandin F2 receptor negative regulator	PTGFRN	sp|Q9P2B2|FPRP_HUMAN Prostaglandin F2 receptor negative regulator OS=Homo sapiens OX=9606 GN=PTGFRN PE=1 SV=2	1	23	23	23	9	13	17	1	1	0	2	1	1	0	7	6	12	6	11	17	7	5	9	1	0	0	0	0	0	0	0	0	1	0	1	1	0	1	0	0	98.555	879	103	250	0
P40306;J3QQN1;J3QL48	P40306	Proteasome subunit beta type-10	PSMB10	sp|P40306|PSB10_HUMAN Proteasome subunit beta type-10 OS=Homo sapiens OX=9606 GN=PSMB10 PE=1 SV=1	3	6	6	6	3	6	2	0	1	2	1	2	6	5	1	6	4	2	6	3	1	4	2	2	0	0	0	0	0	0	0	1	3	2	0	0	0	3	5	4	28.936	273	2	282	0
Q4ZIN3;A0A0A0MTU3;U3KPY4	Q4ZIN3;A0A0A0MTU3;U3KPY4	Membralin	TMEM259	sp|Q4ZIN3|MBRL_HUMAN Membralin OS=Homo sapiens OX=9606 GN=TMEM259 PE=1 SV=1;tr|A0A0A0MTU3|A0A0A0MTU3_HUMAN Membralin OS=Homo sapiens OX=9606 GN=TMEM259 PE=1 SV=2;tr|U3KPY4|U3KPY4_HUMAN Membralin OS=Homo sapiens OX=9606 GN=TMEM259 PE=1 SV=3	3	10	10	6	5	6	5	0	3	2	1	0	4	1	6	7	9	6	7	8	6	5	10	4	0	0	0	0	0	0	0	2	3	1	3	1	0	2	6	2	67.888	620	81	219	0
P40926;G3XAL0	P40926;G3XAL0	Malate dehydrogenase, mitochondrial;Malate dehydrogenase	MDH2	sp|P40926|MDHM_HUMAN Malate dehydrogenase, mitochondrial OS=Homo sapiens OX=9606 GN=MDH2 PE=1 SV=3;tr|G3XAL0|G3XAL0_HUMAN Malate dehydrogenase OS=Homo sapiens OX=9606 GN=MDH2 PE=1 SV=1	2	12	12	12	7	8	5	2	2	8	6	4	5	7	6	8	8	6	9	8	6	7	7	5	1	1	0	0	2	0	0	4	5	4	4	2	2	3	7	5	35.503	338		433	0
O95571;M0QXB5;M0QY80	O95571;M0QXB5	Persulfide dioxygenase ETHE1, mitochondrial	ETHE1	sp|O95571|ETHE1_HUMAN Persulfide dioxygenase ETHE1, mitochondrial OS=Homo sapiens OX=9606 GN=ETHE1 PE=1 SV=2;tr|M0QXB5|M0QXB5_HUMAN Persulfide dioxygenase ETHE1, mitochondrial OS=Homo sapiens OX=9606 GN=ETHE1 PE=1 SV=1	3	9	9	9	2	8	4	1	2	3	2	1	7	7	3	8	6	4	7	6	3	6	5	2	0	0	0	1	1	1	0	1	1	2	2	0	2	5	4	6	27.873	254	1	377	0
Q03518;A0A140T9T7;A0A0S2Z4R8	Q03518;A0A140T9T7	Antigen peptide transporter 1	TAP1	sp|Q03518|TAP1_HUMAN Antigen peptide transporter 1 OS=Homo sapiens OX=9606 GN=TAP1 PE=1 SV=2;tr|A0A140T9T7|A0A140T9T7_HUMAN Antigen peptide transporter 1 OS=Homo sapiens OX=9606 GN=TAP1 PE=1 SV=1	3	15	15	15	6	10	7	0	4	6	1	1	8	7	9	11	10	8	11	9	8	8	10	4	0	0	0	0	1	0	0	1	4	7	5	1	6	6	9	10	87.217	808	2	511	0
Q6P4E1;A0A3B3IRW9;H0YMR0;H0YM51;H0YKJ7	Q6P4E1;A0A3B3IRW9	Protein CASC4	CASC4	sp|Q6P4E1|GOLM2_HUMAN Protein GOLM2 OS=Homo sapiens OX=9606 GN=GOLM2 PE=1 SV=2;tr|A0A3B3IRW9|A0A3B3IRW9_HUMAN Golgi membrane protein 2 OS=Homo sapiens OX=9606 GN=GOLM2 PE=1 SV=1	5	15	15	15	3	7	3	6	3	4	5	3	3	3	3	7	5	7	9	3	4	11	4	2	0	0	0	1	0	0	0	1	1	2	5	3	3	4	4	2	49.497	436	174	264	0
P02787;C9JVG0;H7C5E8;C9JB55;F8WCI6;F8WEK9	P02787	Serotransferrin	TF	sp|P02787|TRFE_HUMAN Serotransferrin OS=Homo sapiens OX=9606 GN=TF PE=1 SV=3	6	33	32	32	12	13	7	18	19	22	14	9	16	13	13	17	9	11	14	7	13	13	6	3	0	0	0	0	0	0	0	2	5	14	19	19	0	1	3	3	77.063	698	167	662	0
Q9BZQ6;H0Y498	Q9BZQ6	ER degradation-enhancing alpha-mannosidase-like protein 3	EDEM3	sp|Q9BZQ6|EDEM3_HUMAN ER degradation-enhancing alpha-mannosidase-like protein 3 OS=Homo sapiens OX=9606 GN=EDEM3 PE=1 SV=2	2	27	27	27	9	14	13	1	2	4	1	1	7	4	13	15	17	13	16	20	12	13	17	12	0	0	0	1	4	0	0	10	13	1	1	0	1	3	4	2	104.66	932	119	491	0
Q13445;K7EQ63;K7EIN4	Q13445;K7EQ63;K7EIN4	Transmembrane emp24 domain-containing protein 1	TMED1	sp|Q13445|TMED1_HUMAN Transmembrane emp24 domain-containing protein 1 OS=Homo sapiens OX=9606 GN=TMED1 PE=1 SV=1;tr|K7EQ63|K7EQ63_HUMAN Transmembrane emp24 domain-containing protein 1 (Fragment) OS=Homo sapiens OX=9606 GN=TMED1 PE=1 SV=1;tr|K7EIN4|K7EIN4_H	3	4	4	4	2	3	3	1	1	1	1	0	2	2	3	3	2	3	3	2	3	3	2	3	0	0	0	1	1	0	0	2	2	0	1	1	1	2	2	1	25.206	227		175	0
Q6PKC3;I3L0Q4;I3L1A5	Q6PKC3	Thioredoxin domain-containing protein 11	TXNDC11	sp|Q6PKC3|TXD11_HUMAN Thioredoxin domain-containing protein 11 OS=Homo sapiens OX=9606 GN=TXNDC11 PE=1 SV=2	3	21	21	21	9	8	9	0	0	1	0	0	1	0	10	9	10	12	9	12	11	7	10	3	0	0	0	0	0	0	0	3	2	0	1	0	0	0	1	0	110.53	985	156	209	0
O15438;H0Y8Q6;H0Y9T4	O15438	Canalicular multispecific organic anion transporter 2	ABCC3	sp|O15438|MRP3_HUMAN ATP-binding cassette sub-family C member 3 OS=Homo sapiens OX=9606 GN=ABCC3 PE=1 SV=3	3	23	22	22	4	11	14	0	1	0	0	0	0	0	6	12	18	6	14	18	8	8	13	0	0	0	0	0	0	0	0	0	0	0	2	1	0	1	1	0	169.34	1527	2	339	0
A0A0A0MR61;Q6UWY2	A0A0A0MR61;Q6UWY2	Serine protease 57	PRSS57	tr|A0A0A0MR61|A0A0A0MR61_HUMAN Serine protease 57 OS=Homo sapiens OX=9606 GN=PRSS57 PE=1 SV=1;sp|Q6UWY2|PRS57_HUMAN Serine protease 57 OS=Homo sapiens OX=9606 GN=PRSS57 PE=1 SV=2	2	10	10	10	9	8	5	3	3	4	4	3	6	5	7	7	6	6	8	5	5	6	5	3	0	0	0	1	2	0	0	3	3	4	1	1	1	4	4	4	30.262	282	146	297	0
Q96F46	Q96F46	Interleukin-17 receptor A	IL17RA	sp|Q96F46|I17RA_HUMAN Interleukin-17 receptor A OS=Homo sapiens OX=9606 GN=IL17RA PE=1 SV=2	1	21	21	21	9	7	8	7	5	8	9	9	7	4	7	14	10	9	6	12	5	7	10	6	0	0	0	2	3	0	0	6	7	3	2	1	3	3	3	1	96.121	866	138	350	0
P60953;Q5JYX0;A0A590UJK8;A0A3B3IRV0;A0A494C1M1;A0A494BZX6	P60953;Q5JYX0;A0A590UJK8	Cell division control protein 42 homolog	CDC42	sp|P60953|CDC42_HUMAN Cell division control protein 42 homolog OS=Homo sapiens OX=9606 GN=CDC42 PE=1 SV=2;tr|Q5JYX0|Q5JYX0_HUMAN Cell division control protein 42 homolog (Fragment) OS=Homo sapiens OX=9606 GN=CDC42 PE=1 SV=1;tr|A0A590UJK8|A0A590UJK8_HUMAN C	6	5	5	5	1	2	2	1	0	2	2	1	3	3	1	2	2	2	2	2	1	1	2	2	0	0	0	0	1	0	0	2	2	0	1	0	2	2	3	3	21.258	191		199	0
Q5SPM2;A0A140T8Y4;A0A1W2PR61;A0A0G2JPD3;A0A140T8W8;A0A1W2PPF8	Q5SPM2;A0A140T8Y4;A0A1W2PR61;A0A0G2JPD3;A0A140T8W8;A0A1W2PPF8		HLA-A	tr|Q5SPM2|Q5SPM2_HUMAN HLA class I heavy chain OS=Homo sapiens OX=9606 GN=HLA-A PE=1 SV=1;tr|A0A140T8Y4|A0A140T8Y4_HUMAN HLA class I histocompatibility antigen, A alpha chain OS=Homo sapiens OX=9606 GN=HLA-A PE=1 SV=1;tr|A0A1W2PR61|A0A1W2PR61_HUMAN HLA cla	6	20	11	3	7	6	4	7	6	12	6	5	8	3	6	7	4	6	7	4	7	8	4	2	2	3	5	3	2	3	3	5	5	13	9	4	8	7	9	4	41.061	365	1	129	0
Q9P2E9;A0A087WVV2;F8W7S5;A2A2S5;A0A087WU26	Q9P2E9;A0A087WVV2;F8W7S5	Ribosome-binding protein 1	RRBP1	sp|Q9P2E9|RRBP1_HUMAN Ribosome-binding protein 1 OS=Homo sapiens OX=9606 GN=RRBP1 PE=1 SV=5;tr|A0A087WVV2|A0A087WVV2_HUMAN Ribosome-binding protein 1 OS=Homo sapiens OX=9606 GN=RRBP1 PE=1 SV=1;tr|F8W7S5|F8W7S5_HUMAN Ribosome-binding protein 1 OS=Homo sapie	5	22	22	22	5	10	3	1	1	3	12	14	16	15	6	11	8	6	12	4	5	11	5	7	2	3	2	5	8	10	1	10	9	1	6	0	13	12	14	17	152.45	1410	1	782	0
F5H7S7;Q13576;E7EWC2;D6R939;E9PDT6;D6RDK8;D6R999;D6RGC6	F5H7S7;Q13576;E7EWC2;D6R939	Ras GTPase-activating-like protein IQGAP2	IQGAP2	tr|F5H7S7|F5H7S7_HUMAN Ras GTPase-activating-like protein IQGAP2 OS=Homo sapiens OX=9606 GN=IQGAP2 PE=1 SV=2;sp|Q13576|IQGA2_HUMAN Ras GTPase-activating-like protein IQGAP2 OS=Homo sapiens OX=9606 GN=IQGAP2 PE=1 SV=4;tr|E7EWC2|E7EWC2_HUMAN Ras GTPase-activ	8	39	38	38	8	24	10	4	1	10	6	1	17	10	10	24	16	14	25	15	10	20	22	9	0	0	0	0	1	0	0	2	3	4	1	1	3	3	4	6	174.45	1525	1	657	0
P13686;K7EJD9;K7EIP0;A0A3B3IS75;K7ESF2	P13686	Tartrate-resistant acid phosphatase type 5	ACP5	sp|P13686|PPA5_HUMAN Tartrate-resistant acid phosphatase type 5 OS=Homo sapiens OX=9606 GN=ACP5 PE=1 SV=3	5	7	7	7	4	6	4	0	0	3	0	0	2	1	4	6	2	2	5	5	4	4	4	2	0	0	0	2	1	0	0	3	3	2	2	2	0	1	2	1	36.598	325	2	207	0
Q9Y2G5;H7C2T5;A0A0C4DGX7;S6FW71	Q9Y2G5;H7C2T5	GDP-fucose protein O-fucosyltransferase 2	POFUT2	sp|Q9Y2G5|OFUT2_HUMAN GDP-fucose protein O-fucosyltransferase 2 OS=Homo sapiens OX=9606 GN=POFUT2 PE=1 SV=3;tr|H7C2T5|H7C2T5_HUMAN Peptide-O-fucosyltransferase (Fragment) OS=Homo sapiens OX=9606 GN=POFUT2 PE=1 SV=1	4	15	15	15	7	8	10	0	2	2	0	0	6	4	8	9	8	8	10	9	7	9	9	7	0	0	0	2	1	0	0	7	8	0	2	0	0	4	6	2	49.975	429	91	352	0
P35637;H3BPE7	P35637;H3BPE7	RNA-binding protein FUS	FUS	sp|P35637|FUS_HUMAN RNA-binding protein FUS OS=Homo sapiens OX=9606 GN=FUS PE=1 SV=1;tr|H3BPE7|H3BPE7_HUMAN RNA-binding protein FUS OS=Homo sapiens OX=9606 GN=FUS PE=1 SV=1	2	6	6	5	4	4	3	1	0	2	1	1	2	2	5	5	5	5	6	3	5	6	3	0	0	0	0	0	0	0	0	0	0	1	0	0	1	1	4	1	53.425	526		205	0
P14209;A8MQT7;A0A096LP69	P14209;A8MQT7;A0A096LP69	CD99 antigen	CD99	sp|P14209|CD99_HUMAN CD99 antigen OS=Homo sapiens OX=9606 GN=CD99 PE=1 SV=1;tr|A8MQT7|A8MQT7_HUMAN CD99 antigen OS=Homo sapiens OX=9606 GN=CD99 PE=1 SV=1;tr|A0A096LP69|A0A096LP69_HUMAN CD99 antigen OS=Homo sapiens OX=9606 GN=CD99 PE=1 SV=1	3	4	4	4	2	1	4	2	1	0	2	2	2	2	2	3	3	4	3	4	4	2	3	2	0	0	0	0	2	0	0	0	1	1	0	1	1	2	1	0	18.848	185		195	0
O60476;H0Y7H1;H0Y543;Q5T9E3	O60476;H0Y7H1	Mannosyl-oligosaccharide 1,2-alpha-mannosidase IB;alpha-1,2-Mannosidase	MAN1A2	sp|O60476|MA1A2_HUMAN Mannosyl-oligosaccharide 1,2-alpha-mannosidase IB OS=Homo sapiens OX=9606 GN=MAN1A2 PE=1 SV=1;tr|H0Y7H1|H0Y7H1_HUMAN alpha-1,2-Mannosidase (Fragment) OS=Homo sapiens OX=9606 GN=MAN1A2 PE=1 SV=2	4	21	21	21	10	9	7	1	2	2	3	2	7	4	11	11	10	11	10	12	11	10	10	3	0	0	0	1	2	0	0	4	4	2	2	1	1	5	3	2	73.003	641	10	432	0
P19338;A0A7I2V5M5;A0A7I2V428;C9JLB1;A0A7I2V3F3;H7BY16;A0A7I2V2U7;A0A7I2V349;A0A7I2V506;A0A7I2V699;A0A7I2V2S8	P19338;A0A7I2V5M5;A0A7I2V428;C9JLB1;A0A7I2V3F3;H7BY16;A0A7I2V2U7;A0A7I2V349;A0A7I2V506;A0A7I2V699	Nucleolin	NCL	sp|P19338|NUCL_HUMAN Nucleolin OS=Homo sapiens OX=9606 GN=NCL PE=1 SV=3;tr|A0A7I2V5M5|A0A7I2V5M5_HUMAN Nucleolin OS=Homo sapiens OX=9606 GN=NCL PE=4 SV=1;tr|A0A7I2V428|A0A7I2V428_HUMAN Nucleolin OS=Homo sapiens OX=9606 GN=NCL PE=4 SV=1;tr|C9JLB1|C9JLB1_HUM	11	15	15	15	5	9	4	0	1	3	5	4	4	4	8	10	4	9	8	5	8	8	4	6	1	0	1	2	5	2	0	4	3	0	1	1	3	4	4	4	76.613	710	4	371	0
Q8NC56;H0Y9B7;H7C2Z0;H0Y8H8;D6RBV0;D6R958	Q8NC56	LEM domain-containing protein 2	LEMD2	sp|Q8NC56|LEMD2_HUMAN LEM domain-containing protein 2 OS=Homo sapiens OX=9606 GN=LEMD2 PE=1 SV=1	6	15	15	15	9	12	7	0	1	4	0	0	7	6	9	12	7	10	12	8	9	11	8	5	0	0	0	1	0	0	0	4	6	4	0	1	0	0	6	4	56.974	503	52	480	0
E9PSI1;O15321;E9PL78;E9PJM1;E9PMQ9;E9PJC4;E9PQY7;E9PS99;E9PNW2;G3V1B9;E9PQI5;E9PQ80	E9PSI1;O15321;E9PL78;E9PJM1;E9PMQ9;E9PJC4;E9PQY7;E9PS99;E9PNW2;G3V1B9	Transmembrane 9 superfamily member 1	TM9SF1	tr|E9PSI1|E9PSI1_HUMAN Transmembrane 9 superfamily member OS=Homo sapiens OX=9606 PE=3 SV=1;sp|O15321|TM9S1_HUMAN Transmembrane 9 superfamily member 1 OS=Homo sapiens OX=9606 GN=TM9SF1 PE=2 SV=2;tr|E9PL78|E9PL78_HUMAN Transmembrane 9 superfamily member (Fr	12	12	12	11	8	8	7	3	4	4	3	1	5	3	8	10	7	6	9	8	7	9	6	5	0	0	0	2	2	0	0	4	6	4	3	2	2	4	3	3	92.386	815	55	380	0.00064226
O75390;B4DJV2;A0A0C4DGI3;F8VPA1;H0YIC4;H0YH82;F8W4S1;F8VR34;F8VRI6;F8VPF9;F8VX68;F8VTT8;F8W1S4;F8VRP1;F8VU34;F8VWQ5;F8VX07;F8VZK9;F8W0J2;F8VP03;F8W642	O75390;B4DJV2;A0A0C4DGI3	Citrate synthase, mitochondrial;Citrate synthase	CS	sp|O75390|CISY_HUMAN Citrate synthase, mitochondrial OS=Homo sapiens OX=9606 GN=CS PE=1 SV=2;tr|B4DJV2|B4DJV2_HUMAN Citrate synthase OS=Homo sapiens OX=9606 GN=CS PE=1 SV=1;tr|A0A0C4DGI3|A0A0C4DGI3_HUMAN Citrate synthase OS=Homo sapiens OX=9606 GN=CS PE=1	21	14	14	13	4	10	6	1	2	5	2	1	7	5	4	10	6	6	9	6	4	6	6	3	0	0	0	0	1	1	0	1	1	1	4	1	2	6	7	5	51.712	466	2	333	0
F8VVM2;F8VWQ0;F8VZL5;F8VWR4	F8VVM2		SLC25A3	tr|F8VVM2|F8VVM2_HUMAN Phosphate carrier protein, mitochondrial OS=Homo sapiens OX=9606 GN=SLC25A3 PE=1 SV=1	4	11	11	1	5	6	4	3	6	5	2	1	2	2	6	7	4	6	6	5	5	6	4	3	0	0	0	1	1	0	0	2	2	4	6	5	3	2	3	1	36.161	324	3	341	0
P19256;B1AMW1	P19256;B1AMW1	Lymphocyte function-associated antigen 3	CD58	sp|P19256|LFA3_HUMAN Lymphocyte function-associated antigen 3 OS=Homo sapiens OX=9606 GN=CD58 PE=1 SV=1;tr|B1AMW1|B1AMW1_HUMAN CD58 antigen, (Lymphocyte function-associated antigen 3), isoform CRA_c OS=Homo sapiens OX=9606 GN=CD58 PE=1 SV=1	2	8	8	4	3	2	5	1	2	3	2	1	2	2	3	3	4	4	2	3	1	3	4	0	0	0	0	0	0	0	0	1	1	2	2	1	2	2	2	1	28.147	250	49	228	0
P50281;F8W1B7;P51511;Q9Y5R2	P50281	Matrix metalloproteinase-14	MMP14	sp|P50281|MMP14_HUMAN Matrix metalloproteinase-14 OS=Homo sapiens OX=9606 GN=MMP14 PE=1 SV=3	4	10	10	10	1	2	1	0	2	1	0	1	0	0	6	6	4	7	6	4	7	8	4	0	0	0	0	0	0	0	0	0	0	3	7	3	4	4	6	5	65.893	582	1	331	0
Q9Y6N5;H3BNX3;H3BMS6;H3BNP9;A0A1B0GXB4;H3BV36;H3BUD7	Q9Y6N5;H3BNX3	Sulfide:quinone oxidoreductase, mitochondrial	SQRDL	sp|Q9Y6N5|SQOR_HUMAN Sulfide:quinone oxidoreductase, mitochondrial OS=Homo sapiens OX=9606 GN=SQOR PE=1 SV=1;tr|H3BNX3|H3BNX3_HUMAN Pyr_redox_2 domain-containing protein (Fragment) OS=Homo sapiens OX=9606 PE=4 SV=1	7	19	19	19	7	11	9	5	3	8	3	3	6	3	8	12	14	10	12	12	8	12	13	7	1	0	0	1	0	0	0	3	7	8	7	1	6	6	8	4	49.96	450	10	515	0
P43405;P43403;Q8NFD2	P43405	Tyrosine-protein kinase SYK	SYK	sp|P43405|KSYK_HUMAN Tyrosine-protein kinase SYK OS=Homo sapiens OX=9606 GN=SYK PE=1 SV=1	3	23	23	23	6	12	8	2	4	8	4	2	4	4	4	15	9	9	13	8	8	7	9	8	0	0	0	0	1	0	0	3	7	0	3	1	1	2	2	2	72.065	635	7	421	0
P52849;S4R438;H7C032	P52849;S4R438	Bifunctional heparan sulfate N-deacetylase/N-sulfotransferase 2;Heparan sulfate N-deacetylase 2;Heparan sulfate N-sulfotransferase 2	NDST2	sp|P52849|NDST2_HUMAN Bifunctional heparan sulfate N-deacetylase/N-sulfotransferase 2 OS=Homo sapiens OX=9606 GN=NDST2 PE=1 SV=1;tr|S4R438|S4R438_HUMAN [Heparan sulfate]-glucosamine N-sulfotransferase OS=Homo sapiens OX=9606 PE=3 SV=1	3	28	28	26	11	13	12	0	0	1	4	1	1	1	14	18	18	17	13	17	16	16	15	5	0	0	0	0	1	0	0	3	6	1	4	0	0	1	2	1	100.87	883	65	413	0
O00461;F8W785	O00461;F8W785	Golgi integral membrane protein 4	GOLIM4	sp|O00461|GOLI4_HUMAN Golgi integral membrane protein 4 OS=Homo sapiens OX=9606 GN=GOLIM4 PE=1 SV=1;tr|F8W785|F8W785_HUMAN Golgi integral membrane protein 4 OS=Homo sapiens OX=9606 GN=GOLIM4 PE=1 SV=1	2	8	8	8	5	4	4	4	3	3	6	3	3	0	5	5	5	6	5	5	6	5	5	2	0	0	0	0	0	0	0	3	4	1	1	2	4	2	1	0	81.879	696	5	285	0
E9PGF5;A0A2R8Y4T1;Q9HBL0;E9PF55;A0A494C067;A0A087WWW7;H0Y4U1;E7ERH1;E7EMG1;C9JI43;C9JFT7;C9J8K5;H7C3Z4	E9PGF5;A0A2R8Y4T1;Q9HBL0;E9PF55;A0A494C067;A0A087WWW7	Tensin-1	TNS1	tr|E9PGF5|E9PGF5_HUMAN Tensin-1 OS=Homo sapiens OX=9606 GN=TNS1 PE=1 SV=1;tr|A0A2R8Y4T1|A0A2R8Y4T1_HUMAN Tensin-1 OS=Homo sapiens OX=9606 GN=TNS1 PE=1 SV=1;sp|Q9HBL0|TENS1_HUMAN Tensin-1 OS=Homo sapiens OX=9606 GN=TNS1 PE=1 SV=2;tr|E9PF55|E9PF55_HUMAN Tens	13	35	35	34	7	21	5	0	1	1	0	0	0	0	8	24	10	11	28	7	8	22	11	0	0	0	0	0	0	0	0	0	0	0	1	0	1	0	0	0	183.22	1714		463	0
P04440;H0Y7G7;A0A140T9P1;A0A140T976;H0Y5P2;A0A140T9Y0;A0A140T9I3;A0A0G2JII1;A0A140T8Z3	P04440;H0Y7G7;A0A140T9P1;A0A140T976;H0Y5P2;A0A140T9Y0;A0A140T9I3;A0A0G2JII1;A0A140T8Z3	HLA class II histocompatibility antigen, DP beta 1 chain	HLA-DPB1	sp|P04440|DPB1_HUMAN HLA class II histocompatibility antigen, DP beta 1 chain OS=Homo sapiens OX=9606 GN=HLA-DPB1 PE=1 SV=1;tr|H0Y7G7|H0Y7G7_HUMAN HLA class II histocompatibility antigen, DP beta 1 chain (Fragment) OS=Homo sapiens OX=9606 GN=HLA-DPB1 PE=1	9	9	8	2	5	5	3	3	5	5	2	2	4	2	3	4	3	3	4	3	3	5	3	3	0	0	0	0	0	0	0	3	3	5	4	3	4	4	5	3	29.159	258	8	279	0
Q13217;X6R9L0	Q13217;X6R9L0	DnaJ homolog subfamily C member 3	DNAJC3	sp|Q13217|DNJC3_HUMAN DnaJ homolog subfamily C member 3 OS=Homo sapiens OX=9606 GN=DNAJC3 PE=1 SV=1;tr|X6R9L0|X6R9L0_HUMAN DnaJ homolog subfamily C member 3 OS=Homo sapiens OX=9606 GN=DNAJC3 PE=1 SV=1	2	17	17	17	9	13	4	0	2	3	3	0	7	5	8	13	9	11	13	8	10	12	6	4	0	0	0	1	2	0	0	4	4	0	3	0	2	4	5	1	57.579	504	5	502	0
O75718;C9JP16	O75718;C9JP16	Cartilage-associated protein	CRTAP	sp|O75718|CRTAP_HUMAN Cartilage-associated protein OS=Homo sapiens OX=9606 GN=CRTAP PE=1 SV=1;tr|C9JP16|C9JP16_HUMAN Cartilage-associated protein OS=Homo sapiens OX=9606 GN=CRTAP PE=1 SV=1	2	19	19	19	9	6	13	0	3	6	1	1	8	6	10	7	13	10	9	12	8	7	13	6	0	0	0	1	3	0	0	5	6	4	1	0	1	4	7	2	46.561	401	121	369	0
Q92685;H7C0X4;C9J7S5	Q92685;H7C0X4;C9J7S5	Dol-P-Man:Man(5)GlcNAc(2)-PP-Dol alpha-1,3-mannosyltransferase	ALG3	sp|Q92685|ALG3_HUMAN Dol-P-Man:Man(5)GlcNAc(2)-PP-Dol alpha-1,3-mannosyltransferase OS=Homo sapiens OX=9606 GN=ALG3 PE=1 SV=1;tr|H7C0X4|H7C0X4_HUMAN Dol-P-Man:Man(5)GlcNAc(2)-PP-Dol alpha-1,3-mannosyltransferase (Fragment) OS=Homo sapiens OX=9606 GN=ALG3 P	3	5	5	5	3	4	3	1	1	2	2	1	3	3	3	3	2	3	4	2	3	4	3	2	0	0	0	2	2	0	0	2	2	0	1	0	1	3	3	2	50.126	438		286	0
D7RIG5;A0A140T958	D7RIG5;A0A140T958		HLA-DRB1	tr|D7RIG5|D7RIG5_HUMAN HLA class II histocompatibility antigen DR beta chain OS=Homo sapiens OX=9606 GN=HLA-DRB1 PE=1 SV=1;tr|A0A140T958|A0A140T958_HUMAN HLA class II histocompatibility antigen, DRB1 beta chain (Fragment) OS=Homo sapiens OX=9606 GN=HLA-DRB	2	10	5	4	3	4	4	6	4	4	3	1	7	4	3	5	3	4	5	4	4	4	3	3	0	0	0	1	1	0	0	5	2	6	4	3	5	4	9	3	29.822	266	3	61	0
P16104;Q8IUE6;Q96QV6	P16104;Q8IUE6;Q96QV6	Histone H2AX;Histone H2A type 2-B;Histone H2A type 1-A	H2AFX;HIST2H2AB;HIST1H2AA	sp|P16104|H2AX_HUMAN Histone H2AX OS=Homo sapiens OX=9606 GN=H2AX PE=1 SV=2;sp|Q8IUE6|H2A2B_HUMAN Histone H2A type 2-B OS=Homo sapiens OX=9606 GN=H2AC21 PE=1 SV=3;sp|Q96QV6|H2A1A_HUMAN Histone H2A type 1-A OS=Homo sapiens OX=9606 GN=H2AC1 PE=1 SV=3	3	5	2	2	2	4	2	2	1	2	1	1	1	1	2	3	2	3	4	3	4	3	3	2	1	0	0	1	0	0	0	0	0	2	1	1	1	1	0	1	15.144	143		67	0
Q8N697;H7BYB7;B6ZDF2	Q8N697	Solute carrier family 15 member 4	SLC15A4	sp|Q8N697|S15A4_HUMAN Solute carrier family 15 member 4 OS=Homo sapiens OX=9606 GN=SLC15A4 PE=1 SV=1	3	8	8	8	3	3	2	3	4	3	3	3	0	1	4	4	2	6	4	2	2	4	2	2	0	0	0	0	1	0	0	2	2	3	3	2	1	1	3	2	62.033	577	19	183	0
Q8NFQ8	Q8NFQ8	Torsin-1A-interacting protein 2	TOR1AIP2	sp|Q8NFQ8|TOIP2_HUMAN Torsin-1A-interacting protein 2 OS=Homo sapiens OX=9606 GN=TOR1AIP2 PE=1 SV=1	1	11	11	11	4	6	6	1	1	1	0	0	5	3	5	6	7	6	6	8	5	5	6	5	0	0	0	0	1	0	0	5	5	2	2	0	0	3	3	3	51.263	470	112	302	0
Q9Y672;A0A3B3ITI5;S4R350;A0A3B3IS62;A0A3B3ITD6	Q9Y672;A0A3B3ITI5;S4R350;A0A3B3IS62;A0A3B3ITD6	Dolichyl pyrophosphate Man9GlcNAc2 alpha-1,3-glucosyltransferase	ALG6	sp|Q9Y672|ALG6_HUMAN Dolichyl pyrophosphate Man9GlcNAc2 alpha-1,3-glucosyltransferase OS=Homo sapiens OX=9606 GN=ALG6 PE=1 SV=2;tr|A0A3B3ITI5|A0A3B3ITI5_HUMAN Alpha-1,3-glucosyltransferase OS=Homo sapiens OX=9606 GN=ALG6 PE=1 SV=1;tr|S4R350|S4R350_HUMAN Al	5	5	5	5	3	2	2	1	0	2	0	0	2	2	3	3	3	2	3	3	3	2	3	2	0	0	0	1	0	0	0	2	2	2	1	0	0	2	1	1	58.12	507	4	226	0
P20810;A0A6Q8PFE5;A0A6Q8PH20;B7Z574;E7ES10;A0A0C4DGB5;A0A6Q8PG72;E9PCH5;A0A6Q8PGG5;E9PDE4;H0Y7F0;E7EQA0;E7EQ12;A0A6Q8PFL0;A0A0C4DGD1;E9PSG1;H0Y944;D6RGF7;E7EN75;D6RBZ8	P20810;A0A6Q8PFE5;A0A6Q8PH20;B7Z574;E7ES10;A0A0C4DGB5;A0A6Q8PG72;E9PCH5;A0A6Q8PGG5;E9PDE4;H0Y7F0;E7EQA0;E7EQ12	Calpastatin	CAST	sp|P20810|ICAL_HUMAN Calpastatin OS=Homo sapiens OX=9606 GN=CAST PE=1 SV=4;tr|A0A6Q8PFE5|A0A6Q8PFE5_HUMAN Calpain inhibitor OS=Homo sapiens OX=9606 GN=CAST PE=1 SV=1;tr|A0A6Q8PH20|A0A6Q8PH20_HUMAN Calpain inhibitor OS=Homo sapiens OX=9606 GN=CAST PE=1 SV=1	20	16	16	2	9	15	5	0	0	1	6	3	5	5	9	11	6	9	14	5	9	11	8	6	2	0	0	0	1	1	0	1	2	0	0	0	3	4	3	4	76.572	708	7	471	0
G5E9W7;P82650;H7C5H3;H7C5F2;H7C5L9	G5E9W7;P82650;H7C5H3;H7C5F2	28S ribosomal protein S22, mitochondrial	MRPS22	tr|G5E9W7|G5E9W7_HUMAN 28S ribosomal protein S22, mitochondrial OS=Homo sapiens OX=9606 GN=MRPS22 PE=1 SV=1;sp|P82650|RT22_HUMAN 28S ribosomal protein S22, mitochondrial OS=Homo sapiens OX=9606 GN=MRPS22 PE=1 SV=1;tr|H7C5H3|H7C5H3_HUMAN 28S ribosomal prote	5	13	13	11	3	8	0	2	0	0	5	2	4	3	3	7	0	5	7	0	4	8	0	1	0	0	0	0	1	0	0	1	0	1	0	0	2	1	3	2	36.805	319		170	0.00063371
P25445;K9J972;H7C5Z8;A0A087WTM9	P25445;K9J972;H7C5Z8;A0A087WTM9	Tumor necrosis factor receptor superfamily member 6	FAS	sp|P25445|TNR6_HUMAN Tumor necrosis factor receptor superfamily member 6 OS=Homo sapiens OX=9606 GN=FAS PE=1 SV=1;tr|K9J972|K9J972_HUMAN FAS receptor variant 9 OS=Homo sapiens OX=9606 GN=FAS PE=1 SV=1;tr|H7C5Z8|H7C5Z8_HUMAN Tumor necrosis factor receptor s	4	12	12	12	2	5	5	3	1	4	4	2	3	3	4	5	6	6	6	6	6	4	6	3	0	0	0	0	0	1	0	3	4	4	2	0	2	3	3	3	37.732	335	115	216	0
Q7Z7N9;G3V185;H0YEV1	Q7Z7N9;G3V185	Transmembrane protein 179B	TMEM179B	sp|Q7Z7N9|T179B_HUMAN Transmembrane protein 179B OS=Homo sapiens OX=9606 GN=TMEM179B PE=1 SV=1;tr|G3V185|G3V185_HUMAN Transmembrane protein 179B OS=Homo sapiens OX=9606 GN=TMEM179B PE=1 SV=1	3	5	5	5	2	2	4	2	2	3	3	3	3	3	3	2	4	4	2	4	3	3	4	3	0	1	1	1	1	1	0	2	1	3	2	2	3	3	3	2	23.55	219	183	162	0
Q06481;E9PQS3;E9PSC7	Q06481	Amyloid-like protein 2	APLP2	sp|Q06481|APLP2_HUMAN Amyloid-like protein 2 OS=Homo sapiens OX=9606 GN=APLP2 PE=1 SV=2	3	19	19	19	6	11	9	2	3	6	3	3	7	6	6	8	10	7	7	5	6	9	6	4	0	0	0	1	1	0	0	6	9	0	1	0	0	1	1	0	86.955	763	6	342	0
Q9NQS5	Q9NQS5	G-protein coupled receptor 84	GPR84	sp|Q9NQS5|GPR84_HUMAN G-protein coupled receptor 84 OS=Homo sapiens OX=9606 GN=GPR84 PE=2 SV=1	1	6	6	6	3	2	2	0	2	0	2	1	0	0	3	3	2	3	3	2	3	3	2	1	0	0	0	2	1	0	0	1	1	3	4	1	2	2	2	1	43.705	396	137	103	0
Q5SSJ5;B0QZK4;Q5SWC8;B0QZK8;B0QZK9	Q5SSJ5;B0QZK4;Q5SWC8	Heterochromatin protein 1-binding protein 3	HP1BP3	sp|Q5SSJ5|HP1B3_HUMAN Heterochromatin protein 1-binding protein 3 OS=Homo sapiens OX=9606 GN=HP1BP3 PE=1 SV=1;tr|B0QZK4|B0QZK4_HUMAN Heterochromatin protein 1-binding protein 3 (Fragment) OS=Homo sapiens OX=9606 GN=HP1BP3 PE=1 SV=1;tr|Q5SWC8|Q5SWC8_HUMAN H	5	11	11	11	7	7	6	1	5	5	3	2	4	2	5	7	7	8	7	6	7	5	6	3	0	0	0	0	1	0	0	3	2	1	3	1	0	1	3	4	61.206	553	2	343	0
Q5VW38;G5E994;U3KQD2	Q5VW38;G5E994;U3KQD2	Protein GPR107	GPR107	sp|Q5VW38|GP107_HUMAN Protein GPR107 OS=Homo sapiens OX=9606 GN=GPR107 PE=1 SV=1;tr|G5E994|G5E994_HUMAN G protein-coupled receptor 107, isoform CRA_c OS=Homo sapiens OX=9606 GN=GPR107 PE=1 SV=1;tr|U3KQD2|U3KQD2_HUMAN Protein GPR107 OS=Homo sapiens OX=9606	3	13	13	13	5	5	9	2	3	3	4	2	4	3	8	3	10	7	7	10	7	4	10	2	0	0	0	0	0	0	0	2	4	2	2	0	2	2	2	1	66.99	600	72	282	0
Q9UL46;A0A087X1Z3;H0YM70;H0YKU2	Q9UL46;A0A087X1Z3;H0YM70	Proteasome activator complex subunit 2	PSME2	sp|Q9UL46|PSME2_HUMAN Proteasome activator complex subunit 2 OS=Homo sapiens OX=9606 GN=PSME2 PE=1 SV=4;tr|A0A087X1Z3|A0A087X1Z3_HUMAN Proteasome activator complex subunit 2 OS=Homo sapiens OX=9606 GN=PSME2 PE=1 SV=1;tr|H0YM70|H0YM70_HUMAN Proteasome activ	4	9	9	9	0	5	5	1	0	4	3	3	4	2	3	7	6	4	7	5	4	6	5	3	0	0	0	0	1	0	0	2	4	2	1	0	3	3	2	1	27.401	239		264	0
Q9H497;Q5W0C6;Q5W0C9;F2Z3J4	Q9H497	Torsin-3A	TOR3A	sp|Q9H497|TOR3A_HUMAN Torsin-3A OS=Homo sapiens OX=9606 GN=TOR3A PE=1 SV=1	4	20	20	20	5	15	5	0	2	5	1	0	6	5	5	16	8	7	14	9	5	10	8	7	0	0	0	0	0	0	0	5	7	1	2	0	0	4	4	3	46.198	397	23	442	0
Q70UQ0	Q70UQ0	Inhibitor of nuclear factor kappa-B kinase-interacting protein	IKBIP	sp|Q70UQ0|IKIP_HUMAN Inhibitor of nuclear factor kappa-B kinase-interacting protein OS=Homo sapiens OX=9606 GN=IKBIP PE=1 SV=1	1	11	11	11	5	6	4	0	2	4	1	0	6	6	5	6	4	5	8	4	5	8	4	3	0	0	0	2	0	0	0	3	5	5	2	1	0	1	5	5	39.309	350	103	207	0
P51575;I3L3H3	P51575	P2X purinoceptor 1	P2RX1	sp|P51575|P2RX1_HUMAN P2X purinoceptor 1 OS=Homo sapiens OX=9606 GN=P2RX1 PE=1 SV=1	2	14	14	14	6	6	9	2	3	2	2	0	7	3	9	7	10	10	2	10	10	5	8	0	0	0	0	0	1	0	0	2	2	1	0	0	0	0	3	0	44.98	399	30	271	0
O43557	O43557	Tumor necrosis factor ligand superfamily member 14;Tumor necrosis factor ligand superfamily member 14, membrane form;Tumor necrosis factor ligand superfamily member 14, soluble form	TNFSF14	sp|O43557|TNF14_HUMAN Tumor necrosis factor ligand superfamily member 14 OS=Homo sapiens OX=9606 GN=TNFSF14 PE=1 SV=2	1	6	6	6	3	4	4	0	1	1	3	1	4	2	3	3	4	3	3	4	3	2	5	1	0	0	0	2	2	1	0	3	3	0	0	2	0	0	0	0	26.35	240	12	178	0
P51991;A0A7I2V2R3;A0A7I2V5D8;A0A7I2V402;A0A7I2V4G0;A0A7I2V4J6;H7C1J8	P51991;A0A7I2V2R3;A0A7I2V5D8;A0A7I2V402;A0A7I2V4G0;A0A7I2V4J6	Heterogeneous nuclear ribonucleoprotein A3	HNRNPA3	sp|P51991|ROA3_HUMAN Heterogeneous nuclear ribonucleoprotein A3 OS=Homo sapiens OX=9606 GN=HNRNPA3 PE=1 SV=2;tr|A0A7I2V2R3|A0A7I2V2R3_HUMAN Heterogeneous nuclear ribonucleoprotein A3 OS=Homo sapiens OX=9606 GN=HNRNPA3 PE=4 SV=1;tr|A0A7I2V5D8|A0A7I2V5D8_HUM	7	13	13	13	1	9	3	4	3	5	1	2	3	2	1	7	2	2	8	4	3	6	2	2	0	0	0	1	2	0	0	2	2	3	4	3	3	1	1	1	39.594	378	15	246	0
P26447	P26447	Protein S100-A4	S100A4	sp|P26447|S10A4_HUMAN Protein S100-A4 OS=Homo sapiens OX=9606 GN=S100A4 PE=1 SV=1	1	3	3	3	2	2	0	3	2	2	2	2	1	2	2	2	0	2	2	0	2	2	0	0	0	0	0	0	0	0	0	0	0	0	0	1	2	2	2	0	11.728	101	6	137	0.0057437
O95427;A0A1W2PS19;A0A1W2PQZ1;A0A1W2PPR7;A0A1W2PNH8;A0A1W2PNR0;A0A1W2PQP4;A0A1W2PQA9;K7EPJ2;K7ELE1;A0A1W2PNW5;A0A1W2PPB6;A0A1W2PNQ8;A0A1W2PRH3;A0A1W2PQR8;K7EMD7;K7EL34;A0A1W2PR74;K7ESH9;A0A1W2PQ49;K7EID9;K7EQG0;K7ENK2;K7ERX5;A0A1W2PPK6;A0A1W2PPA0	O95427;A0A1W2PS19;A0A1W2PQZ1;A0A1W2PPR7;A0A1W2PNH8;A0A1W2PNR0;A0A1W2PQP4;A0A1W2PQA9;K7EPJ2;K7ELE1;A0A1W2PNW5;A0A1W2PPB6;A0A1W2PNQ8;A0A1W2PRH3;A0A1W2PQR8;K7EMD7;K7EL34;A0A1W2PR74;K7ESH9;A0A1W2PQ49	GPI ethanolamine phosphate transferase 1	PIGN	sp|O95427|PIGN_HUMAN GPI ethanolamine phosphate transferase 1 OS=Homo sapiens OX=9606 GN=PIGN PE=2 SV=1;tr|A0A1W2PS19|A0A1W2PS19_HUMAN GPI ethanolamine phosphate transferase 1 OS=Homo sapiens OX=9606 GN=PIGN PE=1 SV=1;tr|A0A1W2PQZ1|A0A1W2PQZ1_HUMAN GPI eth	26	14	14	14	8	7	8	1	2	1	0	1	4	3	6	9	9	8	10	10	9	7	10	5	0	0	0	1	3	1	0	6	6	3	2	0	1	4	4	3	105.81	931	39	358	0
P00749;E7ET40;S4R3G7	P00749;E7ET40	Urokinase-type plasminogen activator;Urokinase-type plasminogen activator long chain A;Urokinase-type plasminogen activator short chain A;Urokinase-type plasminogen activator chain B	PLAU	sp|P00749|UROK_HUMAN Urokinase-type plasminogen activator OS=Homo sapiens OX=9606 GN=PLAU PE=1 SV=2;tr|E7ET40|E7ET40_HUMAN Urokinase-type plasminogen activator OS=Homo sapiens OX=9606 GN=PLAU PE=1 SV=1	3	13	13	13	4	0	2	0	0	0	0	0	0	0	7	9	8	7	9	7	6	8	6	1	0	0	0	0	0	0	0	1	2	0	0	0	0	1	0	0	48.507	431	22	198	0
P22794;J3QR06;J3QQH9;J3KRJ5;J3QS37	P22794;J3QR06	Protein EVI2A	EVI2A	sp|P22794|EVI2A_HUMAN Protein EVI2A OS=Homo sapiens OX=9606 GN=EVI2A PE=1 SV=2;tr|J3QR06|J3QR06_HUMAN Uncharacterized protein OS=Homo sapiens OX=9606 PE=4 SV=2	5	7	7	7	3	4	5	2	1	1	4	2	2	1	3	1	5	3	3	5	3	3	5	2	0	0	1	2	1	2	0	2	2	1	2	1	1	1	0	0	26.212	236	33	301	0
Q08380;K7ESM3;K7EKQ5;K7EP36;K7ERZ6;K7EJD3;K7ES75;K7EN99;K7EJY8	Q08380	Galectin-3-binding protein	LGALS3BP	sp|Q08380|LG3BP_HUMAN Galectin-3-binding protein OS=Homo sapiens OX=9606 GN=LGALS3BP PE=1 SV=1	9	15	15	15	6	6	9	4	4	4	8	4	2	2	6	5	8	6	4	8	6	3	8	4	0	0	0	2	2	0	0	7	9	7	1	0	5	7	11	5	65.33	585	159	343	0
P25089	P25089	N-formyl peptide receptor 3	FPR3	sp|P25089|FPR3_HUMAN N-formyl peptide receptor 3 OS=Homo sapiens OX=9606 GN=FPR3 PE=2 SV=2	1	6	6	6	3	3	2	0	0	0	0	0	0	0	4	3	2	1	3	2	2	3	2	0	0	0	0	0	0	0	0	0	0	2	0	0	1	1	0	0	39.965	353		101	0.00049925
P28039;A0A087WVT3;C9JJA7	P28039;A0A087WVT3	Acyloxyacyl hydrolase;Acyloxyacyl hydrolase small subunit;Acyloxyacyl hydrolase large subunit	AOAH	sp|P28039|AOAH_HUMAN Acyloxyacyl hydrolase OS=Homo sapiens OX=9606 GN=AOAH PE=1 SV=1;tr|A0A087WVT3|A0A087WVT3_HUMAN Acyloxyacyl hydrolase OS=Homo sapiens OX=9606 GN=AOAH PE=1 SV=1	3	16	16	16	8	6	8	2	5	10	5	0	7	6	9	3	7	8	1	8	7	1	8	6	0	0	0	1	0	0	0	5	9	3	5	0	0	8	8	3	65.104	575	3	384	0.00067797
Q9NRA2	Q9NRA2	Sialin	SLC17A5	sp|Q9NRA2|S17A5_HUMAN Sialin OS=Homo sapiens OX=9606 GN=SLC17A5 PE=1 SV=2	1	9	9	9	5	4	3	2	2	4	2	1	2	2	3	4	3	4	5	2	4	5	3	0	0	0	0	0	0	0	0	1	2	3	1	3	1	2	1	1	54.639	495	3	179	0.00064103
Q06323;H0YLU2;H0YKK6	Q06323	Proteasome activator complex subunit 1	PSME1	sp|Q06323|PSME1_HUMAN Proteasome activator complex subunit 1 OS=Homo sapiens OX=9606 GN=PSME1 PE=1 SV=1	3	12	12	12	5	7	7	2	1	4	2	1	3	2	4	8	7	6	8	7	6	9	6	2	0	0	0	0	1	0	0	2	4	2	0	0	2	2	4	2	28.723	249		321	0
Q9H330;H7C0G1;F8WBJ7	Q9H330;H7C0G1;F8WBJ7	Transmembrane protein 245	TMEM245	sp|Q9H330|TM245_HUMAN Transmembrane protein 245 OS=Homo sapiens OX=9606 GN=TMEM245 PE=1 SV=3;tr|H7C0G1|H7C0G1_HUMAN Transmembrane protein 245 (Fragment) OS=Homo sapiens OX=9606 GN=TMEM245 PE=1 SV=1;tr|F8WBJ7|F8WBJ7_HUMAN Transmembrane protein 245 OS=Homo s	3	11	11	11	5	6	6	1	3	2	0	0	5	2	6	6	5	7	5	7	8	5	4	4	0	0	0	1	2	0	0	3	5	2	2	0	0	3	3	1	97.356	879	10	242	0
O15144;C9JTV5;G5E9J0;G5E9S7;H7C3F9	O15144	Actin-related protein 2/3 complex subunit 2	ARPC2	sp|O15144|ARPC2_HUMAN Actin-related protein 2/3 complex subunit 2 OS=Homo sapiens OX=9606 GN=ARPC2 PE=1 SV=1	5	11	11	11	4	5	4	0	3	3	3	3	4	4	6	5	5	5	6	5	6	3	5	3	0	0	0	0	1	0	0	3	2	2	1	1	2	3	3	3	34.333	300	2	252	0
P49281;A0A2R8YD71;F8W1P7;F8VWB0;A0A2R8YDL2;A0A2R8Y4F9;A0A2R8Y5Q7;A0A2R8Y5L1;F8W1D8;F8VRL7;F8W154;F8W1C0;F8W1F2;F8VR36	P49281;A0A2R8YD71;F8W1P7;F8VWB0;A0A2R8YDL2;A0A2R8Y4F9;A0A2R8Y5Q7	Natural resistance-associated macrophage protein 2	SLC11A2	sp|P49281|NRAM2_HUMAN Natural resistance-associated macrophage protein 2 OS=Homo sapiens OX=9606 GN=SLC11A2 PE=1 SV=2;tr|A0A2R8YD71|A0A2R8YD71_HUMAN Natural resistance-associated macrophage protein 2 OS=Homo sapiens OX=9606 GN=SLC11A2 PE=1 SV=1;tr|F8W1P7|F	14	6	6	6	4	4	5	0	2	0	2	1	1	2	4	5	5	5	5	5	4	5	6	1	0	0	0	0	0	0	0	3	0	1	1	0	3	3	2	2	62.265	568	144	150	0
P15153;B1AH77;B1AH80;B1AH78	P15153;B1AH77;B1AH80;B1AH78	Ras-related C3 botulinum toxin substrate 2	RAC2	sp|P15153|RAC2_HUMAN Ras-related C3 botulinum toxin substrate 2 OS=Homo sapiens OX=9606 GN=RAC2 PE=1 SV=1;tr|B1AH77|B1AH77_HUMAN Ras-related C3 botulinum toxin substrate 2 OS=Homo sapiens OX=9606 GN=RAC2 PE=1 SV=1;tr|B1AH80|B1AH80_HUMAN Ras-related C3 botu	4	7	7	4	4	2	2	2	4	5	2	2	2	2	3	4	2	5	4	2	3	5	2	1	0	0	0	0	0	1	0	2	2	4	2	3	2	2	1	1	21.429	192		209	0
P63244;J3KPE3;H0YAF8;H0Y8W2;D6R9L0;D6RAC2;H0YAM7;D6R9Z1;D6RFX4;D6RHH4;D6REE5;H0Y8R5;D6RFZ9;D6RF23;D6RBD0;E9PD14;D6RAU2;H0Y9P0;D6RHJ5;D6R909;D6RGK8	P63244;J3KPE3;H0YAF8;H0Y8W2;D6R9L0;D6RAC2;H0YAM7;D6R9Z1;D6RFX4;D6RHH4;D6REE5	Guanine nucleotide-binding protein subunit beta-2-like 1;Guanine nucleotide-binding protein subunit beta-2-like 1, N-terminally processed	GNB2L1	sp|P63244|RACK1_HUMAN Receptor of activated protein C kinase 1 OS=Homo sapiens OX=9606 GN=RACK1 PE=1 SV=3;tr|J3KPE3|J3KPE3_HUMAN Receptor of-activated protein C kinase 1 OS=Homo sapiens OX=9606 GN=RACK1 PE=1 SV=1;tr|H0YAF8|H0YAF8_HUMAN Receptor of-activate	21	13	13	13	7	8	7	6	9	10	7	4	8	3	7	9	6	7	8	7	8	9	7	3	1	1	0	2	1	2	0	2	4	6	6	2	2	2	6	4	35.076	317	5	503	0
Q15058	Q15058	Kinesin-like protein KIF14	KIF14	sp|Q15058|KIF14_HUMAN Kinesin-like protein KIF14 OS=Homo sapiens OX=9606 GN=KIF14 PE=1 SV=1	1	2	2	2	0	0	0	0	0	1	1	0	1	0	0	0	0	0	0	0	0	0	0	0	0	0	0	0	0	0	0	0	0	0	1	1	0	0	0	0	186.49	1648		7	0.0021606
Q02218;A0A0D9SFS3;E9PCR7;E9PDF2;E9PFG7;C9J4G7;Q9ULD0	Q02218;A0A0D9SFS3;E9PCR7;E9PDF2;E9PFG7	2-oxoglutarate dehydrogenase, mitochondrial	OGDH	sp|Q02218|ODO1_HUMAN 2-oxoglutarate dehydrogenase, mitochondrial OS=Homo sapiens OX=9606 GN=OGDH PE=1 SV=3;tr|A0A0D9SFS3|A0A0D9SFS3_HUMAN 2-oxoglutarate dehydrogenase, mitochondrial OS=Homo sapiens OX=9606 GN=OGDH PE=1 SV=1;tr|E9PCR7|E9PCR7_HUMAN 2-oxoglut	7	30	30	30	4	17	6	2	5	8	9	3	21	19	7	17	7	9	19	7	7	13	9	9	0	0	0	0	2	0	0	3	3	3	2	2	5	12	16	13	115.93	1023	5	597	0
P01730;F5H480	P01730	T-cell surface glycoprotein CD4	CD4	sp|P01730|CD4_HUMAN T-cell surface glycoprotein CD4 OS=Homo sapiens OX=9606 GN=CD4 PE=1 SV=1	2	14	14	14	5	7	11	2	3	2	5	3	8	3	4	7	11	7	8	9	3	4	9	2	0	0	0	0	0	0	0	0	1	0	0	0	0	0	0	1	51.11	458	32	264	0
P61803;F5GXX5;F5H895;A0A0B4J239	P61803;F5GXX5;F5H895;A0A0B4J239	Dolichyl-diphosphooligosaccharide--protein glycosyltransferase subunit DAD1	DAD1	sp|P61803|DAD1_HUMAN Dolichyl-diphosphooligosaccharide--protein glycosyltransferase subunit DAD1 OS=Homo sapiens OX=9606 GN=DAD1 PE=1 SV=3;tr|F5GXX5|F5GXX5_HUMAN Dolichyl-diphosphooligosaccharide--protein glycosyltransferase subunit DAD1 OS=Homo sapiens OX	4	2	2	2	1	1	1	2	2	2	1	1	1	1	1	1	1	1	1	1	1	1	1	1	1	0	1	1	1	1	0	1	1	2	2	2	1	1	1	1	12.497	113	52	152	0
Q14019;H3BT58	Q14019;H3BT58	Coactosin-like protein	COTL1	sp|Q14019|COTL1_HUMAN Coactosin-like protein OS=Homo sapiens OX=9606 GN=COTL1 PE=1 SV=3;tr|H3BT58|H3BT58_HUMAN Coactosin-like protein OS=Homo sapiens OX=9606 GN=COTL1 PE=1 SV=1	2	8	8	8	3	2	2	1	3	7	1	1	2	3	3	3	3	3	4	2	3	4	2	2	0	0	0	0	0	0	0	1	2	0	1	1	1	1	3	2	15.945	142	1	181	0
Q8IWT6	Q8IWT6	Volume-regulated anion channel subunit LRRC8A	LRRC8A	sp|Q8IWT6|LRC8A_HUMAN Volume-regulated anion channel subunit LRRC8A OS=Homo sapiens OX=9606 GN=LRRC8A PE=1 SV=1	1	22	21	21	8	13	16	1	1	1	1	1	5	1	8	13	16	8	15	16	9	9	17	3	0	0	0	0	0	0	0	1	3	0	2	0	2	1	4	2	94.198	810	20	372	0
P43007	P43007	Neutral amino acid transporter A	SLC1A4	sp|P43007|SATT_HUMAN Neutral amino acid transporter A OS=Homo sapiens OX=9606 GN=SLC1A4 PE=1 SV=1	1	8	8	8	4	6	6	2	2	1	5	5	3	1	4	5	7	4	6	6	4	5	6	5	0	0	0	1	2	0	0	6	5	3	1	1	4	5	5	3	55.722	532	1	330	0
P07305	P07305	Histone H1.0;Histone H1.0, N-terminally processed	H1F0	sp|P07305|H10_HUMAN Histone H1.0 OS=Homo sapiens OX=9606 GN=H1-0 PE=1 SV=3	1	2	2	2	1	1	1	1	1	0	1	1	1	1	1	1	1	1	2	1	1	1	1	1	0	0	0	0	1	0	0	1	0	0	0	1	1	1	1	1	20.863	194	2	149	0.00062305
O15143	O15143	Actin-related protein 2/3 complex subunit 1B	ARPC1B	sp|O15143|ARC1B_HUMAN Actin-related protein 2/3 complex subunit 1B OS=Homo sapiens OX=9606 GN=ARPC1B PE=1 SV=3	1	14	14	3	8	6	4	6	5	10	4	3	3	2	8	7	4	9	6	4	7	6	4	4	0	0	0	0	2	0	0	2	3	8	5	3	1	1	5	3	40.949	372	4	381	0
Q9BXS9;G3XAC1;A0A0C4DFT5;F8W9I8;C9J6Y3;C9JKR6;H7BZJ6;H7BZ36;H7BZB1	Q9BXS9;G3XAC1;A0A0C4DFT5	Solute carrier family 26 member 6	SLC26A6	sp|Q9BXS9|S26A6_HUMAN Solute carrier family 26 member 6 OS=Homo sapiens OX=9606 GN=SLC26A6 PE=1 SV=1;tr|G3XAC1|G3XAC1_HUMAN Solute carrier family 26 member 6 OS=Homo sapiens OX=9606 GN=SLC26A6 PE=1 SV=1;tr|A0A0C4DFT5|A0A0C4DFT5_HUMAN Solute carrier family	9	11	11	9	3	3	6	1	0	1	2	2	2	1	3	7	9	3	4	10	4	3	8	1	0	0	1	0	0	1	0	2	2	1	2	0	0	2	2	1	82.966	759		250	0
P02788;E7EQB2;E7ER44;C9JCF5	P02788;E7EQB2;E7ER44	Lactotransferrin;Lactoferricin-H;Kaliocin-1;Lactoferroxin-A;Lactoferroxin-B;Lactoferroxin-C	LTF	sp|P02788|TRFL_HUMAN Lactotransferrin OS=Homo sapiens OX=9606 GN=LTF PE=1 SV=6;tr|E7EQB2|E7EQB2_HUMAN Lactotransferrin (Fragment) OS=Homo sapiens OX=9606 GN=LTF PE=1 SV=1;tr|E7ER44|E7ER44_HUMAN Lactotransferrin OS=Homo sapiens OX=9606 GN=LTF PE=1 SV=1	4	32	30	30	18	20	11	1	1	1	3	2	3	9	19	22	16	25	26	13	22	21	9	4	1	0	0	1	1	0	0	8	8	2	1	0	1	2	1	3	78.181	710	123	549	0
Q9Y277;E5RJN6;E5RHZ6;E5RK27;E5RFP6;E5RHE1	Q9Y277;E5RJN6;E5RHZ6	Voltage-dependent anion-selective channel protein 3	VDAC3	sp|Q9Y277|VDAC3_HUMAN Voltage-dependent anion-selective channel protein 3 OS=Homo sapiens OX=9606 GN=VDAC3 PE=1 SV=1;tr|E5RJN6|E5RJN6_HUMAN Voltage-dependent anion-selective channel protein 3 (Fragment) OS=Homo sapiens OX=9606 GN=VDAC3 PE=1 SV=8;tr|E5RHZ6|	6	10	10	10	5	5	6	2	3	5	4	3	4	3	4	6	6	4	8	6	4	8	7	7	0	0	0	1	0	0	0	3	2	4	3	0	3	5	2	2	30.658	283	1	270	0
Q8WUM4;A0A3B3IT07;C9IZF9;F8WEQ7;F8WBR8;F8WDK9	Q8WUM4	Programmed cell death 6-interacting protein	PDCD6IP	sp|Q8WUM4|PDC6I_HUMAN Programmed cell death 6-interacting protein OS=Homo sapiens OX=9606 GN=PDCD6IP PE=1 SV=1	6	22	22	22	8	15	6	3	5	10	10	4	11	7	10	16	9	11	15	8	10	10	7	7	0	0	0	0	2	0	0	4	7	6	4	3	5	3	8	3	96.022	868	9	546	0
Q8N129;A0A0J9YYJ0;A0A0J9YXE1	Q8N129;A0A0J9YYJ0	Protein canopy homolog 4	CNPY4	sp|Q8N129|CNPY4_HUMAN Protein canopy homolog 4 OS=Homo sapiens OX=9606 GN=CNPY4 PE=1 SV=1;tr|A0A0J9YYJ0|A0A0J9YYJ0_HUMAN Protein canopy homolog 4 (Fragment) OS=Homo sapiens OX=9606 GN=CNPY4 PE=1 SV=1	3	7	7	7	4	6	4	0	1	2	1	1	3	3	3	6	3	5	6	4	4	5	4	3	1	0	1	1	0	0	0	3	3	1	1	0	0	3	3	2	28.309	248		233	0
Q7KZF4;H7C597	Q7KZF4	Staphylococcal nuclease domain-containing protein 1	SND1	sp|Q7KZF4|SND1_HUMAN Staphylococcal nuclease domain-containing protein 1 OS=Homo sapiens OX=9606 GN=SND1 PE=1 SV=1	2	30	30	30	7	15	8	5	8	16	6	3	10	4	6	15	12	5	14	10	7	18	12	7	0	0	0	0	3	2	0	5	7	7	6	4	2	4	8	7	102	910	1	586	0
UPI0002477907	UPI0002477907			UPI0002477907 status=active	1	2	2	2	1	1	1	1	1	1	1	1	1	1	1	1	2	1	1	1	1	1	1	1	0	0	0	0	0	0	0	1	1	1	1	0	1	1	1	1	66.375	610	3	138	0.00062422
Q9P2E5;G5E9W2;H7C5L5;C9JZF7	Q9P2E5;G5E9W2	Chondroitin sulfate glucuronyltransferase	CHPF2	sp|Q9P2E5|CHPF2_HUMAN Chondroitin sulfate glucuronyltransferase OS=Homo sapiens OX=9606 GN=CHPF2 PE=2 SV=2;tr|G5E9W2|G5E9W2_HUMAN Hexosyltransferase OS=Homo sapiens OX=9606 GN=CHPF2 PE=1 SV=1	4	22	22	22	10	11	13	0	1	2	1	0	3	1	15	15	14	14	17	14	11	16	12	7	0	0	0	2	1	1	0	6	7	0	0	2	0	3	2	0	85.947	772	53	474	0
P37198;M0QXN5	P37198;M0QXN5	Nuclear pore glycoprotein p62	NUP62	sp|P37198|NUP62_HUMAN Nuclear pore glycoprotein p62 OS=Homo sapiens OX=9606 GN=NUP62 PE=1 SV=3;tr|M0QXN5|M0QXN5_HUMAN Nuclear pore glycoprotein p62 OS=Homo sapiens OX=9606 GN=NUP62 PE=1 SV=1	2	8	8	8	2	7	6	0	0	0	1	0	6	5	2	7	5	3	6	6	3	5	7	5	0	0	0	0	0	0	0	3	5	0	0	0	0	2	2	3	53.254	522	2	275	0
Q4G148	Q4G148	Glucoside xylosyltransferase 1	GXYLT1	sp|Q4G148|GXLT1_HUMAN Glucoside xylosyltransferase 1 OS=Homo sapiens OX=9606 GN=GXYLT1 PE=1 SV=2	1	12	12	12	4	6	6	0	4	2	0	0	4	2	6	7	8	7	6	11	6	5	10	4	0	0	0	2	2	0	0	2	3	2	4	0	1	4	5	3	50.566	440	227	212	0
P37802;X6RJP6	P37802;X6RJP6	Transgelin-2	TAGLN2	sp|P37802|TAGL2_HUMAN Transgelin-2 OS=Homo sapiens OX=9606 GN=TAGLN2 PE=1 SV=3;tr|X6RJP6|X6RJP6_HUMAN Transgelin-2 (Fragment) OS=Homo sapiens OX=9606 GN=TAGLN2 PE=1 SV=1	2	10	10	10	4	4	3	4	0	3	5	3	4	2	6	6	5	7	5	5	5	5	5	5	1	0	0	1	1	0	0	3	4	2	0	0	3	4	3	2	22.391	199	9	351	0
Q86WV6;A0A494C0W5;A0A494C0T1;J3QTB1;A0A494C1N5	Q86WV6;A0A494C0W5;A0A494C0T1;J3QTB1	Stimulator of interferon genes protein	TMEM173	sp|Q86WV6|STING_HUMAN Stimulator of interferon genes protein OS=Homo sapiens OX=9606 GN=STING1 PE=1 SV=1;tr|A0A494C0W5|A0A494C0W5_HUMAN Stimulator of interferon genes protein OS=Homo sapiens OX=9606 GN=STING1 PE=1 SV=1;tr|A0A494C0T1|A0A494C0T1_HUMAN Stimul	5	7	7	7	4	4	2	2	2	4	5	2	3	2	4	6	6	6	6	6	5	6	6	5	0	0	0	1	1	1	0	2	2	3	1	1	2	2	3	3	42.192	379	2	321	0
O14578;H7BYJ3;A0A7I2V365;A0A7I2V4A6;A0A7I2V4I0;A0A7I2V692;A0A7I2V4H7;A0A7I2YQJ8	O14578;H7BYJ3;A0A7I2V365;A0A7I2V4A6;A0A7I2V4I0;A0A7I2V692;A0A7I2V4H7	Citron Rho-interacting kinase	CIT	sp|O14578|CTRO_HUMAN Citron Rho-interacting kinase OS=Homo sapiens OX=9606 GN=CIT PE=1 SV=2;tr|H7BYJ3|H7BYJ3_HUMAN Non-specific serine/threonine protein kinase (Fragment) OS=Homo sapiens OX=9606 GN=CIT PE=1 SV=1;tr|A0A7I2V365|A0A7I2V365_HUMAN Citron Rho-in	8	4	4	4	0	1	1	0	0	0	2	0	0	0	0	1	3	1	1	2	0	0	1	0	0	0	0	0	0	0	0	0	0	0	0	0	0	0	0	0	231.43	2027		27	0.0065205
P26599;A6NLN1;A0A7I2V621;A0A0U1RRM4;A0A7I2V4H6;A0A6Q8PEX4;K7EKJ7;A0A087WU68;K7EK45;K7ES59;A0A0D9SF20;K7ELW5;X6R242	P26599;A6NLN1;A0A7I2V621;A0A0U1RRM4;A0A7I2V4H6;A0A6Q8PEX4	Polypyrimidine tract-binding protein 1	PTBP1	sp|P26599|PTBP1_HUMAN Polypyrimidine tract-binding protein 1 OS=Homo sapiens OX=9606 GN=PTBP1 PE=1 SV=1;tr|A6NLN1|A6NLN1_HUMAN Polypyrimidine tract-binding protein 1 OS=Homo sapiens OX=9606 GN=PTBP1 PE=1 SV=4;tr|A0A7I2V621|A0A7I2V621_HUMAN Polypyrimidine t	13	14	14	13	2	10	7	0	0	3	3	1	10	6	4	11	10	5	8	8	6	5	9	9	0	0	0	0	1	0	0	3	4	0	1	0	3	4	3	2	57.221	531	1	383	0
F8W914;H7C106;A0A0U1RQR6	F8W914	Reticulon	RTN4	tr|F8W914|F8W914_HUMAN Reticulon OS=Homo sapiens OX=9606 GN=RTN4 PE=1 SV=1	3	11	11	1	6	6	3	2	0	2	1	1	2	3	6	7	5	7	9	4	7	5	3	4	1	0	0	0	0	0	0	0	1	3	2	1	2	2	1	1	37.144	345	2	316	0
P84103;A0A087X2D0	P84103;A0A087X2D0	Serine/arginine-rich splicing factor 3	SRSF3	sp|P84103|SRSF3_HUMAN Serine/arginine-rich splicing factor 3 OS=Homo sapiens OX=9606 GN=SRSF3 PE=1 SV=1;tr|A0A087X2D0|A0A087X2D0_HUMAN Serine/arginine-rich-splicing factor 3 OS=Homo sapiens OX=9606 GN=SRSF3 PE=1 SV=1	2	4	4	3	1	2	1	1	2	2	1	1	2	2	1	1	1	2	2	2	1	1	1	1	1	1	1	2	2	1	0	1	1	2	2	0	2	1	2	3	19.329	164	5	140	0.00069979
P06213;M0R3E6	P06213	Insulin receptor;Insulin receptor subunit alpha;Insulin receptor subunit beta	INSR	sp|P06213|INSR_HUMAN Insulin receptor OS=Homo sapiens OX=9606 GN=INSR PE=1 SV=4	2	41	41	39	17	12	23	5	2	4	6	1	7	6	15	14	22	16	14	24	15	10	24	5	0	0	0	1	0	0	0	7	6	2	1	1	1	0	1	1	156.33	1382	185	418	0
P01834;A0A5H1ZRQ3	P01834;A0A5H1ZRQ3	Ig kappa chain C region	IGKC	sp|P01834|IGKC_HUMAN Immunoglobulin kappa constant OS=Homo sapiens OX=9606 GN=IGKC PE=1 SV=2;tr|A0A5H1ZRQ3|A0A5H1ZRQ3_HUMAN Immunoglobulin kappa constant (Fragment) OS=Homo sapiens OX=9606 GN=IGKC PE=1 SV=1	2	5	5	5	2	4	3	3	4	4	3	1	4	4	3	3	4	3	3	3	3	4	3	3	3	3	3	2	2	2	2	3	3	3	4	3	0	0	2	1	11.765	107	57	383	0
Q8TB96;I3L1X7	Q8TB96	T-cell immunomodulatory protein	ITFG1	sp|Q8TB96|TIP_HUMAN T-cell immunomodulatory protein OS=Homo sapiens OX=9606 GN=ITFG1 PE=1 SV=1	2	13	13	4	3	7	8	2	2	3	2	3	2	1	6	6	9	7	9	8	8	6	9	2	0	0	0	0	0	0	0	1	4	1	1	0	2	3	2	1	68.107	612	14	284	0
Q9Y2C9;D6RAV7;D6R979	Q9Y2C9	Toll-like receptor 6	TLR6	sp|Q9Y2C9|TLR6_HUMAN Toll-like receptor 6 OS=Homo sapiens OX=9606 GN=TLR6 PE=1 SV=2	3	19	17	17	10	11	10	2	1	5	8	4	7	4	10	13	12	13	9	12	11	10	13	5	0	0	0	3	3	0	0	3	3	1	1	0	4	5	4	1	91.879	796	97	286	0
Q15393;I3L4G7;H3BMB0;J3QRB2;J3QL37;J3QKV4	Q15393	Splicing factor 3B subunit 3	SF3B3	sp|Q15393|SF3B3_HUMAN Splicing factor 3B subunit 3 OS=Homo sapiens OX=9606 GN=SF3B3 PE=1 SV=4	6	23	23	23	6	16	7	3	3	8	8	3	12	7	7	15	13	11	15	10	7	13	15	13	0	0	0	1	4	2	0	8	5	2	3	2	2	2	6	3	135.58	1217	1	562	0
A0A182DWH4	A0A182DWH4			tr|A0A182DWH4|A0A182DWH4_HUMAN HLA class II histocompatibility antigen, DR beta 3 chain OS=Homo sapiens OX=9606 GN=HLA-DRB3 PE=1 SV=1	1	11	5	3	5	3	4	7	5	5	4	3	4	6	4	4	4	5	4	4	4	3	4	4	0	0	1	1	1	0	0	4	2	8	5	4	6	6	6	5	29.941	266	1	93	0
O15067;H0YGH1;J3QSG0;J3QSH6;J3KTL4;J3KT98;J3KTQ5;J3QL39	O15067	Phosphoribosylformylglycinamidine synthase	PFAS	sp|O15067|PUR4_HUMAN Phosphoribosylformylglycinamidine synthase OS=Homo sapiens OX=9606 GN=PFAS PE=1 SV=4	8	23	23	23	7	17	4	1	3	5	0	0	9	9	5	15	6	8	19	3	5	15	6	5	0	0	0	0	0	0	0	3	4	0	1	0	1	3	6	7	144.73	1338		402	0
P61160;F5H6T1;A0A1B0GWD0;A0A1B0GWH0	P61160;F5H6T1	Actin-related protein 2	ACTR2	sp|P61160|ARP2_HUMAN Actin-related protein 2 OS=Homo sapiens OX=9606 GN=ACTR2 PE=1 SV=1;tr|F5H6T1|F5H6T1_HUMAN ARP2 actin-related protein 2 homolog (Yeast), isoform CRA_d OS=Homo sapiens OX=9606 GN=ACTR2 PE=1 SV=2	4	10	10	10	6	7	5	5	5	7	3	2	7	6	8	8	9	8	7	7	8	7	8	3	0	0	0	0	0	0	0	1	2	5	5	2	4	2	4	3	44.76	394	16	432	0
Q6Y288	Q6Y288	Beta-1,3-glucosyltransferase	B3GALTL	sp|Q6Y288|B3GLT_HUMAN Beta-1,3-glucosyltransferase OS=Homo sapiens OX=9606 GN=B3GLCT PE=1 SV=2	1	12	12	12	2	9	4	0	1	0	1	0	4	2	4	6	7	4	9	6	5	7	5	3	0	0	0	1	0	0	0	4	4	1	1	0	0	2	2	2	56.563	498	1	233	0
Q7L1W4;E9PMF9	Q7L1W4	Volume-regulated anion channel subunit LRRC8D	LRRC8D	sp|Q7L1W4|LRC8D_HUMAN Volume-regulated anion channel subunit LRRC8D OS=Homo sapiens OX=9606 GN=LRRC8D PE=1 SV=1	2	22	22	22	11	17	12	0	0	0	4	1	6	2	12	16	13	13	18	13	12	11	13	1	0	0	0	0	0	0	0	1	2	0	1	0	9	2	3	2	98.2	858		455	0
P53396;K7ESG8	P53396	ATP-citrate synthase	ACLY	sp|P53396|ACLY_HUMAN ATP-citrate synthase OS=Homo sapiens OX=9606 GN=ACLY PE=1 SV=3	2	29	29	29	6	16	10	6	2	14	9	6	12	8	10	21	13	13	19	11	8	13	16	8	0	0	0	0	1	0	1	4	7	5	3	0	2	3	4	3	120.84	1101	6	576	0
Q9N2J8	Q9N2J8	HERV-H_2q24.1 provirus ancestral Env polyprotein;Surface protein;Transmembrane protein		sp|Q9N2J8|ENH3_HUMAN HERV-H_2q24.1 provirus ancestral Env polyprotein OS=Homo sapiens OX=9606 PE=2 SV=1	1	1	1	1	1	0	1	0	0	0	0	0	0	0	0	1	1	1	1	1	1	1	1	0	0	0	0	0	0	0	0	0	0	0	0	0	0	0	0	0	60.91	555		28	0.0022148
Q6P1A2;F5H0M4;F5GYT3;F5H680;F5H7K7;B7Z3N5	Q6P1A2;F5H0M4	Lysophospholipid acyltransferase 5	LPCAT3	sp|Q6P1A2|MBOA5_HUMAN Lysophospholipid acyltransferase 5 OS=Homo sapiens OX=9606 GN=LPCAT3 PE=1 SV=1;tr|F5H0M4|F5H0M4_HUMAN Lysophospholipid acyltransferase 5 OS=Homo sapiens OX=9606 GN=LPCAT3 PE=1 SV=1	6	8	8	8	4	4	5	4	3	3	3	2	2	3	4	3	6	6	5	6	6	5	6	1	0	0	0	0	0	0	0	1	1	5	4	2	2	1	4	1	56.034	487		222	0
D9J307;A0A140TA13;A0A140T953;A0A140T9G0	D9J307;A0A140TA13;A0A140T953;A0A140T9G0		HLA-B	tr|D9J307|D9J307_HUMAN HLA class I antigen OS=Homo sapiens OX=9606 GN=HLA-B PE=1 SV=1;tr|A0A140TA13|A0A140TA13_HUMAN HLA class I histocompatibility antigen, B alpha chain OS=Homo sapiens OX=9606 GN=HLA-B PE=1 SV=1;tr|A0A140T953|A0A140T953_HUMAN HLA class I	4	18	4	0	9	10	7	9	8	8	6	6	8	5	8	10	7	10	11	7	8	11	7	8	2	4	2	5	2	3	3	7	9	10	8	7	6	8	10	8	40.388	362	3	76	0
P26885;A0A494C1N0;F5H0N4	P26885;A0A494C1N0	Peptidyl-prolyl cis-trans isomerase FKBP2	FKBP2	sp|P26885|FKBP2_HUMAN Peptidyl-prolyl cis-trans isomerase FKBP2 OS=Homo sapiens OX=9606 GN=FKBP2 PE=1 SV=2;tr|A0A494C1N0|A0A494C1N0_HUMAN Peptidylprolyl isomerase OS=Homo sapiens OX=9606 GN=FKBP2 PE=1 SV=1	3	6	6	6	3	4	1	0	2	3	0	0	3	3	4	4	3	4	5	2	4	4	2	1	0	0	0	0	0	0	0	0	0	0	3	0	1	3	5	3	15.649	142	1	203	0
O15145;F8VR50;C9JZD1	O15145;F8VR50;C9JZD1	Actin-related protein 2/3 complex subunit 3	ARPC3	sp|O15145|ARPC3_HUMAN Actin-related protein 2/3 complex subunit 3 OS=Homo sapiens OX=9606 GN=ARPC3 PE=1 SV=3;tr|F8VR50|F8VR50_HUMAN Actin-related protein 2/3 complex subunit 3 (Fragment) OS=Homo sapiens OX=9606 GN=ARPC3 PE=1 SV=1;tr|C9JZD1|C9JZD1_HUMAN Act	3	6	6	6	2	4	2	1	1	3	1	1	3	2	2	4	3	2	3	3	2	3	3	2	0	0	0	2	2	0	0	2	2	2	1	2	1	1	2	2	20.546	178		204	0
P48735	P48735	Isocitrate dehydrogenase [NADP], mitochondrial	IDH2	sp|P48735|IDHP_HUMAN Isocitrate dehydrogenase [NADP], mitochondrial OS=Homo sapiens OX=9606 GN=IDH2 PE=1 SV=2	1	16	16	9	7	9	6	6	6	13	4	2	3	5	7	10	9	9	11	9	6	9	9	8	0	0	0	0	1	0	0	5	6	4	1	2	3	5	4	4	50.909	452	1	436	0
P17858	P17858	ATP-dependent 6-phosphofructokinase, liver type	PFKL	sp|P17858|PFKAL_HUMAN ATP-dependent 6-phosphofructokinase, liver type OS=Homo sapiens OX=9606 GN=PFKL PE=1 SV=6	1	21	21	19	2	10	8	7	7	11	5	2	8	7	4	9	11	6	13	8	8	6	11	7	0	0	0	0	2	0	0	6	6	5	3	2	6	3	6	5	85.018	780	3	493	0
Q495W5	Q495W5	Alpha-(1,3)-fucosyltransferase 11	FUT11	sp|Q495W5|FUT11_HUMAN Alpha-(1,3)-fucosyltransferase 11 OS=Homo sapiens OX=9606 GN=FUT11 PE=1 SV=1	1	14	14	14	5	7	11	1	1	1	0	0	3	2	8	8	12	9	11	13	8	8	12	4	0	1	1	1	1	1	0	3	3	0	2	1	0	2	4	1	55.815	492	109	272	0
O60507;C9J3I4	O60507	Protein-tyrosine sulfotransferase 1	TPST1	sp|O60507|TPST1_HUMAN Protein-tyrosine sulfotransferase 1 OS=Homo sapiens OX=9606 GN=TPST1 PE=1 SV=1	2	12	12	11	3	3	2	0	0	0	1	0	0	1	6	8	8	7	8	10	6	9	9	0	0	0	0	0	0	0	0	0	0	0	0	0	1	0	0	0	42.188	370	29	234	0
P80511	P80511	Protein S100-A12;Calcitermin	S100A12	sp|P80511|S10AC_HUMAN Protein S100-A12 OS=Homo sapiens OX=9606 GN=S100A12 PE=1 SV=2	1	6	6	6	3	3	1	0	0	2	0	0	1	1	2	2	1	1	2	3	2	1	2	3	1	1	0	1	1	0	0	1	3	0	0	0	0	0	0	1	10.575	92		101	0
P04156;A2A2V1;X6RKS3	P04156;A2A2V1;X6RKS3	Major prion protein	PRNP	sp|P04156|PRIO_HUMAN Major prion protein OS=Homo sapiens OX=9606 GN=PRNP PE=1 SV=1;tr|A2A2V1|A2A2V1_HUMAN Major prion protein (Fragment) OS=Homo sapiens OX=9606 GN=PRNP PE=1 SV=1;tr|X6RKS3|X6RKS3_HUMAN Major prion protein (Fragment) OS=Homo sapiens OX=9606	3	7	7	7	4	2	2	2	4	3	4	2	2	2	3	3	5	4	5	5	3	2	4	0	0	0	0	0	0	0	0	1	1	1	2	2	2	2	2	1	27.661	253	39	205	0
P07384;E9PL37;E9PRM1;E9PLX0;E9PJJ3;E9PLC9;E9PMC6;E9PJA6;E9PSA6;E9PQB3;E9PIA9	P07384	Calpain-1 catalytic subunit	CAPN1	sp|P07384|CAN1_HUMAN Calpain-1 catalytic subunit OS=Homo sapiens OX=9606 GN=CAPN1 PE=1 SV=1	11	26	26	26	7	11	8	7	9	13	7	4	13	9	8	11	11	11	15	10	9	13	11	10	0	0	0	0	4	0	0	4	8	6	7	3	3	2	6	4	81.889	714	2	514	0
Q8IWA5;K7ESF5;K7EPV6;K7ESP7;K7EMN3	Q8IWA5	Choline transporter-like protein 2	SLC44A2	sp|Q8IWA5|CTL2_HUMAN Choline transporter-like protein 2 OS=Homo sapiens OX=9606 GN=SLC44A2 PE=1 SV=3	5	17	17	17	6	7	8	3	4	5	6	5	7	1	10	10	9	9	8	8	9	7	8	4	0	0	0	0	2	1	0	3	5	1	3	0	0	2	2	1	80.123	706	93	270	0
A0A0A0MRA8;Q9Y2J2;J3QS55;A0A0J9YW26;J3KS70;J3QKY2;J3KRD1;J3QKK4;J3QR33;J3QRQ6;J3QLU5;J3QS83	A0A0A0MRA8;Q9Y2J2	Band 4.1-like protein 3;Band 4.1-like protein 3, N-terminally processed	EPB41L3	tr|A0A0A0MRA8|A0A0A0MRA8_HUMAN Band 4.1-like protein 3 OS=Homo sapiens OX=9606 GN=EPB41L3 PE=1 SV=1;sp|Q9Y2J2|E41L3_HUMAN Band 4.1-like protein 3 OS=Homo sapiens OX=9606 GN=EPB41L3 PE=1 SV=2	12	26	3	0	13	22	3	2	1	2	4	2	12	11	17	24	11	18	24	6	18	22	11	0	0	0	0	0	0	0	0	0	0	6	7	3	7	16	15	15	102.29	918		88	0
G5E9Z2	G5E9Z2		CLPTM1L	tr|G5E9Z2|G5E9Z2_HUMAN Cisplatin resistance related protein CRR9p, isoform CRA_c OS=Homo sapiens OX=9606 GN=CLPTM1L PE=1 SV=1	1	14	1	1	7	6	8	0	4	3	4	1	4	5	7	8	9	7	8	9	7	8	9	5	0	0	1	2	1	2	0	5	5	3	4	1	3	5	4	2	43.28	369		94	0
Q8TDQ0;E5RHN3	Q8TDQ0;E5RHN3	Hepatitis A virus cellular receptor 2	HAVCR2	sp|Q8TDQ0|HAVR2_HUMAN Hepatitis A virus cellular receptor 2 OS=Homo sapiens OX=9606 GN=HAVCR2 PE=1 SV=3;tr|E5RHN3|E5RHN3_HUMAN Hepatitis A virus cellular receptor 2 OS=Homo sapiens OX=9606 GN=HAVCR2 PE=1 SV=1	2	8	8	8	3	5	4	2	0	1	3	3	3	1	2	4	4	5	5	3	2	3	4	4	0	0	1	1	2	1	0	4	4	1	0	0	1	1	3	0	33.394	301	6	177	0
P20674;H3BNX8;H3BRM5;H3BV69;H3BRI0	P20674;H3BNX8;H3BRM5;H3BV69	Cytochrome c oxidase subunit 5A, mitochondrial	COX5A	sp|P20674|COX5A_HUMAN Cytochrome c oxidase subunit 5A, mitochondrial OS=Homo sapiens OX=9606 GN=COX5A PE=1 SV=2;tr|H3BNX8|H3BNX8_HUMAN Cytochrome c oxidase polypeptide Va OS=Homo sapiens OX=9606 GN=COX5A PE=1 SV=1;tr|H3BRM5|H3BRM5_HUMAN Cytochrome c oxidas	5	7	7	7	2	5	1	2	1	4	2	1	2	2	2	4	1	2	5	2	2	4	2	1	0	0	1	1	1	1	0	1	2	2	2	2	1	2	3	3	16.762	150	1	276	0
P54819;F8W1A4;F8VY04;A0A5K1VW67;F8VZG5;A0A5F9ZHP2;G3V213;F8VPP1	P54819;F8W1A4;F8VY04;A0A5K1VW67;F8VZG5;A0A5F9ZHP2	Adenylate kinase 2, mitochondrial;Adenylate kinase 2, mitochondrial, N-terminally processed;Adenylate kinase 2, mitochondrial	AK2	sp|P54819|KAD2_HUMAN Adenylate kinase 2, mitochondrial OS=Homo sapiens OX=9606 GN=AK2 PE=1 SV=2;tr|F8W1A4|F8W1A4_HUMAN Adenylate kinase 2, mitochondrial OS=Homo sapiens OX=9606 GN=AK2 PE=1 SV=1;tr|F8VY04|F8VY04_HUMAN Nucleoside-diphosphate kinase OS=Homo s	8	11	11	11	4	8	7	0	2	4	3	1	6	4	5	9	7	7	8	6	5	7	8	2	0	0	0	0	0	0	0	1	1	1	0	2	2	6	5	6	26.477	239	4	396	0
P13010;C9JZ81;H7C0H9	P13010	X-ray repair cross-complementing protein 5	XRCC5	sp|P13010|XRCC5_HUMAN X-ray repair cross-complementing protein 5 OS=Homo sapiens OX=9606 GN=XRCC5 PE=1 SV=3	3	23	23	23	4	16	9	2	4	4	4	6	11	4	4	13	13	3	12	13	6	6	11	10	1	0	0	0	2	0	0	5	6	1	1	0	5	2	6	5	82.704	732	6	380	0
P05155;A0A7I2V2D2;E9PGN7;H9KV48;A0A087WUD9;A0A7I2V5R3;A0A7I2V2X2;A0A7I2V4I9	P05155;A0A7I2V2D2;E9PGN7;H9KV48;A0A087WUD9	Plasma protease C1 inhibitor	SERPING1	sp|P05155|IC1_HUMAN Plasma protease C1 inhibitor OS=Homo sapiens OX=9606 GN=SERPING1 PE=1 SV=2;tr|A0A7I2V2D2|A0A7I2V2D2_HUMAN Plasma protease C1 inhibitor OS=Homo sapiens OX=9606 GN=SERPING1 PE=4 SV=1;tr|E9PGN7|E9PGN7_HUMAN Plasma protease C1 inhibitor OS=	8	13	13	12	7	5	9	3	3	2	7	5	3	4	5	5	8	6	6	8	6	5	8	4	0	0	0	0	0	0	0	4	7	5	0	2	4	6	6	3	55.154	500	109	306	0
Q92841;A0A1X7SBZ2;A0A5H1ZRQ2;A0A0U1RQJ0	Q92841;A0A1X7SBZ2;A0A5H1ZRQ2	Probable ATP-dependent RNA helicase DDX17	DDX17	sp|Q92841|DDX17_HUMAN Probable ATP-dependent RNA helicase DDX17 OS=Homo sapiens OX=9606 GN=DDX17 PE=1 SV=2;tr|A0A1X7SBZ2|A0A1X7SBZ2_HUMAN RNA helicase OS=Homo sapiens OX=9606 GN=DDX17 PE=1 SV=1;tr|A0A5H1ZRQ2|A0A5H1ZRQ2_HUMAN RNA helicase OS=Homo sapiens OX	4	21	21	15	8	11	8	3	6	11	6	3	9	7	9	8	9	12	9	5	8	10	7	7	0	1	0	1	2	1	0	2	4	4	5	4	1	2	4	1	80.272	729	5	415	0
P49748;G3V1M7;J3QRJ8;K7EQP4;J3KSR4;J3KS89;J3QKU9;K7EJW8;K7EMF8	P49748	Very long-chain specific acyl-CoA dehydrogenase, mitochondrial	ACADVL	sp|P49748|ACADV_HUMAN Very long-chain specific acyl-CoA dehydrogenase, mitochondrial OS=Homo sapiens OX=9606 GN=ACADVL PE=1 SV=1	9	18	18	18	7	10	8	4	3	12	4	4	7	5	7	11	6	8	11	6	10	10	8	6	0	0	0	0	3	0	0	3	4	4	4	2	4	3	3	3	70.389	655	9	422	0
O14979;A0A087WUK2	O14979;A0A087WUK2	Heterogeneous nuclear ribonucleoprotein D-like	HNRNPDL	sp|O14979|HNRDL_HUMAN Heterogeneous nuclear ribonucleoprotein D-like OS=Homo sapiens OX=9606 GN=HNRNPDL PE=1 SV=3;tr|A0A087WUK2|A0A087WUK2_HUMAN Heterogeneous nuclear ribonucleoprotein D-like OS=Homo sapiens OX=9606 GN=HNRNPDL PE=1 SV=1	2	7	7	6	3	4	4	1	1	1	2	1	2	1	3	6	4	3	4	4	4	4	5	3	1	0	0	1	1	0	0	2	3	3	1	0	1	2	2	1	46.437	420	1	195	0.00054615
P06748;A0A7I2V5S2;A0A7I2YQC0;A0A7I2V5J8;E5RI98;A0A7I2V4G8;A0A7I2V433;A0A7I2V2X9;A0A7I2V3U2;A0A7I2V3G5;A0A7I2V579	P06748;A0A7I2V5S2;A0A7I2YQC0;A0A7I2V5J8;E5RI98	Nucleophosmin	NPM1	sp|P06748|NPM_HUMAN Nucleophosmin OS=Homo sapiens OX=9606 GN=NPM1 PE=1 SV=2;tr|A0A7I2V5S2|A0A7I2V5S2_HUMAN Nucleophosmin OS=Homo sapiens OX=9606 GN=NPM1 PE=4 SV=1;tr|A0A7I2YQC0|A0A7I2YQC0_HUMAN Nucleophosmin OS=Homo sapiens OX=9606 GN=NPM1 PE=4 SV=1;tr|A0A	11	8	8	8	4	6	2	0	3	3	2	1	2	1	5	6	3	5	7	3	5	6	3	5	2	3	1	0	2	0	0	3	3	1	0	2	1	1	2	1	32.575	294	7	356	0
O43684;J3QT28;J3QSX4	O43684;J3QT28	Mitotic checkpoint protein BUB3	BUB3	sp|O43684|BUB3_HUMAN Mitotic checkpoint protein BUB3 OS=Homo sapiens OX=9606 GN=BUB3 PE=1 SV=1;tr|J3QT28|J3QT28_HUMAN Mitotic checkpoint protein BUB3 (Fragment) OS=Homo sapiens OX=9606 GN=BUB3 PE=1 SV=1	3	9	9	9	3	6	2	2	3	6	4	2	5	4	4	6	3	4	6	3	2	4	3	1	0	0	0	0	0	1	0	0	0	1	4	1	1	3	5	5	37.154	328	4	313	0
P05067;E9PG40;A0A0A0MRG2;H7C0V9	P05067;E9PG40;A0A0A0MRG2;H7C0V9	Amyloid beta A4 protein;N-APP;Soluble APP-alpha;Soluble APP-beta;C99;Beta-amyloid protein 42;Beta-amyloid protein 40;C83;P3(42);P3(40);C80;Gamma-secretase C-terminal fragment 59;Gamma-secretase C-terminal fragment 57;Gamma-secretase C-terminal fragment 50;C31	APP	sp|P05067|A4_HUMAN Amyloid-beta precursor protein OS=Homo sapiens OX=9606 GN=APP PE=1 SV=3;tr|E9PG40|E9PG40_HUMAN Amyloid-beta A4 protein OS=Homo sapiens OX=9606 GN=APP PE=1 SV=1;tr|A0A0A0MRG2|A0A0A0MRG2_HUMAN Amyloid-beta A4 protein OS=Homo sapiens OX=960	4	15	15	15	7	9	8	3	2	8	8	3	7	5	7	8	8	10	5	8	9	3	8	2	0	0	0	0	1	0	0	3	5	0	0	0	0	0	1	0	86.942	770	6	411	0
Q15365	Q15365	Poly(rC)-binding protein 1	PCBP1	sp|Q15365|PCBP1_HUMAN Poly(rC)-binding protein 1 OS=Homo sapiens OX=9606 GN=PCBP1 PE=1 SV=2	1	12	12	9	8	8	5	3	4	7	6	2	6	5	6	9	8	9	9	5	8	6	8	6	0	0	1	1	1	2	0	2	2	3	4	0	3	3	5	5	37.497	356		397	0
P49641;H0YNG5;H0YLB9;A0A0C4DGL1;H0YKH9;H0YKT0;H0YKM7;H0YLU3;H0YKQ2;H0YLL4;H0YMU0;H0YNC8;H0YL67	P49641;H0YNG5;H0YLB9;A0A0C4DGL1	Alpha-mannosidase 2x;Alpha-mannosidase	MAN2A2	sp|P49641|MA2A2_HUMAN Alpha-mannosidase 2x OS=Homo sapiens OX=9606 GN=MAN2A2 PE=2 SV=3;tr|H0YNG5|H0YNG5_HUMAN Alpha-mannosidase OS=Homo sapiens OX=9606 GN=MAN2A2 PE=1 SV=1;tr|H0YLB9|H0YLB9_HUMAN Alpha-mannosidase (Fragment) OS=Homo sapiens OX=9606 GN=MAN2A	13	33	32	32	13	12	14	1	1	1	7	1	8	3	15	15	17	17	13	18	11	11	14	4	0	0	0	1	2	0	0	5	6	1	1	2	0	1	1	2	130.54	1150	46	428	0
Q5NDL2;F5H225;C9J4G5;C9JQM7	Q5NDL2	EGF domain-specific O-linked N-acetylglucosamine transferase	EOGT	sp|Q5NDL2|EOGT_HUMAN EGF domain-specific O-linked N-acetylglucosamine transferase OS=Homo sapiens OX=9606 GN=EOGT PE=1 SV=1	4	12	12	12	6	8	6	1	1	0	0	0	5	4	7	7	7	7	7	9	6	6	8	4	0	0	0	1	2	0	0	4	5	0	0	0	0	1	5	3	62.01	527	18	311	0
Q5UCC4;M0R2A0	Q5UCC4;M0R2A0	ER membrane protein complex subunit 10	EMC10	sp|Q5UCC4|EMC10_HUMAN ER membrane protein complex subunit 10 OS=Homo sapiens OX=9606 GN=EMC10 PE=1 SV=1;tr|M0R2A0|M0R2A0_HUMAN ER membrane protein complex subunit 10 OS=Homo sapiens OX=9606 GN=EMC10 PE=1 SV=1	2	6	6	6	3	4	4	0	1	1	0	0	4	4	4	3	4	5	4	4	3	4	4	1	0	0	0	1	1	0	0	2	3	1	0	1	0	2	3	3	27.347	262	25	192	0
Q9UM07;Q2KJY2;Q9ULW8;B1AQ67;B7WPD9;A0A0G2JR66	Q9UM07	Protein-arginine deiminase type-4	PADI4	sp|Q9UM07|PADI4_HUMAN Protein-arginine deiminase type-4 OS=Homo sapiens OX=9606 GN=PADI4 PE=1 SV=2	6	16	16	16	5	10	7	3	6	11	6	1	9	3	4	10	9	4	10	8	3	8	10	8	0	0	0	0	1	0	0	4	7	1	2	2	1	0	2	3	74.078	663	4	333	0
O95976;H3BNM0	O95976	Immunoglobulin superfamily member 6	IGSF6	sp|O95976|IGSF6_HUMAN Immunoglobulin superfamily member 6 OS=Homo sapiens OX=9606 GN=IGSF6 PE=2 SV=2	2	9	9	9	3	3	3	4	6	6	2	1	3	2	3	3	5	4	4	4	3	3	3	2	0	0	0	0	1	0	0	4	2	4	4	3	2	2	3	1	27.013	241	89	244	0
Q86X52	Q86X52	Chondroitin sulfate synthase 1	CHSY1	sp|Q86X52|CHSS1_HUMAN Chondroitin sulfate synthase 1 OS=Homo sapiens OX=9606 GN=CHSY1 PE=1 SV=3	1	19	19	19	9	9	6	0	1	1	0	0	4	0	13	9	11	12	9	12	12	7	12	4	0	0	0	1	3	1	0	5	5	1	0	0	0	0	2	0	91.783	802	37	337	0
Q07020;F8VUA6;G3V203;H0YHA7;J3QQ67;F8VYV2;A0A075B7A0	Q07020;F8VUA6;G3V203;H0YHA7;J3QQ67;F8VYV2;A0A075B7A0	60S ribosomal protein L18	RPL18	sp|Q07020|RL18_HUMAN 60S ribosomal protein L18 OS=Homo sapiens OX=9606 GN=RPL18 PE=1 SV=2;tr|F8VUA6|F8VUA6_HUMAN 60S ribosomal protein L18 (Fragment) OS=Homo sapiens OX=9606 GN=RPL18 PE=1 SV=1;tr|G3V203|G3V203_HUMAN 60S ribosomal protein L18 OS=Homo sapien	7	2	2	2	0	2	1	2	2	2	1	1	2	2	1	2	1	2	2	1	1	2	1	1	0	0	1	1	1	1	0	0	1	2	2	2	1	1	1	2	21.634	188	1	135	0
A0A024R6I7;A0A0G2JRN3;G3V2B9;G3V544;A0A0B4J278;G3V5R8	A0A024R6I7;A0A0G2JRN3		SERPINA1	tr|A0A024R6I7|A0A024R6I7_HUMAN Alpha-1-antitrypsin OS=Homo sapiens OX=9606 GN=SERPINA1 PE=1 SV=1;tr|A0A0G2JRN3|A0A0G2JRN3_HUMAN Alpha-1-antitrypsin OS=Homo sapiens OX=9606 GN=SERPINA1 PE=1 SV=1	6	31	2	2	21	20	18	17	16	15	18	16	17	15	23	18	20	22	19	20	21	16	20	13	1	2	2	4	7	2	1	14	15	16	11	10	12	12	17	11	46.708	418	20	105	0
O60832;H7C0M1;C9IYT0;H7C2Q9;H7C2Q2;H7BZF2	O60832;H7C0M1;C9IYT0	H/ACA ribonucleoprotein complex subunit 4	DKC1	sp|O60832|DKC1_HUMAN H/ACA ribonucleoprotein complex subunit DKC1 OS=Homo sapiens OX=9606 GN=DKC1 PE=1 SV=3;tr|H7C0M1|H7C0M1_HUMAN H/ACA ribonucleoprotein complex subunit DKC1 (Fragment) OS=Homo sapiens OX=9606 GN=DKC1 PE=1 SV=1;tr|C9IYT0|C9IYT0_HUMAN H/AC	6	11	11	11	3	5	5	0	0	5	0	0	7	5	3	5	6	4	6	4	4	4	5	2	0	0	0	0	0	0	0	2	3	0	0	0	1	0	4	3	57.673	514	1	228	0
Q9Y520;E7EPN9;A0A2R8YET2;A0A2R8Y7F4;H7C5N8;A0A0A0MS30;A0A2R8Y424	Q9Y520;E7EPN9	Protein PRRC2C	PRRC2C	sp|Q9Y520|PRC2C_HUMAN Protein PRRC2C OS=Homo sapiens OX=9606 GN=PRRC2C PE=1 SV=4;tr|E7EPN9|E7EPN9_HUMAN Protein PRRC2C OS=Homo sapiens OX=9606 GN=PRRC2C PE=1 SV=1	7	27	27	27	1	13	2	0	0	0	1	0	9	6	2	16	4	5	19	4	2	18	5	2	0	0	0	0	0	1	0	1	2	0	1	0	0	0	7	4	316.91	2896	3	295	0
P29144;A0A494C1B8;A0A494C0U1;Q5VZU9;A0A494C0A3;A0A494C1S6;A0A494C1L2;A0A494C1S4;A0A494C159	P29144;A0A494C1B8;A0A494C0U1;Q5VZU9	Tripeptidyl-peptidase 2	TPP2	sp|P29144|TPP2_HUMAN Tripeptidyl-peptidase 2 OS=Homo sapiens OX=9606 GN=TPP2 PE=1 SV=4;tr|A0A494C1B8|A0A494C1B8_HUMAN Tripeptidyl-peptidase 2 OS=Homo sapiens OX=9606 GN=TPP2 PE=1 SV=1;tr|A0A494C0U1|A0A494C0U1_HUMAN Tripeptidyl-peptidase 2 (Fragment) OS=Hom	9	32	32	32	4	19	6	4	2	5	7	1	11	6	7	22	11	10	22	9	8	19	9	6	0	0	0	0	2	0	0	5	3	2	1	0	2	5	5	3	138.35	1249	5	450	0
E7ER45;O43451;A0A0J9YVZ3;A0A0J9YX77;E7EW87;E9PEQ5	E7ER45;O43451;A0A0J9YVZ3;A0A0J9YX77	Maltase-glucoamylase, intestinal;Maltase;Glucoamylase	MGAM	tr|E7ER45|E7ER45_HUMAN Maltase-glucoamylase, intestinal OS=Homo sapiens OX=9606 GN=MGAM PE=1 SV=2;sp|O43451|MGA_HUMAN Maltase-glucoamylase, intestinal OS=Homo sapiens OX=9606 GN=MGAM PE=1 SV=5;tr|A0A0J9YVZ3|A0A0J9YVZ3_HUMAN Maltase-glucoamylase, intestinal	6	49	49	47	19	14	21	5	12	10	14	17	19	14	14	11	28	20	16	23	16	12	19	14	0	0	0	2	2	1	0	9	25	6	9	1	5	11	3	1	312.02	2753	322	512	0
P18124;A8MUD9;C9JIJ5;C9JZ88	P18124;A8MUD9	60S ribosomal protein L7	RPL7	sp|P18124|RL7_HUMAN 60S ribosomal protein L7 OS=Homo sapiens OX=9606 GN=RPL7 PE=1 SV=1;tr|A8MUD9|A8MUD9_HUMAN 60S ribosomal protein L7 OS=Homo sapiens OX=9606 GN=RPL7 PE=1 SV=1	4	11	10	10	2	3	3	8	3	2	3	3	2	2	3	5	2	4	6	3	4	5	2	1	1	1	1	0	1	1	0	1	2	3	3	3	3	3	2	4	29.225	248	2	221	0.00065488
P35658;A0A494C1F2;A0A0A0MSW3;A0A494BZU9;H0Y837;B7ZAV2;H0YF36;E9PKD2;A0A494C104;A0A494C0Y1;H0YDS4	P35658;A0A494C1F2;A0A0A0MSW3	Nuclear pore complex protein Nup214	NUP214	sp|P35658|NU214_HUMAN Nuclear pore complex protein Nup214 OS=Homo sapiens OX=9606 GN=NUP214 PE=1 SV=2;tr|A0A494C1F2|A0A494C1F2_HUMAN Nuclear pore complex protein Nup214 OS=Homo sapiens OX=9606 GN=NUP214 PE=1 SV=1;tr|A0A0A0MSW3|A0A0A0MSW3_HUMAN Nuclear pore	11	28	28	28	4	19	4	0	0	4	0	1	14	8	4	19	9	6	22	8	3	20	12	4	0	0	0	0	2	1	0	3	4	0	1	1	0	0	9	4	213.62	2090	3	451	0
O00217;E9PPW7;E9PN51;F8W9K7;E9PKH6;Q08E91	O00217;E9PPW7;E9PN51;F8W9K7;E9PKH6	NADH dehydrogenase [ubiquinone] iron-sulfur protein 8, mitochondrial	NDUFS8	sp|O00217|NDUS8_HUMAN NADH dehydrogenase [ubiquinone] iron-sulfur protein 8, mitochondrial OS=Homo sapiens OX=9606 GN=NDUFS8 PE=1 SV=1;tr|E9PPW7|E9PPW7_HUMAN Complex I-23kD (Fragment) OS=Homo sapiens OX=9606 GN=NDUFS8 PE=1 SV=1;tr|E9PN51|E9PN51_HUMAN NADH	6	6	6	6	3	4	3	0	0	1	4	1	4	4	4	4	4	5	4	5	4	3	3	2	0	0	0	0	0	0	1	0	1	0	0	0	1	3	2	2	23.705	210	4	231	0.00063251
Q04721;D2WEZ3	Q04721	Neurogenic locus notch homolog protein 2;Notch 2 extracellular truncation;Notch 2 intracellular domain	NOTCH2	sp|Q04721|NOTC2_HUMAN Neurogenic locus notch homolog protein 2 OS=Homo sapiens OX=9606 GN=NOTCH2 PE=1 SV=3	2	25	25	20	13	14	8	0	2	2	1	0	4	3	11	14	14	11	13	9	9	12	11	1	0	0	0	0	0	0	0	2	4	7	2	1	4	8	9	10	265.4	2471	45	430	0
P62826;B5MDF5;J3KQE5;B4DV51;F5H018;H0YFC6	P62826;B5MDF5;J3KQE5;B4DV51;F5H018	GTP-binding nuclear protein Ran	RAN	sp|P62826|RAN_HUMAN GTP-binding nuclear protein Ran OS=Homo sapiens OX=9606 GN=RAN PE=1 SV=3;tr|B5MDF5|B5MDF5_HUMAN GTP-binding nuclear protein Ran OS=Homo sapiens OX=9606 GN=RAN PE=1 SV=1;tr|J3KQE5|J3KQE5_HUMAN GTP-binding nuclear protein Ran (Fragment) O	6	9	9	9	3	3	4	4	5	4	2	1	5	4	3	5	5	3	4	4	4	3	5	2	0	0	0	0	1	0	0	2	2	5	2	1	0	1	3	1	24.423	216	1	212	0
P62424;Q5T8U3;Q5T8U2	P62424;Q5T8U3	60S ribosomal protein L7a	RPL7A	sp|P62424|RL7A_HUMAN 60S ribosomal protein L7a OS=Homo sapiens OX=9606 GN=RPL7A PE=1 SV=2;tr|Q5T8U3|Q5T8U3_HUMAN 60S ribosomal protein L7a (Fragment) OS=Homo sapiens OX=9606 GN=RPL7A PE=1 SV=1	3	7	7	7	4	4	4	4	2	3	3	2	3	4	3	4	3	3	4	4	3	4	3	1	0	0	0	0	0	0	0	0	1	1	3	1	3	4	3	2	29.995	266		253	0
P31997	P31997	Carcinoembryonic antigen-related cell adhesion molecule 8	CEACAM8	sp|P31997|CEAM8_HUMAN Carcinoembryonic antigen-related cell adhesion molecule 8 OS=Homo sapiens OX=9606 GN=CEACAM8 PE=1 SV=2	1	9	9	8	6	4	5	0	0	0	0	0	1	1	8	6	9	8	6	8	8	3	8	1	0	0	0	0	1	0	0	1	3	0	0	0	0	0	2	0	38.153	349	126	174	0
P04080;A0A1W2PQG6;A0A1W2PS52	P04080	Cystatin-B	CSTB	sp|P04080|CYTB_HUMAN Cystatin-B OS=Homo sapiens OX=9606 GN=CSTB PE=1 SV=2	3	3	3	3	3	2	2	0	1	1	0	1	2	2	3	3	2	3	3	2	3	3	2	0	0	0	0	0	0	0	0	0	0	0	2	0	0	0	1	1	11.139	98	1	133	0.00067522
P50453	P50453	Serpin B9	SERPINB9	sp|P50453|SPB9_HUMAN Serpin B9 OS=Homo sapiens OX=9606 GN=SERPINB9 PE=1 SV=1	1	15	14	13	8	9	4	0	6	3	2	1	2	1	10	12	11	11	11	10	10	12	11	2	0	0	0	0	1	0	0	2	3	12	9	3	8	7	9	7	42.403	376	2	433	0
O75019;A0A0G2JP96	O75019;A0A0G2JP96	Leukocyte immunoglobulin-like receptor subfamily A member 1	LILRA1	sp|O75019|LIRA1_HUMAN Leukocyte immunoglobulin-like receptor subfamily A member 1 OS=Homo sapiens OX=9606 GN=LILRA1 PE=2 SV=1;tr|A0A0G2JP96|A0A0G2JP96_HUMAN Leukocyte immunoglobulin-like receptor subfamily A member 1 OS=Homo sapiens OX=9606 GN=LILRA1 PE=1	2	10	6	6	2	2	2	1	1	2	1	1	2	2	5	2	7	4	3	6	4	3	6	0	0	0	0	0	0	0	0	0	2	1	2	0	1	1	1	1	53.274	489	15	93	0.00067114
P08567	P08567	Pleckstrin	PLEK	sp|P08567|PLEK_HUMAN Pleckstrin OS=Homo sapiens OX=9606 GN=PLEK PE=1 SV=3	1	9	9	9	0	7	5	1	1	2	1	1	4	1	0	7	4	1	6	5	3	5	5	6	0	0	0	0	1	0	0	6	6	2	2	1	3	3	5	4	40.124	350	1	244	0
Q8IWU5;B1AMP9;H0Y872	Q8IWU5	Extracellular sulfatase Sulf-2	SULF2	sp|Q8IWU5|SULF2_HUMAN Extracellular sulfatase Sulf-2 OS=Homo sapiens OX=9606 GN=SULF2 PE=1 SV=1	3	18	18	18	13	7	12	2	3	3	3	0	7	3	13	7	11	16	11	13	15	9	13	4	0	0	0	1	0	0	0	4	5	0	0	0	0	0	0	0	100.45	870	283	248	0
Q96RD7	Q96RD7	Pannexin-1	PANX1	sp|Q96RD7|PANX1_HUMAN Pannexin-1 OS=Homo sapiens OX=9606 GN=PANX1 PE=1 SV=4	1	11	11	11	2	3	3	1	1	2	1	1	1	0	7	8	9	8	8	7	9	6	7	1	0	0	0	0	0	0	0	2	2	1	2	1	1	1	4	1	48.05	426	19	244	0
Q9NQ34;E9PMI7;E9PR12	Q9NQ34	Transmembrane protein 9B	TMEM9B	sp|Q9NQ34|TMM9B_HUMAN Transmembrane protein 9B OS=Homo sapiens OX=9606 GN=TMEM9B PE=1 SV=1	3	3	3	3	1	2	2	1	0	1	0	0	2	2	2	2	2	2	2	2	1	3	2	1	0	0	0	1	1	0	0	1	1	0	1	0	1	1	2	2	22.531	198		138	0.00068823
Q6P4Q7	Q6P4Q7	Metal transporter CNNM4	CNNM4	sp|Q6P4Q7|CNNM4_HUMAN Metal transporter CNNM4 OS=Homo sapiens OX=9606 GN=CNNM4 PE=1 SV=3	1	23	23	20	11	10	14	1	2	1	2	0	5	2	11	9	14	14	10	14	12	8	13	2	0	0	0	0	0	0	0	1	4	1	2	0	0	0	4	1	86.606	775	75	364	0
P27635;X1WI28;B8A6G2;A6QRI9	P27635;X1WI28	60S ribosomal protein L10	RPL10	sp|P27635|RL10_HUMAN 60S ribosomal protein L10 OS=Homo sapiens OX=9606 GN=RPL10 PE=1 SV=4;tr|X1WI28|X1WI28_HUMAN 60S ribosomal protein L10 (Fragment) OS=Homo sapiens OX=9606 GN=RPL10 PE=1 SV=7	4	5	5	2	2	3	1	1	1	3	1	1	2	2	2	3	3	2	4	2	2	3	3	2	0	0	0	0	0	0	0	2	0	1	1	0	1	1	2	1	24.604	214		229	0
Q96CX2;Q68DU8;Q6ZWB6	Q96CX2	BTB/POZ domain-containing protein KCTD12	KCTD12	sp|Q96CX2|KCD12_HUMAN BTB/POZ domain-containing protein KCTD12 OS=Homo sapiens OX=9606 GN=KCTD12 PE=1 SV=1	3	10	10	10	3	6	5	7	5	7	5	4	4	3	5	6	3	5	6	5	5	6	5	5	0	0	0	2	2	2	0	5	5	6	2	3	4	5	3	3	35.7	325	4	344	0
P00734;E9PIT3;C9JV37	P00734;E9PIT3	Prothrombin;Activation peptide fragment 1;Activation peptide fragment 2;Thrombin light chain;Thrombin heavy chain	F2	sp|P00734|THRB_HUMAN Prothrombin OS=Homo sapiens OX=9606 GN=F2 PE=1 SV=2;tr|E9PIT3|E9PIT3_HUMAN Activation peptide fragment 1 OS=Homo sapiens OX=9606 GN=F2 PE=1 SV=1	3	23	16	16	13	13	12	5	5	3	6	4	6	4	12	10	10	12	10	9	12	10	10	0	0	0	0	0	0	0	0	0	2	6	1	3	6	5	4	4	70.036	622	41	247	0.00069348
P0DMV8;A0A0G2JIW1;P0DMV9;V9GZ37	P0DMV8;A0A0G2JIW1;P0DMV9;V9GZ37	Heat shock 70 kDa protein 1A;Heat shock 70 kDa protein 1B	HSPA1A;HSPA1B	sp|P0DMV8|HS71A_HUMAN Heat shock 70 kDa protein 1A OS=Homo sapiens OX=9606 GN=HSPA1A PE=1 SV=1;tr|A0A0G2JIW1|A0A0G2JIW1_HUMAN Heat shock 70 kDa protein 1B OS=Homo sapiens OX=9606 GN=HSPA1B PE=1 SV=1;sp|P0DMV9|HS71B_HUMAN Heat shock 70 kDa protein 1B OS=Hom	4	18	17	9	8	10	3	2	6	7	6	4	4	6	10	12	5	11	12	4	12	10	3	8	1	0	0	1	3	3	0	6	7	5	5	1	8	6	8	5	70.051	641	9	447	0
O75882	O75882	Attractin	ATRN	sp|O75882|ATRN_HUMAN Attractin OS=Homo sapiens OX=9606 GN=ATRN PE=1 SV=2	1	28	28	28	12	12	9	4	7	6	3	4	10	6	14	10	13	13	14	12	14	11	11	4	0	0	0	0	0	0	0	1	2	2	2	0	2	2	2	0	158.54	1429	190	298	0
Q9H5K3;A0A6Q8PFG8;A0A6Q8PFH3	Q9H5K3;A0A6Q8PFG8;A0A6Q8PFH3	Protein O-mannose kinase	POMK	sp|Q9H5K3|SG196_HUMAN Protein O-mannose kinase OS=Homo sapiens OX=9606 GN=POMK PE=1 SV=1;tr|A0A6Q8PFG8|A0A6Q8PFG8_HUMAN Protein O-mannose kinase (Fragment) OS=Homo sapiens OX=9606 GN=POMK PE=1 SV=1;tr|A0A6Q8PFH3|A0A6Q8PFH3_HUMAN Protein O-mannose kinase OS	3	7	7	7	3	4	7	0	0	1	0	0	2	2	4	4	7	5	5	7	5	3	7	0	0	0	0	0	0	0	0	0	1	0	0	0	0	1	2	0	40.05	350	8	220	0.0005711
Q9NY35;D6RHU6;D6RCR8;D6RDI6;D6RFX6;D6RCE6;D6R9S8;D6RC11;D6RA76;D6RDY1;H0Y8T9;D6RDP6;D6RIU2;A0A0R4J2F2;D6RD48;D6RAZ7;D6RCP3;D6RB31;D6R9K1	Q9NY35;D6RHU6;D6RCR8;D6RDI6;D6RFX6;D6RCE6;D6R9S8;D6RC11;D6RA76;D6RDY1;H0Y8T9;D6RDP6;D6RIU2;A0A0R4J2F2;D6RD48;D6RAZ7	Claudin domain-containing protein 1	CLDND1	sp|Q9NY35|CLDN1_HUMAN Claudin domain-containing protein 1 OS=Homo sapiens OX=9606 GN=CLDND1 PE=1 SV=1;tr|D6RHU6|D6RHU6_HUMAN Claudin domain-containing protein 1 (Fragment) OS=Homo sapiens OX=9606 GN=CLDND1 PE=1 SV=1;tr|D6RCR8|D6RCR8_HUMAN Claudin domain-co	19	3	3	3	1	3	3	2	0	1	0	0	2	2	2	3	3	3	3	3	2	3	3	2	0	0	0	0	1	0	0	1	1	1	0	0	0	3	2	0	28.603	253	45	113	0
Q71DI3	Q71DI3	Histone H3.2	HIST2H3A	sp|Q71DI3|H32_HUMAN Histone H3.2 OS=Homo sapiens OX=9606 GN=H3C15 PE=1 SV=3	1	5	1	1	1	1	1	2	2	3	1	0	1	1	1	1	2	2	1	1	2	2	1	0	0	0	0	0	0	0	0	0	0	1	2	2	2	1	1	1	15.388	136		64	0
Q12882	Q12882	Dihydropyrimidine dehydrogenase [NADP(+)]	DPYD	sp|Q12882|DPYD_HUMAN Dihydropyrimidine dehydrogenase [NADP(+)] OS=Homo sapiens OX=9606 GN=DPYD PE=1 SV=2	1	27	27	27	2	14	7	2	4	8	2	1	9	3	4	14	19	7	14	12	3	11	18	7	0	0	0	0	0	0	0	4	3	0	1	2	0	0	0	0	111.4	1025		363	0
P13987;E9PNW4;A0A2U3TZL5;H0YET2;A0A494C0W4;A0A499FJN7;A0A494C059;E9PI80	P13987;E9PNW4;A0A2U3TZL5	CD59 glycoprotein	CD59	sp|P13987|CD59_HUMAN CD59 glycoprotein OS=Homo sapiens OX=9606 GN=CD59 PE=1 SV=1;tr|E9PNW4|E9PNW4_HUMAN CD59 glycoprotein OS=Homo sapiens OX=9606 PE=1 SV=1;tr|A0A2U3TZL5|A0A2U3TZL5_HUMAN CD59 glycoprotein (Fragment) OS=Homo sapiens OX=9606 GN=CD59 PE=1 SV=	8	5	5	5	2	3	1	2	3	4	1	1	1	1	2	3	2	1	2	1	2	2	2	1	0	0	0	0	0	0	0	1	1	1	2	1	2	1	1	1	14.177	128	346	53	0
Q16666;A0A0A0MRB1;H3BR88;H3BM18;X6RHM1;H3BVE6;H3BR65;X6RHR0	Q16666	Gamma-interferon-inducible protein 16	IFI16	sp|Q16666|IF16_HUMAN Gamma-interferon-inducible protein 16 OS=Homo sapiens OX=9606 GN=IFI16 PE=1 SV=3	8	22	22	20	7	10	6	1	2	4	4	1	6	5	8	15	10	9	14	9	6	12	12	3	0	0	0	0	1	1	0	2	2	1	2	2	0	1	7	4	88.255	785	5	370	0
Q01844;B0QYK0;C9JGE3;A0A0D9SFL3;H7BY36	Q01844;B0QYK0;C9JGE3;A0A0D9SFL3;H7BY36	RNA-binding protein EWS	EWSR1	sp|Q01844|EWS_HUMAN RNA-binding protein EWS OS=Homo sapiens OX=9606 GN=EWSR1 PE=1 SV=1;tr|B0QYK0|B0QYK0_HUMAN RNA-binding protein EWS OS=Homo sapiens OX=9606 GN=EWSR1 PE=1 SV=1;tr|C9JGE3|C9JGE3_HUMAN EWS RNA-binding protein variant 6 OS=Homo sapiens OX=960	5	7	7	7	4	5	3	1	2	4	2	1	3	2	4	5	3	5	5	3	6	5	2	1	1	0	0	1	1	1	0	1	1	1	2	3	1	1	3	1	68.477	656		235	0
Q68DH5	Q68DH5	LMBR1 domain-containing protein 2	LMBRD2	sp|Q68DH5|LMBD2_HUMAN G-protein coupled receptor-associated protein LMBRD2 OS=Homo sapiens OX=9606 GN=LMBRD2 PE=1 SV=1	1	8	8	8	3	4	4	2	0	1	4	1	2	2	5	5	5	4	4	5	4	4	5	0	0	0	0	0	0	0	0	1	3	0	0	0	2	2	2	2	81.171	695	1	236	0
Q9NUQ9;A0A1W2PRQ0;E5RI16;A0A087X178;E5RJE1;E5RIR8;E5RJL8;E5RK61;E5RFS4;E5RHU5;E5RGI7;E5RK81;E5RH75	Q9NUQ9;A0A1W2PRQ0	Protein FAM49B	FAM49B	sp|Q9NUQ9|CYRIB_HUMAN CYFIP-related Rac1 interactor B OS=Homo sapiens OX=9606 GN=CYRIB PE=1 SV=1;tr|A0A1W2PRQ0|A0A1W2PRQ0_HUMAN CYFIP-related Rac1 interactor B OS=Homo sapiens OX=9606 GN=CYRIB PE=1 SV=1	13	11	11	9	6	7	5	2	3	6	5	2	5	4	6	8	7	6	8	5	6	6	6	2	0	0	0	0	0	1	0	1	0	3	3	3	2	1	3	2	36.748	324		340	0
P07203;A0A087WUQ6;A0A2R8Y6B6;A0A7I2YMD7;A0A7I2UQ36	P07203;A0A087WUQ6;A0A2R8Y6B6	Glutathione peroxidase 1;Glutathione peroxidase	GPX1	sp|P07203|GPX1_HUMAN Glutathione peroxidase 1 OS=Homo sapiens OX=9606 GN=GPX1 PE=1 SV=4;tr|A0A087WUQ6|A0A087WUQ6_HUMAN Glutathione peroxidase OS=Homo sapiens OX=9606 GN=GPX1 PE=1 SV=1;tr|A0A2R8Y6B6|A0A2R8Y6B6_HUMAN Glutathione peroxidase 1 OS=Homo sapiens	5	13	13	13	4	7	5	1	3	5	4	3	4	3	5	8	6	5	10	4	5	8	5	2	0	0	0	0	0	1	0	3	2	2	1	1	3	3	4	5	22.088	203		306	0.00058241
Q7LGA3;K7EP71	Q7LGA3;K7EP71	Heparan sulfate 2-O-sulfotransferase 1	HS2ST1	sp|Q7LGA3|HS2ST_HUMAN Heparan sulfate 2-O-sulfotransferase 1 OS=Homo sapiens OX=9606 GN=HS2ST1 PE=1 SV=1;tr|K7EP71|K7EP71_HUMAN Heparan sulfate 2-O-sulfotransferase 1 (Fragment) OS=Homo sapiens OX=9606 GN=HS2ST1 PE=1 SV=1	2	12	12	12	7	5	6	0	0	1	0	0	4	1	8	7	8	6	6	7	7	4	6	3	0	0	0	0	0	0	0	4	3	1	1	1	1	0	2	1	41.881	356	8	289	0
P49792;P0DJD0;F8VYC4;A0A286YES2;Q99666;O14715;P0DJD1;J3KQ37;A0A1W2PNU4;F8W705	P49792	E3 SUMO-protein ligase RanBP2	RANBP2	sp|P49792|RBP2_HUMAN E3 SUMO-protein ligase RanBP2 OS=Homo sapiens OX=9606 GN=RANBP2 PE=1 SV=2	10	48	48	37	5	27	2	0	3	6	4	1	23	17	6	27	9	7	34	6	7	28	10	9	0	0	0	0	3	2	0	1	3	0	3	0	0	0	11	8	358.2	3224	7	545	0
P17655;C9JWY7	P17655	Calpain-2 catalytic subunit	CAPN2	sp|P17655|CAN2_HUMAN Calpain-2 catalytic subunit OS=Homo sapiens OX=9606 GN=CAPN2 PE=1 SV=6	2	26	26	26	10	10	7	5	5	8	8	4	12	5	12	14	10	14	11	9	9	12	12	13	0	0	0	0	3	0	0	9	11	6	4	2	4	6	5	4	79.994	700	15	523	0
Q9HB66	Q9HB66		MKKS	tr|Q9HB66|Q9HB66_HUMAN Alternative protein MKKS OS=Homo sapiens OX=9606 GN=MKKS PE=1 SV=1	1	2	2	2	1	1	2	1	1	1	0	0	1	1	1	1	1	1	1	2	1	1	2	1	1	0	0	1	1	0	0	1	1	1	1	0	0	1	1	1	7.2634	63	2	82	0
P21796;C9JI87	P21796;C9JI87	Voltage-dependent anion-selective channel protein 1	VDAC1	sp|P21796|VDAC1_HUMAN Voltage-dependent anion-selective channel protein 1 OS=Homo sapiens OX=9606 GN=VDAC1 PE=1 SV=2;tr|C9JI87|C9JI87_HUMAN Voltage-dependent anion-selective channel protein 1 (Fragment) OS=Homo sapiens OX=9606 GN=VDAC1 PE=1 SV=6	2	9	9	9	4	6	3	1	1	4	2	1	1	2	4	7	6	4	7	4	5	7	6	4	0	0	0	1	1	0	0	3	3	1	2	2	3	2	2	2	30.772	283	2	239	0
Q14118;C9J196;C9JQL4;C9JYS1;C9JEN1	Q14118	Dystroglycan;Alpha-dystroglycan;Beta-dystroglycan	DAG1	sp|Q14118|DAG1_HUMAN Dystroglycan OS=Homo sapiens OX=9606 GN=DAG1 PE=1 SV=2	5	18	18	18	9	9	11	6	2	3	8	6	5	5	6	4	8	5	7	7	5	6	5	5	0	0	0	0	0	0	0	4	4	1	1	0	1	3	0	0	97.44	895	10	353	0
O60704;B1AHJ7;B1AHJ6;B1AHJ5;B1AHJ8	O60704	Protein-tyrosine sulfotransferase 2	TPST2	sp|O60704|TPST2_HUMAN Protein-tyrosine sulfotransferase 2 OS=Homo sapiens OX=9606 GN=TPST2 PE=1 SV=1	5	10	9	9	5	5	6	2	2	3	5	2	2	3	5	7	7	6	5	9	6	5	8	5	0	1	1	1	0	1	0	3	5	2	2	1	4	2	3	2	41.911	377	153	293	0
P18621;A0A087WXM6;J3QQT2;J3KRX5;A0A0A6YYL6;J3QLC8;A0A0A0MRF8;J3KRB3;A0A087WWH0;J3QS96;A0A087WY81;J3KSJ0	P18621;A0A087WXM6;J3QQT2;J3KRX5;A0A0A6YYL6;J3QLC8;A0A0A0MRF8;J3KRB3;A0A087WWH0;J3QS96;A0A087WY81	60S ribosomal protein L17	RPL17;RPL17-C18orf32	sp|P18621|RL17_HUMAN 60S ribosomal protein L17 OS=Homo sapiens OX=9606 GN=RPL17 PE=1 SV=3;tr|A0A087WXM6|A0A087WXM6_HUMAN 60S ribosomal protein L17 (Fragment) OS=Homo sapiens OX=9606 GN=RPL17 PE=1 SV=1;tr|J3QQT2|J3QQT2_HUMAN 60S ribosomal protein L17 (Fragm	12	8	8	8	2	4	1	1	1	5	1	1	2	1	1	3	2	1	3	2	1	3	4	1	0	0	0	0	0	0	0	2	2	0	0	1	1	1	1	1	21.397	184		150	0
P48595	P48595	Serpin B10	SERPINB10	sp|P48595|SPB10_HUMAN Serpin B10 OS=Homo sapiens OX=9606 GN=SERPINB10 PE=1 SV=1	1	17	17	16	2	10	6	2	1	1	3	1	2	1	2	11	10	6	12	6	1	10	8	4	1	0	0	0	0	0	0	0	0	2	0	0	2	0	1	0	45.402	397	4	324	0
P27695;G3V5Q1;G3V3M6;H7C4A8;A0A0C4DGK8;G3V5M0;G3V359;G3V3C7;G3V5D9;G3V3Y6	P27695;G3V5Q1;G3V3M6;H7C4A8;A0A0C4DGK8;G3V5M0;G3V359;G3V3C7	DNA-(apurinic or apyrimidinic site) lyase;DNA-(apurinic or apyrimidinic site) lyase, mitochondrial	APEX1	sp|P27695|APEX1_HUMAN DNA-(apurinic or apyrimidinic site) endonuclease OS=Homo sapiens OX=9606 GN=APEX1 PE=1 SV=2;tr|G3V5Q1|G3V5Q1_HUMAN DNA-(apurinic or apyrimidinic site) endonuclease (Fragment) OS=Homo sapiens OX=9606 GN=APEX1 PE=1 SV=1;tr|G3V3M6|G3V3M6	10	10	10	10	2	5	4	4	2	3	4	2	2	2	3	4	4	4	6	4	3	3	5	3	0	0	0	0	0	0	0	1	1	1	1	0	2	0	1	1	35.554	318		170	0
P31641;A0A087WY96;A0A087WYN0;H7C1B9;C9JPV1	P31641;A0A087WY96;A0A087WYN0	Sodium- and chloride-dependent taurine transporter;Transporter	SLC6A6	sp|P31641|SC6A6_HUMAN Sodium- and chloride-dependent taurine transporter OS=Homo sapiens OX=9606 GN=SLC6A6 PE=1 SV=2;tr|A0A087WY96|A0A087WY96_HUMAN Transporter OS=Homo sapiens OX=9606 GN=SLC6A6 PE=1 SV=1;tr|A0A087WYN0|A0A087WYN0_HUMAN Transporter OS=Homo s	5	5	5	5	2	3	3	0	1	0	1	1	0	1	2	3	3	4	3	3	3	3	2	1	0	0	0	0	1	0	0	2	2	1	2	0	3	3	3	2	69.829	620		148	0.0016667
P31785;A0A2R8Y833;D6RDW9;A0A2R8Y437;A0A2R8Y4F3;A0A2R8YE73;Q5FC10;H0Y8J6;D6R964	P31785;A0A2R8Y833;D6RDW9;A0A2R8Y437;A0A2R8Y4F3;A0A2R8YE73	Cytokine receptor common subunit gamma	IL2RG	sp|P31785|IL2RG_HUMAN Cytokine receptor common subunit gamma OS=Homo sapiens OX=9606 GN=IL2RG PE=1 SV=1;tr|A0A2R8Y833|A0A2R8Y833_HUMAN Fibronectin type-III domain-containing protein OS=Homo sapiens OX=9606 PE=4 SV=1;tr|D6RDW9|D6RDW9_HUMAN Cytokine receptor	9	10	10	10	7	2	7	0	0	0	2	2	1	1	9	6	9	9	6	8	8	5	7	1	0	0	0	0	0	0	0	0	3	1	1	0	1	3	1	0	42.287	369	117	166	0
Q8NET5;F8WE95	Q8NET5;F8WE95	NFAT activation molecule 1	NFAM1	sp|Q8NET5|NFAM1_HUMAN NFAT activation molecule 1 OS=Homo sapiens OX=9606 GN=NFAM1 PE=1 SV=1;tr|F8WE95|F8WE95_HUMAN NFAT activation molecule 1 OS=Homo sapiens OX=9606 GN=NFAM1 PE=1 SV=1	2	6	6	6	4	3	3	1	2	3	4	1	4	4	4	4	4	5	4	3	3	5	4	1	1	0	1	1	2	0	0	2	3	1	1	1	0	3	3	1	29.685	270	1	244	0
P12273	P12273	Prolactin-inducible protein	PIP	sp|P12273|PIP_HUMAN Prolactin-inducible protein OS=Homo sapiens OX=9606 GN=PIP PE=1 SV=1	1	7	7	7	2	4	2	0	1	3	6	6	5	4	3	4	4	3	2	3	3	2	4	5	2	0	0	2	3	0	0	5	5	0	0	1	4	6	4	3	16.572	146	17	238	0
Q13045;J3QQQ2;J3QQU5;J3QLR6;K7EP37;K7EP27;K7EQZ7;J3KT47	Q13045	Protein flightless-1 homolog	FLII	sp|Q13045|FLII_HUMAN Protein flightless-1 homolog OS=Homo sapiens OX=9606 GN=FLII PE=1 SV=2	8	27	27	16	6	14	5	3	5	6	2	2	9	3	7	17	10	8	18	9	6	13	14	9	0	0	0	0	1	0	0	3	3	6	3	2	1	2	6	4	144.75	1269	2	476	0
Q9Y262;B0QY89;B0QY90;C9JHP4;C9K0Q7;H0Y7E6;H7C3A0	Q9Y262;B0QY89;B0QY90	Eukaryotic translation initiation factor 3 subunit L	EIF3L	sp|Q9Y262|EIF3L_HUMAN Eukaryotic translation initiation factor 3 subunit L OS=Homo sapiens OX=9606 GN=EIF3L PE=1 SV=1;tr|B0QY89|B0QY89_HUMAN Eukaryotic translation initiation factor 3 subunit L OS=Homo sapiens OX=9606 GN=EIF3L PE=1 SV=1;tr|B0QY90|B0QY90_HU	7	15	15	15	8	11	9	2	2	4	4	2	8	5	8	14	9	10	14	9	10	11	11	6	0	0	0	0	0	0	0	2	4	3	2	3	2	3	1	0	66.726	564		424	0
Q99798;A2A274;A0A7I2V5A1;A0A7I2V3U0;A0A7I2V586;A0A7I2V5T4;A0A7I2V3F1;A0A7I2V614;A0A7I2V538;A0A7I2V6A6;A0A7I2V4I8;A0A7I2V5W7;A0A7I2V3C8;A0A7I2V3U7;A0A7I2V5U4;A0A7I2V2Y4	Q99798;A2A274;A0A7I2V5A1;A0A7I2V3U0;A0A7I2V586;A0A7I2V5T4;A0A7I2V3F1;A0A7I2V614	Aconitate hydratase, mitochondrial	ACO2	sp|Q99798|ACON_HUMAN Aconitate hydratase, mitochondrial OS=Homo sapiens OX=9606 GN=ACO2 PE=1 SV=2;tr|A2A274|A2A274_HUMAN Aconitate hydratase, mitochondrial OS=Homo sapiens OX=9606 GN=ACO2 PE=1 SV=1;tr|A0A7I2V5A1|A0A7I2V5A1_HUMAN Aconitate hydratase, mitoch	16	27	27	27	11	13	9	0	3	11	6	3	6	4	9	16	11	13	17	12	10	15	14	7	0	0	0	0	0	1	0	4	5	3	4	1	3	2	4	3	85.424	780	2	482	0
Q15029;K7EP67;K7EJ74;K7EIV5;K7EIT3	Q15029	116 kDa U5 small nuclear ribonucleoprotein component	EFTUD2	sp|Q15029|U5S1_HUMAN 116 kDa U5 small nuclear ribonucleoprotein component OS=Homo sapiens OX=9606 GN=EFTUD2 PE=1 SV=1	5	23	22	22	2	6	5	2	3	4	1	1	5	2	4	12	8	4	8	9	5	8	7	7	0	0	0	0	0	1	0	0	1	2	1	1	1	0	1	1	109.43	972		213	0
Q9NZM1;H0YD14	Q9NZM1;H0YD14	Myoferlin	MYOF	sp|Q9NZM1|MYOF_HUMAN Myoferlin OS=Homo sapiens OX=9606 GN=MYOF PE=1 SV=1;tr|H0YD14|H0YD14_HUMAN Myoferlin (Fragment) OS=Homo sapiens OX=9606 GN=MYOF PE=1 SV=1	2	46	45	45	3	22	3	4	2	5	6	3	9	7	6	37	11	10	37	12	8	26	12	4	0	0	0	0	1	1	0	3	7	4	6	2	6	3	11	9	234.71	2061	12	529	0
O00115;K7ENE5	O00115;K7ENE5	Deoxyribonuclease-2-alpha	DNASE2	sp|O00115|DNS2A_HUMAN Deoxyribonuclease-2-alpha OS=Homo sapiens OX=9606 GN=DNASE2 PE=1 SV=2;tr|K7ENE5|K7ENE5_HUMAN Deoxyribonuclease II (Fragment) OS=Homo sapiens OX=9606 GN=DNASE2 PE=1 SV=1	2	7	7	7	4	2	3	0	1	3	0	0	3	1	4	3	4	4	2	4	4	1	4	1	0	0	1	1	1	0	0	1	1	2	2	0	0	1	2	1	39.58	360	64	78	0
P62314;J3QLI9;J3QLR7	P62314;J3QLI9	Small nuclear ribonucleoprotein Sm D1	SNRPD1	sp|P62314|SMD1_HUMAN Small nuclear ribonucleoprotein Sm D1 OS=Homo sapiens OX=9606 GN=SNRPD1 PE=1 SV=1;tr|J3QLI9|J3QLI9_HUMAN Small nuclear ribonucleoprotein Sm D1 OS=Homo sapiens OX=9606 GN=SNRPD1 PE=1 SV=1	3	3	3	3	3	1	2	0	0	0	1	0	1	0	2	1	2	2	3	2	2	3	2	1	0	0	0	1	0	0	0	1	1	0	0	0	0	1	1	0	13.281	119		84	0.00068074
Q13451	Q13451	Peptidyl-prolyl cis-trans isomerase FKBP5;Peptidyl-prolyl cis-trans isomerase FKBP5, N-terminally processed	FKBP5	sp|Q13451|FKBP5_HUMAN Peptidyl-prolyl cis-trans isomerase FKBP5 OS=Homo sapiens OX=9606 GN=FKBP5 PE=1 SV=2	1	18	18	18	7	12	0	5	2	3	7	4	7	6	8	11	3	8	15	2	7	12	4	6	1	1	1	1	3	0	0	3	3	1	0	1	8	7	8	4	51.212	457	2	445	0
Q07955;J3KTL2;J3QQV5;J3KSW7;J3KSR8	Q07955;J3KTL2;J3QQV5;J3KSW7	Serine/arginine-rich splicing factor 1	SRSF1	sp|Q07955|SRSF1_HUMAN Serine/arginine-rich splicing factor 1 OS=Homo sapiens OX=9606 GN=SRSF1 PE=1 SV=2;tr|J3KTL2|J3KTL2_HUMAN Serine/arginine-rich splicing factor 1 OS=Homo sapiens OX=9606 GN=SRSF1 PE=1 SV=1;tr|J3QQV5|J3QQV5_HUMAN Serine/arginine-rich-spl	5	9	9	9	4	6	4	1	0	1	5	3	5	3	4	6	4	7	6	3	4	5	4	4	0	1	0	2	3	2	0	2	5	0	2	0	3	2	5	5	27.744	248		321	0.00050226
Q5H8A4;E7EM50;E7EWV1;D6RFE8;D6R9J9;D6RD39	Q5H8A4;E7EM50;E7EWV1;D6RFE8	GPI ethanolamine phosphate transferase 2	PIGG	sp|Q5H8A4|PIGG_HUMAN GPI ethanolamine phosphate transferase 2 OS=Homo sapiens OX=9606 GN=PIGG PE=1 SV=1;tr|E7EM50|E7EM50_HUMAN GPI ethanolamine phosphate transferase 2 OS=Homo sapiens OX=9606 GN=PIGG PE=1 SV=1;tr|E7EWV1|E7EWV1_HUMAN GPI ethanolamine phosph	6	14	14	14	6	8	5	0	0	1	0	1	3	0	6	11	6	7	8	9	5	9	7	6	0	0	0	2	2	0	0	2	4	1	1	0	0	1	3	1	108.17	983	26	270	0
P14550;Q5T621;V9GYG2;V9GYP9	P14550	Alcohol dehydrogenase [NADP(+)]	AKR1A1	sp|P14550|AK1A1_HUMAN Aldo-keto reductase family 1 member A1 OS=Homo sapiens OX=9606 GN=AKR1A1 PE=1 SV=3	4	11	11	11	4	6	6	4	3	5	3	2	5	1	6	7	7	6	7	7	5	6	9	5	0	0	0	1	2	1	0	4	5	3	1	1	3	2	3	2	36.573	325	9	344	0
P61106;X6RFL8	P61106;X6RFL8	Ras-related protein Rab-14	RAB14	sp|P61106|RAB14_HUMAN Ras-related protein Rab-14 OS=Homo sapiens OX=9606 GN=RAB14 PE=1 SV=4;tr|X6RFL8|X6RFL8_HUMAN Ras-related protein Rab-14 (Fragment) OS=Homo sapiens OX=9606 GN=RAB14 PE=1 SV=1	2	9	9	9	2	6	2	0	1	2	0	0	0	1	1	5	4	4	5	3	4	6	5	3	0	0	0	1	1	0	0	2	2	3	2	0	1	0	1	0	23.897	215	3	182	0.00055525
P49821;G3V0I5;B4DE93;H0YE81;E9PLC6;E9PQP1;E9PMX3;E9PJL9;E9PPR0;H0YD04;E9PPS5;E9PPD6	P49821;G3V0I5;B4DE93	NADH dehydrogenase [ubiquinone] flavoprotein 1, mitochondrial	NDUFV1	sp|P49821|NDUV1_HUMAN NADH dehydrogenase [ubiquinone] flavoprotein 1, mitochondrial OS=Homo sapiens OX=9606 GN=NDUFV1 PE=1 SV=4;tr|G3V0I5|G3V0I5_HUMAN NADH dehydrogenase [ubiquinone] flavoprotein 1, mitochondrial OS=Homo sapiens OX=9606 GN=NDUFV1 PE=1 SV=1	12	18	18	18	5	8	3	3	2	7	5	4	7	5	7	12	4	8	10	2	8	10	3	9	0	0	0	0	6	0	0	2	4	4	3	2	3	5	3	4	50.817	464	4	326	0
P31946	P31946	14-3-3 protein beta/alpha;14-3-3 protein beta/alpha, N-terminally processed	YWHAB	sp|P31946|1433B_HUMAN 14-3-3 protein beta/alpha OS=Homo sapiens OX=9606 GN=YWHAB PE=1 SV=3	1	7	5	5	4	5	3	1	2	2	3	1	4	3	4	5	5	5	5	3	4	6	3	4	2	1	0	1	1	0	0	4	4	3	2	0	3	3	3	1	28.082	246	2	196	0
Q92545;H7BZV0;H7BZ05;C9J6W0	Q92545	Transmembrane protein 131	TMEM131	sp|Q92545|TM131_HUMAN Transmembrane protein 131 OS=Homo sapiens OX=9606 GN=TMEM131 PE=1 SV=3	4	24	24	24	10	8	12	0	0	0	0	0	3	1	11	9	16	11	12	15	10	6	19	2	0	0	1	0	1	1	0	2	4	3	0	0	1	4	7	2	205.14	1883	86	296	0
O75871;M0R363	O75871;M0R363	Carcinoembryonic antigen-related cell adhesion molecule 4	CEACAM4	sp|O75871|CEAM4_HUMAN Carcinoembryonic antigen-related cell adhesion molecule 4 OS=Homo sapiens OX=9606 GN=CEACAM4 PE=1 SV=2;tr|M0R363|M0R363_HUMAN Carcinoembryonic antigen-related cell adhesion molecule 4 OS=Homo sapiens OX=9606 GN=CEACAM4 PE=1 SV=1	2	5	5	5	4	2	4	1	0	2	3	3	3	0	4	2	4	4	3	4	5	1	4	2	0	0	0	0	2	0	0	2	2	0	0	0	1	1	1	1	25.909	244	60	112	0
Q96KP4;J3QKT2;J3KSV5;A0A087WYZ1;A0A087WVS2;J3QQN6;J3QR27;J3QLU1;J3QKQ0;J3QRD0;J3QL02;J3KRD5;J3QRH4;J3QRA8;J3KSS4	Q96KP4	Cytosolic non-specific dipeptidase	CNDP2	sp|Q96KP4|CNDP2_HUMAN Cytosolic non-specific dipeptidase OS=Homo sapiens OX=9606 GN=CNDP2 PE=1 SV=2	15	18	18	18	3	10	6	5	1	3	4	3	8	4	3	10	10	7	12	7	8	5	12	3	0	0	0	0	0	0	0	5	5	2	0	0	5	2	7	5	52.878	475		319	0
O14617;A0A2R8Y611;A0A2R8Y4J3;A0A087WYN6;K7ERW8;K7ELX8	O14617;A0A2R8Y611	AP-3 complex subunit delta-1	AP3D1	sp|O14617|AP3D1_HUMAN AP-3 complex subunit delta-1 OS=Homo sapiens OX=9606 GN=AP3D1 PE=1 SV=1;tr|A0A2R8Y611|A0A2R8Y611_HUMAN AP-3 complex subunit delta (Fragment) OS=Homo sapiens OX=9606 GN=AP3D1 PE=1 SV=1	6	21	21	21	5	14	7	0	0	2	2	1	10	4	4	12	9	6	12	11	6	8	11	6	1	0	0	0	0	0	0	2	1	0	0	0	0	0	4	3	130.16	1153	11	330	0
P57737;A0A0A6YYL4;I3L167;I3L426;I3L2Y6;I3L1M1;I3L442;I3NI06;I3L1G9;I3L359;I3L351;E7EP81;I3L212	P57737;A0A0A6YYL4	Coronin-7;Coronin	CORO7;CORO7-PAM16	sp|P57737|CORO7_HUMAN Coronin-7 OS=Homo sapiens OX=9606 GN=CORO7 PE=1 SV=2;tr|A0A0A6YYL4|A0A0A6YYL4_HUMAN Coronin OS=Homo sapiens OX=9606 GN=CORO7-PAM16 PE=1 SV=1	13	18	18	18	3	8	2	2	4	11	1	0	6	3	2	10	7	5	8	4	4	7	7	6	0	0	0	0	2	0	0	4	5	1	3	2	1	0	2	2	100.6	925	1	271	0.00060606
Q9Y2X3;H7BZ72;F8WED0	Q9Y2X3	Nucleolar protein 58	NOP58	sp|Q9Y2X3|NOP58_HUMAN Nucleolar protein 58 OS=Homo sapiens OX=9606 GN=NOP58 PE=1 SV=1	3	16	16	16	8	9	5	0	2	5	2	0	8	2	5	8	10	10	10	6	7	9	8	2	0	0	0	1	0	0	0	1	1	1	2	2	0	0	3	3	59.578	529	5	357	0
Q07065	Q07065	Cytoskeleton-associated protein 4	CKAP4	sp|Q07065|CKAP4_HUMAN Cytoskeleton-associated protein 4 OS=Homo sapiens OX=9606 GN=CKAP4 PE=1 SV=2	1	16	16	16	5	12	5	0	2	3	3	2	6	7	9	13	5	11	14	5	8	13	7	4	1	0	0	0	1	0	0	1	2	2	1	0	2	3	8	8	66.022	602	10	381	0
Q14764;H3BQK6;H3BRL2;I3L155;H3BUK7;H3BNF6;H3BPZ2;H3BNF2;H3BUP3;H3BQE7;H3BP76	Q14764	Major vault protein	MVP	sp|Q14764|MVP_HUMAN Major vault protein OS=Homo sapiens OX=9606 GN=MVP PE=1 SV=4	11	27	27	27	3	14	7	1	6	6	1	0	12	6	3	15	10	6	19	7	5	10	9	8	0	0	0	2	2	2	0	1	5	1	1	1	1	3	9	6	99.326	893	4	396	0
P62906	P62906	60S ribosomal protein L10a	RPL10A	sp|P62906|RL10A_HUMAN 60S ribosomal protein L10a OS=Homo sapiens OX=9606 GN=RPL10A PE=1 SV=2	1	10	10	10	2	5	4	2	1	4	3	2	4	3	2	4	3	4	5	3	3	5	3	3	0	0	0	0	0	0	0	0	3	0	0	1	3	3	1	0	24.831	217	1	258	0
O75533;B4DGZ4;A0A494C1M2;H7C341	O75533	Splicing factor 3B subunit 1	SF3B1	sp|O75533|SF3B1_HUMAN Splicing factor 3B subunit 1 OS=Homo sapiens OX=9606 GN=SF3B1 PE=1 SV=3	4	30	30	30	4	14	8	3	1	5	4	5	13	9	5	18	9	7	19	11	5	16	12	7	0	0	0	0	1	0	0	2	3	2	2	2	3	4	4	7	145.83	1304	3	429	0
P46781;B5MCT8;C9JM19;F2Z3C0;A8MXK4	P46781;B5MCT8;C9JM19	40S ribosomal protein S9	RPS9	sp|P46781|RS9_HUMAN 40S ribosomal protein S9 OS=Homo sapiens OX=9606 GN=RPS9 PE=1 SV=3;tr|B5MCT8|B5MCT8_HUMAN 40S ribosomal protein S9 OS=Homo sapiens OX=9606 GN=RPS9 PE=1 SV=1;tr|C9JM19|C9JM19_HUMAN 40S ribosomal protein S9 OS=Homo sapiens OX=9606 GN=RPS9	5	8	8	8	3	3	2	3	2	1	3	3	3	3	4	3	4	4	4	4	2	5	4	2	0	0	0	0	0	0	0	0	1	3	3	0	3	3	4	4	22.591	194	1	198	0.00054675
Q07666	Q07666	KH domain-containing, RNA-binding, signal transduction-associated protein 1	KHDRBS1	sp|Q07666|KHDR1_HUMAN KH domain-containing, RNA-binding, signal transduction-associated protein 1 OS=Homo sapiens OX=9606 GN=KHDRBS1 PE=1 SV=1	1	5	5	5	2	4	2	0	1	1	1	1	2	2	3	4	4	4	5	3	3	5	4	1	0	0	0	0	0	0	0	1	1	0	0	0	1	1	2	2	48.227	443		204	0.00067024
Q9H6E4;B0QY51	Q9H6E4	Coiled-coil domain-containing protein 134	CCDC134	sp|Q9H6E4|CC134_HUMAN Coiled-coil domain-containing protein 134 OS=Homo sapiens OX=9606 GN=CCDC134 PE=1 SV=1	2	9	9	9	4	6	3	1	1	1	0	0	4	1	4	6	3	6	7	3	4	4	3	3	0	0	0	1	0	1	0	3	3	1	0	1	0	3	4	2	26.56	229		220	0
A0A087WZ62;Q9H6U8;H0YCW6;A0A087WV58;A0A087WZY8;A0A087WVC0;Q9BRP7;H0YF48;H0YEX8;A0A087WTZ3;F6VJS9;B3KUL3	A0A087WZ62;Q9H6U8;H0YCW6	Alpha-1,2-mannosyltransferase ALG9	ALG9	tr|A0A087WZ62|A0A087WZ62_HUMAN Mannosyltransferase OS=Homo sapiens OX=9606 PE=3 SV=1;sp|Q9H6U8|ALG9_HUMAN Alpha-1,2-mannosyltransferase ALG9 OS=Homo sapiens OX=9606 GN=ALG9 PE=1 SV=2;tr|H0YCW6|H0YCW6_HUMAN Mannosyltransferase (Fragment) OS=Homo sapiens OX=	12	12	12	12	3	5	7	0	1	2	0	1	1	1	6	6	6	6	5	7	5	6	5	1	0	0	0	0	0	0	0	1	3	1	2	1	0	2	2	2	95.921	844	2	183	0.00049677
O00421;C9JP23	O00421;C9JP23	C-C chemokine receptor-like 2	CCRL2	sp|O00421|CCRL2_HUMAN C-C chemokine receptor-like 2 OS=Homo sapiens OX=9606 GN=CCRL2 PE=1 SV=2;tr|C9JP23|C9JP23_HUMAN C-C chemokine receptor-like 2 (Fragment) OS=Homo sapiens OX=9606 GN=CCRL2 PE=1 SV=1	2	4	4	4	1	0	1	0	0	0	0	0	0	0	2	1	3	2	1	1	2	1	1	0	0	0	0	0	0	0	0	0	0	0	2	0	2	1	0	1	39.513	344		53	0.00062344
P16615;H7C5W9;O14983;A0A0C4DH86;J3QSY6;H3BVB2;H3BTW4	P16615;H7C5W9	Sarcoplasmic/endoplasmic reticulum calcium ATPase 2	ATP2A2	sp|P16615|AT2A2_HUMAN Sarcoplasmic/endoplasmic reticulum calcium ATPase 2 OS=Homo sapiens OX=9606 GN=ATP2A2 PE=1 SV=1;tr|H7C5W9|H7C5W9_HUMAN P-type Ca(2+) transporter (Fragment) OS=Homo sapiens OX=9606 GN=ATP2A2 PE=1 SV=1	7	27	27	22	8	12	5	1	3	9	5	1	4	2	12	10	12	12	12	8	8	7	10	10	0	0	0	1	2	1	0	4	8	1	4	4	1	1	4	3	114.76	1042	5	372	0
P00488;Q9NQP5;A6PVK5;H0Y796;H0Y4W5	P00488	Coagulation factor XIII A chain	F13A1	sp|P00488|F13A_HUMAN Coagulation factor XIII A chain OS=Homo sapiens OX=9606 GN=F13A1 PE=1 SV=4	5	19	19	19	1	13	8	0	5	9	2	0	7	6	1	14	7	2	14	7	0	10	9	9	0	0	0	0	1	0	0	2	1	2	2	2	0	0	7	5	83.266	732	3	359	0
Q30154	Q30154	HLA class II histocompatibility antigen, DR beta 5 chain	HLA-DRB5	sp|Q30154|DRB5_HUMAN HLA class II histocompatibility antigen, DR beta 5 chain OS=Homo sapiens OX=9606 GN=HLA-DRB5 PE=1 SV=1	1	14	10	7	5	3	4	4	6	11	2	3	4	6	4	4	4	6	4	4	4	3	4	3	1	2	1	4	1	1	1	3	4	4	11	4	3	4	5	4	30.056	266	56	204	0
P46777;A0A2R8Y6J3;Q5T7N0;A0A2R8Y4A2	P46777;A0A2R8Y6J3	60S ribosomal protein L5	RPL5	sp|P46777|RL5_HUMAN 60S ribosomal protein L5 OS=Homo sapiens OX=9606 GN=RPL5 PE=1 SV=3;tr|A0A2R8Y6J3|A0A2R8Y6J3_HUMAN 60S ribosomal protein L5 (Fragment) OS=Homo sapiens OX=9606 GN=RPL5 PE=1 SV=1	4	9	9	9	4	5	2	3	2	5	1	1	2	2	4	6	3	4	7	3	5	6	3	2	0	0	0	1	0	0	0	1	1	1	2	0	1	2	3	2	34.362	297	1	318	0.00051203
Q9UMR7;B5MCH6	Q9UMR7	C-type lectin domain family 4 member A	CLEC4A	sp|Q9UMR7|CLC4A_HUMAN C-type lectin domain family 4 member A OS=Homo sapiens OX=9606 GN=CLEC4A PE=1 SV=1	2	9	9	9	5	5	4	4	5	5	3	3	2	2	5	4	5	5	6	5	5	4	5	3	0	0	0	1	1	0	0	2	2	3	3	3	2	3	1	1	27.512	237	131	226	0
O15554;D1MQ08;M0R1J0;M0QZ70;M0R2E8;M0R2F1	O15554	Intermediate conductance calcium-activated potassium channel protein 4	KCNN4	sp|O15554|KCNN4_HUMAN Intermediate conductance calcium-activated potassium channel protein 4 OS=Homo sapiens OX=9606 GN=KCNN4 PE=1 SV=1	6	11	11	11	1	1	2	0	0	2	0	1	3	1	4	4	7	4	5	6	3	2	4	1	0	0	0	0	0	0	0	1	1	0	2	0	4	1	5	2	47.695	427		192	0
P33121;E7EPM6;B7Z3Z9;H0Y9U7;D6RER0;H0Y9Z9;D6RG07;Q9UKU0;A0A494BZW8;A0A494C0J9;E7ERD7;C9J8C7;A0A494C116;A0A499FJL5;A0A494C0B6	P33121;E7EPM6;B7Z3Z9	Long-chain-fatty-acid--CoA ligase 1	ACSL1	sp|P33121|ACSL1_HUMAN Long-chain-fatty-acid--CoA ligase 1 OS=Homo sapiens OX=9606 GN=ACSL1 PE=1 SV=1;tr|E7EPM6|E7EPM6_HUMAN Long-chain-fatty-acid--CoA ligase 1 OS=Homo sapiens OX=9606 GN=ACSL1 PE=1 SV=1;tr|B7Z3Z9|B7Z3Z9_HUMAN Long-chain-fatty-acid--CoA lig	15	26	26	25	4	5	3	1	4	2	0	0	4	3	5	14	10	6	15	4	6	11	12	4	0	0	0	0	0	0	0	4	4	13	16	6	4	5	11	11	77.942	698	6	354	0
Q96A33;A0A087WYW6;J3QR89	Q96A33	Coiled-coil domain-containing protein 47	CCDC47	sp|Q96A33|CCD47_HUMAN PAT complex subunit CCDC47 OS=Homo sapiens OX=9606 GN=CCDC47 PE=1 SV=1	3	14	14	14	8	10	3	1	4	4	3	1	3	3	8	11	8	9	11	6	8	9	6	3	0	0	0	1	1	1	0	2	3	1	2	1	2	3	4	1	55.873	483	1	344	0
P53618;E9PP73;E9PP63;E9PKQ1	P53618;E9PP73	Coatomer subunit beta	COPB1	sp|P53618|COPB_HUMAN Coatomer subunit beta OS=Homo sapiens OX=9606 GN=COPB1 PE=1 SV=3;tr|E9PP73|E9PP73_HUMAN Coatomer subunit beta (Fragment) OS=Homo sapiens OX=9606 GN=COPB1 PE=1 SV=8	4	22	22	22	8	12	4	5	2	6	3	2	10	5	9	14	11	10	15	7	6	9	9	10	0	0	0	1	1	0	0	3	5	3	4	1	3	2	5	2	107.14	953	3	416	0
P07814;V9GYZ6;V9GZ76	P07814;V9GYZ6	Bifunctional glutamate/proline--tRNA ligase;Glutamate--tRNA ligase;Proline--tRNA ligase	EPRS	sp|P07814|SYEP_HUMAN Bifunctional glutamate/proline--tRNA ligase OS=Homo sapiens OX=9606 GN=EPRS1 PE=1 SV=5;tr|V9GYZ6|V9GYZ6_HUMAN Glutamyl-tRNA synthetase (Fragment) OS=Homo sapiens OX=9606 GN=EPRS1 PE=1 SV=1	3	35	35	35	5	20	8	1	4	8	7	0	11	5	5	19	9	10	22	9	8	14	13	9	0	0	0	0	0	1	0	1	5	2	2	0	2	4	5	8	170.59	1512	15	454	0
P62995;H7BXF3	P62995	Transformer-2 protein homolog beta	TRA2B	sp|P62995|TRA2B_HUMAN Transformer-2 protein homolog beta OS=Homo sapiens OX=9606 GN=TRA2B PE=1 SV=1	2	3	3	3	2	2	2	2	0	0	2	2	2	1	2	2	3	2	2	2	2	2	3	3	2	2	1	2	3	2	0	3	3	2	0	0	2	2	3	2	33.665	288	2	154	0
P83731;C9JXB8;C9JNW5	P83731;C9JXB8;C9JNW5	60S ribosomal protein L24	RPL24	sp|P83731|RL24_HUMAN 60S ribosomal protein L24 OS=Homo sapiens OX=9606 GN=RPL24 PE=1 SV=1;tr|C9JXB8|C9JXB8_HUMAN 60S ribosomal protein L24 OS=Homo sapiens OX=9606 GN=RPL24 PE=1 SV=1;tr|C9JNW5|C9JNW5_HUMAN 60S ribosomal protein L24 OS=Homo sapiens OX=9606 G	3	3	3	3	3	3	2	2	1	3	3	3	3	2	3	3	2	3	3	2	3	3	2	1	0	0	0	0	0	0	0	0	0	2	2	0	3	3	2	3	17.779	157	2	181	0.0019802
Q5SUL5;A0A0G2JIF2;A0A0G2JL56;A0A0G2JI36;A0A1W2PSE7;A0A1W2PQD0	Q5SUL5;A0A0G2JIF2;A0A0G2JL56;A0A0G2JI36;A0A1W2PSE7;A0A1W2PQD0		HLA-A	tr|Q5SUL5|Q5SUL5_HUMAN HLA class I histocompatibility antigen OS=Homo sapiens OX=9606 GN=HLA-A PE=1 SV=1;tr|A0A0G2JIF2|A0A0G2JIF2_HUMAN HLA class I histocompatibility antigen, A alpha chain OS=Homo sapiens OX=9606 GN=HLA-A PE=1 SV=1;tr|A0A0G2JL56|A0A0G2JL5	6	19	1	1	17	16	10	9	11	13	6	6	5	9	16	16	11	15	16	9	15	16	10	6	2	3	2	8	3	3	4	5	5	11	8	6	7	11	6	13	40.845	365	268		0
P45880;A0A0A0MR02;Q5JSD2;Q5JSD1;A2A3S1	P45880;A0A0A0MR02;Q5JSD2;Q5JSD1	Voltage-dependent anion-selective channel protein 2	VDAC2	sp|P45880|VDAC2_HUMAN Voltage-dependent anion-selective channel protein 2 OS=Homo sapiens OX=9606 GN=VDAC2 PE=1 SV=2;tr|A0A0A0MR02|A0A0A0MR02_HUMAN Outer mitochondrial membrane protein porin 2 (Fragment) OS=Homo sapiens OX=9606 GN=VDAC2 PE=1 SV=1;tr|Q5JSD2	5	12	12	12	7	7	5	1	4	5	1	2	4	4	6	7	4	7	6	2	7	6	5	2	0	0	0	0	1	0	0	2	2	2	4	1	2	1	3	1	31.566	294	1	238	0
P52790;H0Y8U9;H0Y9N6	P52790	Hexokinase-3	HK3	sp|P52790|HXK3_HUMAN Hexokinase-3 OS=Homo sapiens OX=9606 GN=HK3 PE=1 SV=2	3	20	20	17	8	8	4	6	9	11	7	4	9	6	5	10	9	10	10	8	7	8	8	7	0	0	0	0	2	0	0	6	6	7	2	2	5	3	4	3	99.024	923	5	397	0
Q8TBP5	Q8TBP5	Membrane protein FAM174A	FAM174A	sp|Q8TBP5|F174A_HUMAN Membrane protein FAM174A OS=Homo sapiens OX=9606 GN=FAM174A PE=1 SV=1	1	4	4	4	1	2	0	0	0	1	1	0	1	0	1	1	1	1	1	1	1	1	1	0	0	0	0	0	0	0	0	0	0	0	0	0	0	2	0	0	19.954	190		38	0.00055494
Q92608;E5RFJ0;A0A3B3ISB1;F6S220;A0A3B3IRS9;H0YB76	Q92608;E5RFJ0	Dedicator of cytokinesis protein 2	DOCK2	sp|Q92608|DOCK2_HUMAN Dedicator of cytokinesis protein 2 OS=Homo sapiens OX=9606 GN=DOCK2 PE=1 SV=2;tr|E5RFJ0|E5RFJ0_HUMAN Dedicator of cytokinesis protein 2 OS=Homo sapiens OX=9606 GN=DOCK2 PE=1 SV=1	6	39	39	39	7	16	9	4	2	8	2	3	13	8	11	17	14	11	21	15	10	13	18	9	0	0	0	0	0	0	0	2	3	1	4	0	0	1	2	5	211.95	1830	4	495	0
Q9NYK1	Q9NYK1	Toll-like receptor 7	TLR7	sp|Q9NYK1|TLR7_HUMAN Toll-like receptor 7 OS=Homo sapiens OX=9606 GN=TLR7 PE=1 SV=1	1	26	26	26	7	13	14	2	4	1	7	7	10	7	5	3	12	4	4	13	1	2	12	12	0	0	1	2	1	1	0	7	12	1	0	0	0	14	4	2	120.92	1049	32	344	0
P30086	P30086	Phosphatidylethanolamine-binding protein 1;Hippocampal cholinergic neurostimulating peptide	PEBP1	sp|P30086|PEBP1_HUMAN Phosphatidylethanolamine-binding protein 1 OS=Homo sapiens OX=9606 GN=PEBP1 PE=1 SV=3	1	6	6	6	3	4	3	0	2	2	2	1	2	2	2	3	4	3	4	4	5	3	4	2	0	0	0	0	1	0	0	2	2	1	0	0	1	1	1	1	21.057	187	1	176	0
P35606;A0A7I2V258;H0Y938;H0YAC7;A0A7I2V3G0;A0A7I2YQF9;D6RBZ7;D6RCL6;D6RBG7;D6RBT6;D6R997	P35606;A0A7I2V258;H0Y938;H0YAC7	Coatomer subunit beta	COPB2	sp|P35606|COPB2_HUMAN Coatomer subunit beta OS=Homo sapiens OX=9606 GN=COPB2 PE=1 SV=2;tr|A0A7I2V258|A0A7I2V258_HUMAN Coatomer subunit beta OS=Homo sapiens OX=9606 GN=COPB2 PE=4 SV=1;tr|H0Y938|H0Y938_HUMAN Coatomer subunit beta OS=Homo sapiens OX=9606 G	11	20	20	20	3	6	6	0	3	7	1	1	9	8	4	12	8	6	12	7	3	11	11	6	0	0	0	0	1	0	0	2	3	3	2	1	1	1	7	3	102.49	906	3	337	0
P61981	P61981	14-3-3 protein gamma;14-3-3 protein gamma, N-terminally processed	YWHAG	sp|P61981|1433G_HUMAN 14-3-3 protein gamma OS=Homo sapiens OX=9606 GN=YWHAG PE=1 SV=2	1	6	4	4	2	6	2	2	1	1	3	2	3	4	2	4	2	4	5	2	3	5	2	3	1	1	0	1	0	0	0	2	3	4	1	0	2	2	2	2	28.302	247	1	122	0
Q9P035;H3BPZ1;H3BS72;H3BRL8;H3BMZ1	Q9P035;H3BPZ1;H3BS72	Very-long-chain (3R)-3-hydroxyacyl-CoA dehydratase 3	HACD3	sp|Q9P035|HACD3_HUMAN Very-long-chain (3R)-3-hydroxyacyl-CoA dehydratase 3 OS=Homo sapiens OX=9606 GN=HACD3 PE=1 SV=2;tr|H3BPZ1|H3BPZ1_HUMAN Very-long-chain (3R)-3-hydroxyacyl-CoA dehydratase OS=Homo sapiens OX=9606 GN=HACD3 PE=1 SV=1;tr|H3BS72|H3BS72_HUMA	5	6	6	6	3	4	5	0	0	1	1	0	3	0	4	4	5	5	3	5	4	4	5	1	0	0	0	0	0	0	0	1	1	0	1	1	0	1	1	1	43.159	362		158	0
P18031;B4DSN5	P18031;B4DSN5	Tyrosine-protein phosphatase non-receptor type 1;Tyrosine-protein phosphatase non-receptor type	PTPN1	sp|P18031|PTN1_HUMAN Tyrosine-protein phosphatase non-receptor type 1 OS=Homo sapiens OX=9606 GN=PTPN1 PE=1 SV=1;tr|B4DSN5|B4DSN5_HUMAN Tyrosine-protein phosphatase non-receptor type OS=Homo sapiens OX=9606 GN=PTPN1 PE=1 SV=1	2	10	10	10	4	5	4	1	1	1	0	0	4	3	7	8	5	6	9	6	6	8	6	2	0	0	0	2	1	1	0	1	1	1	4	0	1	2	7	6	49.966	435	3	292	0
P10909;H0YC35;E7ERK6;H0YLK8;H0YAS8;E7ETB4;E5RGB0;E5RH61;E5RJZ5;E5RG36	P10909;H0YC35;E7ERK6;H0YLK8	Clusterin;Clusterin beta chain;Clusterin alpha chain;Clusterin	CLU	sp|P10909|CLUS_HUMAN Clusterin OS=Homo sapiens OX=9606 GN=CLU PE=1 SV=1;tr|H0YC35|H0YC35_HUMAN Clusterin (Fragment) OS=Homo sapiens OX=9606 GN=CLU PE=1 SV=1;tr|E7ERK6|E7ERK6_HUMAN Clusterin (Fragment) OS=Homo sapiens OX=9606 GN=CLU PE=1 SV=1;tr|H0YLK8|H0YL	10	12	12	12	5	4	5	6	6	7	8	7	5	3	5	6	5	5	3	5	5	4	5	3	1	1	1	3	3	1	2	4	6	3	2	5	1	2	1	1	52.494	449	162	216	0
Q06830;A0A0A0MSI0;A0A0A0MRQ5	Q06830;A0A0A0MSI0	Peroxiredoxin-1	PRDX1	sp|Q06830|PRDX1_HUMAN Peroxiredoxin-1 OS=Homo sapiens OX=9606 GN=PRDX1 PE=1 SV=1;tr|A0A0A0MSI0|A0A0A0MSI0_HUMAN Peroxiredoxin-1 (Fragment) OS=Homo sapiens OX=9606 GN=PRDX1 PE=1 SV=1	3	10	10	8	4	6	3	3	4	4	3	1	2	2	6	6	5	5	4	5	4	6	5	0	0	0	0	0	0	0	0	0	0	3	2	1	2	3	4	1	22.11	199	3	238	0
P81605	P81605	Dermcidin;Survival-promoting peptide;DCD-1	DCD	sp|P81605|DCD_HUMAN Dermcidin OS=Homo sapiens OX=9606 GN=DCD PE=1 SV=2	1	2	2	2	2	1	2	1	1	1	1	2	2	2	2	1	2	2	2	1	2	1	2	0	0	0	0	0	0	0	0	0	0	0	0	0	2	2	2	2	11.284	110	12	77	0
Q13286;A0A1B0GWD3;A0A1B0GV71;A0A1B0GW34;H3BR00;Q9UBD8;B4DFF3;O95086;A0A1B0GV41;H3BNK7;H3BPL0;Q2TA70;A0A1B0GWH8;H3BQ48;H3BR84;O95090;Q9UP10;Q9UBH5;A0A0D9SF04;H3BMN4;F6TI76;A0A1B0GWH9;A0A1B0GUX3;A0A1B0GW90;A0A1B0GUU4	Q13286;A0A1B0GWD3;A0A1B0GV71;A0A1B0GW34;H3BR00;Q9UBD8;B4DFF3;O95086;A0A1B0GV41;H3BNK7	Battenin	CLN3	sp|Q13286|CLN3_HUMAN Battenin OS=Homo sapiens OX=9606 GN=CLN3 PE=1 SV=1;tr|A0A1B0GWD3|A0A1B0GWD3_HUMAN Battenin OS=Homo sapiens OX=9606 PE=1 SV=1;tr|A0A1B0GV71|A0A1B0GV71_HUMAN Battenin OS=Homo sapiens OX=9606 GN=CLN3 PE=1 SV=1;tr|A0A1B0GW34|A0A1B0GW34_HUM	25	5	5	5	2	1	1	2	1	1	2	2	0	0	3	1	3	2	2	1	2	3	2	1	0	0	0	0	0	0	0	2	2	0	1	0	1	0	0	1	47.622	438		106	0.00044543
Q9BV94	Q9BV94	ER degradation-enhancing alpha-mannosidase-like protein 2	EDEM2	sp|Q9BV94|EDEM2_HUMAN ER degradation-enhancing alpha-mannosidase-like protein 2 OS=Homo sapiens OX=9606 GN=EDEM2 PE=1 SV=2	1	15	15	15	9	8	8	1	1	1	0	1	1	1	9	8	8	6	9	7	6	8	8	2	0	0	0	0	0	0	0	2	3	1	1	1	1	0	0	0	64.752	578		243	0.00048263
Q92484	Q92484	Acid sphingomyelinase-like phosphodiesterase 3a	SMPDL3A	sp|Q92484|ASM3A_HUMAN Acid sphingomyelinase-like phosphodiesterase 3a OS=Homo sapiens OX=9606 GN=SMPDL3A PE=1 SV=2	1	16	16	16	4	2	5	0	0	1	0	0	4	0	4	6	6	9	7	8	7	6	8	1	0	0	0	0	0	0	0	0	2	1	10	0	4	0	6	0	51.26	453	52	190	0
P61204;P84077;F5H423;F5H0C7;F5H1V1;F5H6T5;F8WDB3;H0YGG7	P61204;P84077;F5H423;F5H0C7	ADP-ribosylation factor 3;ADP-ribosylation factor 1	ARF3;ARF1	sp|P61204|ARF3_HUMAN ADP-ribosylation factor 3 OS=Homo sapiens OX=9606 GN=ARF3 PE=1 SV=2;sp|P84077|ARF1_HUMAN ADP-ribosylation factor 1 OS=Homo sapiens OX=9606 GN=ARF1 PE=1 SV=2;tr|F5H423|F5H423_HUMAN Uncharacterized protein OS=Homo sapiens OX=9606 PE=3 SV	8	8	8	4	5	6	2	5	5	4	5	6	5	5	6	6	3	6	6	3	6	5	3	3	1	1	0	0	2	0	0	3	3	3	3	1	3	5	5	5	20.601	181	2	332	0
Q6IBS0;A0A7I2V5B1;A0A7I2V2U8;A0A7I2V5D3;D6RG15;H0Y858;H7C5I2	Q6IBS0;A0A7I2V5B1;A0A7I2V2U8;A0A7I2V5D3;D6RG15	Twinfilin-2	TWF2	sp|Q6IBS0|TWF2_HUMAN Twinfilin-2 OS=Homo sapiens OX=9606 GN=TWF2 PE=1 SV=2;tr|A0A7I2V5B1|A0A7I2V5B1_HUMAN HCG2043378, isoform CRA_b OS=Homo sapiens OX=9606 GN=TWF2 PE=4 SV=1;tr|A0A7I2V2U8|A0A7I2V2U8_HUMAN Twinfilin-2 OS=Homo sapiens OX=9606 GN=TWF2 PE=4 SV	7	10	10	10	2	7	6	1	2	3	1	1	3	0	2	9	6	2	8	7	2	5	5	3	0	0	0	0	1	0	0	2	3	0	1	1	1	1	1	0	39.548	349		199	0
P61224;A6NIZ1;F5H7Y6;E7ESV4;F5GX62;F5H004;F5H6R7;F5GZG1;B7ZB78;F5H823;F5H500;F5H4H0;F5H0B7;F5H491;F5GWU8;F5GYB5;F5H077;F5GYH7;F8WBC0	P61224;A6NIZ1;F5H7Y6;E7ESV4;F5GX62;F5H004;F5H6R7;F5GZG1;B7ZB78;F5H823	Ras-related protein Rap-1b;Ras-related protein Rap-1b-like protein	RAP1B	sp|P61224|RAP1B_HUMAN Ras-related protein Rap-1b OS=Homo sapiens OX=9606 GN=RAP1B PE=1 SV=1;sp|A6NIZ1|RP1BL_HUMAN Ras-related protein Rap-1b-like protein OS=Homo sapiens OX=9606 PE=2 SV=1;tr|F5H7Y6|F5H7Y6_HUMAN Ras-related protein Rap-1b OS=Homo sapiens OX	19	8	8	3	2	3	2	3	4	3	2	2	2	3	2	4	2	2	3	3	3	3	2	2	0	1	0	1	2	0	0	2	2	2	5	2	2	1	4	4	20.825	184	7	218	0
P28065;A2ACR1;A0A0G2JJA7;A2ACR0;A0A0G2JJQ0;A0A0G2JJ13;A0A0G2JHI2	P28065;A2ACR1;A0A0G2JJA7;A2ACR0;A0A0G2JJQ0;A0A0G2JJ13;A0A0G2JHI2	Proteasome subunit beta type-9;Proteasome subunit beta type	PSMB9	sp|P28065|PSB9_HUMAN Proteasome subunit beta type-9 OS=Homo sapiens OX=9606 GN=PSMB9 PE=1 SV=2;tr|A2ACR1|A2ACR1_HUMAN Proteasome subunit beta OS=Homo sapiens OX=9606 GN=PSMB9 PE=1 SV=1;tr|A0A0G2JJA7|A0A0G2JJA7_HUMAN Proteasome subunit beta OS=Homo sapiens	7	6	6	6	1	5	1	1	1	3	1	0	5	5	2	5	1	3	4	1	2	4	2	2	0	0	0	0	0	0	0	0	0	0	0	1	0	2	4	5	23.264	219	2	204	0
Q96D31	Q96D31	Calcium release-activated calcium channel protein 1	ORAI1	sp|Q96D31|CRCM1_HUMAN Calcium release-activated calcium channel protein 1 OS=Homo sapiens OX=9606 GN=ORAI1 PE=1 SV=2	1	1	1	1	1	1	1	1	0	1	1	1	1	0	1	1	1	1	1	1	1	1	1	1	0	0	0	1	0	0	0	1	1	1	1	1	1	1	1	1	32.668	301		115	0
P30043;A0A2R8YEP4	P30043;A0A2R8YEP4	Flavin reductase (NADPH)	BLVRB	sp|P30043|BLVRB_HUMAN Flavin reductase (NADPH) OS=Homo sapiens OX=9606 GN=BLVRB PE=1 SV=3;tr|A0A2R8YEP4|A0A2R8YEP4_HUMAN Flavin reductase (NADPH) OS=Homo sapiens OX=9606 GN=BLVRB PE=1 SV=1	2	6	6	1	3	5	3	0	1	2	2	1	2	1	3	5	3	4	5	3	3	4	4	1	0	0	0	0	0	0	0	1	2	0	1	0	1	1	2	1	22.119	206	2	239	0
Q14847;C9J9W2;J3KSN1;F6S2S5	Q14847;C9J9W2	LIM and SH3 domain protein 1	LASP1	sp|Q14847|LASP1_HUMAN LIM and SH3 domain protein 1 OS=Homo sapiens OX=9606 GN=LASP1 PE=1 SV=2;tr|C9J9W2|C9J9W2_HUMAN LIM and SH3 domain protein 1 (Fragment) OS=Homo sapiens OX=9606 GN=LASP1 PE=1 SV=1	4	6	6	6	2	5	3	0	2	4	2	2	2	2	3	4	5	4	6	4	4	5	5	1	0	1	0	1	2	1	0	2	1	2	1	1	1	1	4	0	29.717	261		283	0
Q14258;A0A3B3IUA7	Q14258;A0A3B3IUA7	E3 ubiquitin/ISG15 ligase TRIM25	TRIM25	sp|Q14258|TRI25_HUMAN E3 ubiquitin/ISG15 ligase TRIM25 OS=Homo sapiens OX=9606 GN=TRIM25 PE=1 SV=2;tr|A0A3B3IUA7|A0A3B3IUA7_HUMAN E3 ubiquitin/ISG15 ligase TRIM25 OS=Homo sapiens OX=9606 GN=TRIM25 PE=1 SV=1	2	16	16	16	5	9	6	2	2	4	4	3	9	7	3	9	8	6	12	6	4	6	7	5	0	0	0	0	1	0	0	4	3	2	1	1	1	2	4	3	70.973	630	1	323	0
Q9Y3E0;G3V1U5;F5H6U7	Q9Y3E0;G3V1U5;F5H6U7	Vesicle transport protein GOT1B	GOLT1B	sp|Q9Y3E0|GOT1B_HUMAN Vesicle transport protein GOT1B OS=Homo sapiens OX=9606 GN=GOLT1B PE=1 SV=1;tr|G3V1U5|G3V1U5_HUMAN Golgi transport 1 homolog B (S. cerevisiae), isoform CRA_c OS=Homo sapiens OX=9606 GN=GOLT1B PE=1 SV=1;tr|F5H6U7|F5H6U7_HUMAN Vesicle t	3	3	3	3	2	3	2	1	0	0	1	1	1	1	1	3	3	1	3	3	1	2	3	3	0	0	0	0	1	0	0	2	2	0	1	0	1	1	2	1	15.425	138		159	0
P30040;F8VY02;F8W1G0	P30040;F8VY02	Endoplasmic reticulum resident protein 29	ERP29	sp|P30040|ERP29_HUMAN Endoplasmic reticulum resident protein 29 OS=Homo sapiens OX=9606 GN=ERP29 PE=1 SV=4;tr|F8VY02|F8VY02_HUMAN Endoplasmic reticulum resident protein 29 OS=Homo sapiens OX=9606 GN=ERP29 PE=1 SV=1	3	9	9	9	4	5	6	0	2	5	0	0	5	1	4	5	6	5	5	5	4	5	7	5	0	0	1	0	0	2	0	3	3	3	3	1	1	0	4	4	28.993	261	3	236	0.00047985
P48651;J3KNR6	P48651	Phosphatidylserine synthase 1	PTDSS1	sp|P48651|PTSS1_HUMAN Phosphatidylserine synthase 1 OS=Homo sapiens OX=9606 GN=PTDSS1 PE=1 SV=1	2	9	9	9	4	6	3	5	2	1	4	0	0	1	4	6	5	5	6	3	5	4	5	4	0	0	0	1	1	0	0	1	1	2	3	1	0	1	2	0	55.527	473	4	218	0
Q63HN8;A0A0A0MTC1;A0A0A0MTR7	Q63HN8;A0A0A0MTC1;A0A0A0MTR7	E3 ubiquitin-protein ligase RNF213	RNF213	sp|Q63HN8|RN213_HUMAN E3 ubiquitin-protein ligase RNF213 OS=Homo sapiens OX=9606 GN=RNF213 PE=1 SV=3;tr|A0A0A0MTC1|A0A0A0MTC1_HUMAN E3 ubiquitin-protein ligase RNF213 OS=Homo sapiens OX=9606 GN=RNF213 PE=1 SV=1;tr|A0A0A0MTR7|A0A0A0MTR7_HUMAN E3 ubiquitin-p	3	77	77	77	5	30	14	15	2	3	4	0	16	17	9	39	20	7	40	14	1	12	21	20	0	0	1	0	2	0	0	5	9	14	1	2	3	5	24	24	591.4	5207	11	729	0
Q14974;J3KTM9;J3QKQ5;J3QRG4;J3QR48	Q14974;J3KTM9	Importin subunit beta-1	KPNB1	sp|Q14974|IMB1_HUMAN Importin subunit beta-1 OS=Homo sapiens OX=9606 GN=KPNB1 PE=1 SV=2;tr|J3KTM9|J3KTM9_HUMAN Importin subunit beta-1 (Fragment) OS=Homo sapiens OX=9606 GN=KPNB1 PE=1 SV=1	5	12	12	12	7	9	6	1	2	1	5	3	4	2	4	10	8	6	11	7	6	5	8	5	0	0	0	0	3	0	0	3	3	5	0	0	6	1	3	2	97.169	876	7	344	0
Q92611;F8WER9	Q92611	ER degradation-enhancing alpha-mannosidase-like protein 1	EDEM1	sp|Q92611|EDEM1_HUMAN ER degradation-enhancing alpha-mannosidase-like protein 1 OS=Homo sapiens OX=9606 GN=EDEM1 PE=1 SV=1	2	14	14	14	5	3	10	1	0	0	0	0	2	0	4	2	11	2	4	11	2	2	9	1	0	0	0	0	0	0	0	1	2	2	0	0	0	3	1	0	73.767	657	21	212	0.00062539
P35610;B1APM4	P35610	Sterol O-acyltransferase 1	SOAT1	sp|P35610|SOAT1_HUMAN Sterol O-acyltransferase 1 OS=Homo sapiens OX=9606 GN=SOAT1 PE=1 SV=3	2	9	9	9	4	4	5	3	1	4	2	0	4	4	3	5	8	5	4	6	4	3	5	4	0	0	0	0	3	0	0	2	3	3	2	0	1	0	3	2	64.734	550		221	0
Q9ULV4;B4E3S0;H0YHL7;F8W1H8;F8VUX3;F8VSA4;F8VRE9;F8VTT6;F8VVB7;F8VV53	Q9ULV4;B4E3S0	Coronin-1C;Coronin	CORO1C	sp|Q9ULV4|COR1C_HUMAN Coronin-1C OS=Homo sapiens OX=9606 GN=CORO1C PE=1 SV=1;tr|B4E3S0|B4E3S0_HUMAN Coronin OS=Homo sapiens OX=9606 GN=CORO1C PE=1 SV=1	10	8	8	8	3	6	2	1	2	4	2	1	1	1	4	7	2	5	6	4	4	6	4	3	0	0	0	0	3	0	0	3	3	1	2	1	2	0	4	2	53.248	474		202	0.00065531
Q658P3;B8ZZX6	Q658P3;B8ZZX6	Metalloreductase STEAP3	STEAP3	sp|Q658P3|STEA3_HUMAN Metalloreductase STEAP3 OS=Homo sapiens OX=9606 GN=STEAP3 PE=1 SV=2;tr|B8ZZX6|B8ZZX6_HUMAN Metalloreductase STEAP3 OS=Homo sapiens OX=9606 GN=STEAP3 PE=1 SV=1	2	13	13	13	4	2	3	2	1	3	3	2	5	4	6	6	10	4	6	6	5	6	6	0	0	0	0	0	0	0	0	3	2	0	3	1	2	3	3	3	54.6	488		306	0.00068729
O75400;A0A7N4I394;F5H578;H7C2N3;H0YG38	O75400;A0A7N4I394	Pre-mRNA-processing factor 40 homolog A	PRPF40A	sp|O75400|PR40A_HUMAN Pre-mRNA-processing factor 40 homolog A OS=Homo sapiens OX=9606 GN=PRPF40A PE=1 SV=2;tr|A0A7N4I394|A0A7N4I394_HUMAN Pre-mRNA-processing factor 40 homolog A OS=Homo sapiens OX=9606 GN=PRPF40A PE=4 SV=1	5	11	11	11	4	7	5	1	2	4	3	2	7	5	5	6	8	5	6	6	3	5	6	2	0	0	0	0	1	0	0	2	3	0	1	1	1	2	5	6	108.8	957	6	255	0
Q96QK1;I3L4S0;A0A1W2PP10;A0A3B3ITD4	Q96QK1	Vacuolar protein sorting-associated protein 35	VPS35	sp|Q96QK1|VPS35_HUMAN Vacuolar protein sorting-associated protein 35 OS=Homo sapiens OX=9606 GN=VPS35 PE=1 SV=2	4	23	23	23	5	10	8	5	3	5	5	2	7	7	5	13	11	9	13	9	7	8	11	9	0	0	0	1	0	1	0	6	6	3	3	1	2	2	5	2	91.706	796	2	365	0
Q9Y287;A0A3B3IUC0;A0A3B3ISG3;A0A3B3ITP9	Q9Y287;A0A3B3IUC0	Integral membrane protein 2B;BRI2, membrane form;BRI2 intracellular domain;BRI2C, soluble form;Bri23 peptide	ITM2B	sp|Q9Y287|ITM2B_HUMAN Integral membrane protein 2B OS=Homo sapiens OX=9606 GN=ITM2B PE=1 SV=1;tr|A0A3B3IUC0|A0A3B3IUC0_HUMAN Integral membrane protein 2 OS=Homo sapiens OX=9606 GN=ITM2B PE=1 SV=1	4	9	9	9	4	9	6	2	1	1	1	0	3	3	3	6	5	3	3	7	5	4	5	4	0	0	0	1	1	0	0	5	6	3	1	0	0	1	1	2	30.338	266	9	204	0
Q15233;A0A7I2V4J2;A0A7I2V5Y7;A0A7I2V535;A0A7I2V4K9;A0A7I2V4N2;A0A7I2V464;C9IZL7;C9JYS8;C9J4X2;H7C367;A0A7I2YQK8	Q15233;A0A7I2V4J2;A0A7I2V5Y7;A0A7I2V535;A0A7I2V4K9;A0A7I2V4N2;A0A7I2V464	Non-POU domain-containing octamer-binding protein	NONO	sp|Q15233|NONO_HUMAN Non-POU domain-containing octamer-binding protein OS=Homo sapiens OX=9606 GN=NONO PE=1 SV=4;tr|A0A7I2V4J2|A0A7I2V4J2_HUMAN Non-POU domain-containing octamer-binding protein OS=Homo sapiens OX=9606 GN=NONO PE=4 SV=1;tr|A0A7I2V5Y7|A0A7I2	12	7	7	7	2	4	3	0	2	2	1	0	2	2	2	4	4	6	6	3	3	5	3	3	0	0	0	1	0	1	0	1	1	3	2	1	1	0	3	2	54.231	471	3	285	0.00067568
P23381;G3V3Y5;G3V3H8;G3V277;H0YJP3;G3V3S7;G3V2Y7;G3V456;G3V5U1;G3V227;G3V3P2;G3V423;G3V3X0;G3V5H5;P78534;G3V4N0;G3V4N8;G3V4C7;G3V2C0;G3V339;G3V313;G3V4S4;G3V3R3;G3V2F2;G3V4Q0;G3V4A3;G3V5W1	P23381	Tryptophan--tRNA ligase, cytoplasmic;T1-TrpRS;T2-TrpRS	WARS	sp|P23381|SYWC_HUMAN Tryptophan--tRNA ligase, cytoplasmic OS=Homo sapiens OX=9606 GN=WARS1 PE=1 SV=2	27	10	10	10	5	7	5	1	2	3	2	1	1	0	5	9	7	5	10	7	5	7	7	4	0	0	0	0	0	0	0	1	4	4	0	0	3	3	5	2	53.165	471		294	0
Q92544;A0A0C4DFM1;F8WCN2;F2Z2L1	Q92544;A0A0C4DFM1	Transmembrane 9 superfamily member 4	TM9SF4	sp|Q92544|TM9S4_HUMAN Transmembrane 9 superfamily member 4 OS=Homo sapiens OX=9606 GN=TM9SF4 PE=1 SV=2;tr|A0A0C4DFM1|A0A0C4DFM1_HUMAN Transmembrane 9 superfamily member OS=Homo sapiens OX=9606 GN=TM9SF4 PE=1 SV=1	4	9	9	9	4	5	3	2	1	1	3	1	4	1	5	7	5	7	8	4	5	8	4	2	0	0	0	0	1	0	0	0	1	1	2	2	1	1	5	2	74.518	642	1	265	0
Q8NF91;A0A0C4DG40;E7ENN3;A0A5F9ZI52;F5GYQ7;A0A5F9ZHD7;F5H4Q0;A0A5F9ZHR3;F5GXQ8;H0YFT4;E9PEL9;A0A087WYJ5;F5H422	Q8NF91;A0A0C4DG40;E7ENN3	Nesprin-1	SYNE1	sp|Q8NF91|SYNE1_HUMAN Nesprin-1 OS=Homo sapiens OX=9606 GN=SYNE1 PE=1 SV=4;tr|A0A0C4DG40|A0A0C4DG40_HUMAN Nesprin-1 OS=Homo sapiens OX=9606 GN=SYNE1 PE=1 SV=1;tr|E7ENN3|E7ENN3_HUMAN Nesprin-1 OS=Homo sapiens OX=9606 GN=SYNE1 PE=1 SV=2	13	11	11	11	1	2	0	0	0	0	1	1	4	1	0	2	1	1	3	1	2	3	3	0	0	0	0	0	0	0	0	0	0	0	0	0	0	0	2	1	1011.1	8797	6	46	0.004949
Q9H4A4;A6NKB8;C9JMZ3;A0A087WU27;A0A087WUS4;H7C2T3	Q9H4A4;A6NKB8	Aminopeptidase B	RNPEP	sp|Q9H4A4|AMPB_HUMAN Aminopeptidase B OS=Homo sapiens OX=9606 GN=RNPEP PE=1 SV=2;tr|A6NKB8|A6NKB8_HUMAN Aminopeptidase B OS=Homo sapiens OX=9606 GN=RNPEP PE=1 SV=1	6	24	24	24	5	6	10	6	5	9	4	0	7	4	6	7	13	7	8	11	7	8	14	8	1	0	0	0	0	0	1	4	7	2	0	1	2	2	1	0	72.595	650	4	315	0
Q8IZA0;E7EN73;C9J519;B1AN15;H0Y4S8;C9JVB2;B4DYG9	Q8IZA0;E7EN73;C9J519	Dyslexia-associated protein KIAA0319-like protein	KIAA0319L	sp|Q8IZA0|K319L_HUMAN Dyslexia-associated protein KIAA0319-like protein OS=Homo sapiens OX=9606 GN=KIAA0319L PE=1 SV=2;tr|E7EN73|E7EN73_HUMAN Dyslexia-associated protein KIAA0319-like protein (Fragment) OS=Homo sapiens OX=9606 GN=KIAA0319L PE=1 SV=1;tr|C9J	7	19	19	19	8	8	10	1	3	4	2	3	4	2	10	7	14	13	9	11	11	7	13	2	0	0	0	1	0	0	0	2	3	0	1	0	0	1	1	0	115.66	1049	159	252	0
P84098;A0A7I2V638;A0A7I2V4U6;A0A7I2V2L0;A0A7I2V512;J3QR09;J3KTE4;A0A7I2YQG2	P84098;A0A7I2V638;A0A7I2V4U6;A0A7I2V2L0;A0A7I2V512;J3QR09;J3KTE4;A0A7I2YQG2	60S ribosomal protein L19;Ribosomal protein L19	RPL19	sp|P84098|RL19_HUMAN 60S ribosomal protein L19 OS=Homo sapiens OX=9606 GN=RPL19 PE=1 SV=1;tr|A0A7I2V638|A0A7I2V638_HUMAN 60S ribosomal protein L19 OS=Homo sapiens OX=9606 GN=RPL19 PE=4 SV=1;tr|A0A7I2V4U6|A0A7I2V4U6_HUMAN 60S ribosomal protein L19 OS=Homo s	8	3	3	3	1	1	1	2	2	1	1	1	1	1	1	1	1	2	2	1	1	2	1	1	0	0	0	1	1	1	0	1	1	1	1	2	1	1	1	1	23.466	196	3	134	0
Q8NBK3;F5GXA0;E9PF05	Q8NBK3;F5GXA0	Sulfatase-modifying factor 1	SUMF1	sp|Q8NBK3|SUMF1_HUMAN Formylglycine-generating enzyme OS=Homo sapiens OX=9606 GN=SUMF1 PE=1 SV=3;tr|F5GXA0|F5GXA0_HUMAN Formylglycine-generating enzyme OS=Homo sapiens OX=9606 GN=SUMF1 PE=1 SV=1	3	9	9	9	7	6	5	2	3	5	4	1	4	2	4	6	5	5	7	5	4	6	5	3	0	0	0	0	1	0	0	3	4	4	1	1	0	3	4	2	40.556	374	78	284	0
P42166	P42166	Lamina-associated polypeptide 2, isoform alpha;Thymopoietin;Thymopentin	TMPO	sp|P42166|LAP2A_HUMAN Lamina-associated polypeptide 2, isoform alpha OS=Homo sapiens OX=9606 GN=TMPO PE=1 SV=2	1	13	13	6	5	5	5	2	1	3	2	1	4	3	5	5	7	7	7	7	6	3	8	6	0	0	0	1	0	1	0	0	2	0	1	0	2	1	5	4	75.491	694	5	246	0
Q8NF50;A2A369;E9PDJ4;A2A370;Q96N67;A0A1B0GWE0;C9J613;C9J7A3	Q8NF50;A2A369	Dedicator of cytokinesis protein 8	DOCK8	sp|Q8NF50|DOCK8_HUMAN Dedicator of cytokinesis protein 8 OS=Homo sapiens OX=9606 GN=DOCK8 PE=1 SV=3;tr|A2A369|A2A369_HUMAN Dedicator of cytokinesis protein 8 OS=Homo sapiens OX=9606 GN=DOCK8 PE=1 SV=1	8	39	39	38	4	16	7	5	9	17	3	1	12	11	5	19	15	7	21	8	5	15	9	8	0	0	0	0	1	0	0	1	3	2	4	1	2	4	5	6	238.53	2099	9	441	0
O43776;K7EPK2;K7EQ35;K7EJ19;K7EIU7;K7EMQ6	O43776	Asparagine--tRNA ligase, cytoplasmic	NARS	sp|O43776|SYNC_HUMAN Asparagine--tRNA ligase, cytoplasmic OS=Homo sapiens OX=9606 GN=NARS1 PE=1 SV=1	6	13	13	13	6	8	8	1	3	9	3	3	5	1	8	9	8	10	10	7	8	8	10	8	1	0	0	0	0	0	0	1	5	6	3	1	2	2	4	2	62.942	548	3	346	0
O15460;E7ENX0;E7EPI9;C9JX45;A8MXE0;E7ERI1;C9JCP0;C9JN43;C9JIG4	O15460	Prolyl 4-hydroxylase subunit alpha-2	P4HA2	sp|O15460|P4HA2_HUMAN Prolyl 4-hydroxylase subunit alpha-2 OS=Homo sapiens OX=9606 GN=P4HA2 PE=1 SV=1	9	17	17	17	7	0	5	0	1	0	0	0	1	0	10	10	14	10	8	11	10	7	13	0	0	0	0	0	0	0	0	1	0	0	1	0	0	0	0	0	60.901	535	51	213	0
A0A0G2JM84;A0A0G2JPU4	A0A0G2JM84;A0A0G2JPU4			tr|A0A0G2JM84|A0A0G2JM84_HUMAN Leukocyte immunoglobulin-like receptor subfamily B member 4 OS=Homo sapiens OX=9606 GN=LILRB4 PE=1 SV=1;tr|A0A0G2JPU4|A0A0G2JPU4_HUMAN Leukocyte immunoglobulin-like receptor subfamily B member 4 OS=Homo sapiens OX=9606 GN=LIL	2	23	3	0	11	12	9	9	9	8	8	7	7	5	11	12	12	12	13	11	13	12	11	4	0	2	3	6	5	5	0	4	6	13	9	8	10	9	15	11	49.211	448		86	0.00069493
P51148;K7ENY4	P51148;K7ENY4	Ras-related protein Rab-5C	RAB5C	sp|P51148|RAB5C_HUMAN Ras-related protein Rab-5C OS=Homo sapiens OX=9606 GN=RAB5C PE=1 SV=2;tr|K7ENY4|K7ENY4_HUMAN Ras-related protein Rab-5C (Fragment) OS=Homo sapiens OX=9606 GN=RAB5C PE=1 SV=1	2	6	6	2	4	5	3	0	3	3	2	1	4	2	5	5	5	6	6	6	6	6	5	3	0	0	0	0	0	0	0	2	2	2	2	0	1	1	4	2	23.482	216	2	235	0.00070621
A6NLH6;Q9P003	A6NLH6;Q9P003	Protein cornichon homolog 4	CNIH4	tr|A6NLH6|A6NLH6_HUMAN Protein cornichon homolog 4 OS=Homo sapiens OX=9606 GN=CNIH4 PE=1 SV=1;sp|Q9P003|CNIH4_HUMAN Protein cornichon homolog 4 OS=Homo sapiens OX=9606 GN=CNIH4 PE=1 SV=1	2	1	1	1	1	1	1	1	1	1	1	0	1	0	1	1	1	1	1	1	1	1	1	1	0	0	0	0	0	0	0	1	1	1	1	1	0	0	1	1	15.771	137	3	121	0.00058824
B1AK88;P47756;B1AK87;B1AK85;A0A6I8PRV6	B1AK88;P47756;B1AK87;B1AK85	F-actin-capping protein subunit beta	CAPZB	tr|B1AK88|B1AK88_HUMAN F-actin-capping protein subunit beta OS=Homo sapiens OX=9606 GN=CAPZB PE=1 SV=1;sp|P47756|CAPZB_HUMAN F-actin-capping protein subunit beta OS=Homo sapiens OX=9606 GN=CAPZB PE=1 SV=4;tr|B1AK87|B1AK87_HUMAN F-actin-capping protein subu	5	15	15	15	6	6	2	7	5	9	6	4	5	4	7	7	3	6	8	3	6	8	1	1	0	0	0	0	0	0	0	1	1	6	7	1	2	1	2	3	33.781	301	3	290	0
P49591;Q5T5C7	P49591;Q5T5C7	Serine--tRNA ligase, cytoplasmic	SARS	sp|P49591|SYSC_HUMAN Serine--tRNA ligase, cytoplasmic OS=Homo sapiens OX=9606 GN=SARS1 PE=1 SV=3;tr|Q5T5C7|Q5T5C7_HUMAN Seryl-tRNA synthetase OS=Homo sapiens OX=9606 GN=SARS1 PE=1 SV=1	2	15	15	15	5	8	4	0	1	4	1	0	5	1	4	9	8	1	9	4	5	7	7	5	0	0	0	0	0	0	0	5	5	2	1	0	0	0	2	1	58.777	514	1	206	0.00063898
P08631;J3KPD6;H0Y3C5	P08631;J3KPD6;H0Y3C5	Tyrosine-protein kinase HCK;Non-specific protein-tyrosine kinase	HCK	sp|P08631|HCK_HUMAN Tyrosine-protein kinase HCK OS=Homo sapiens OX=9606 GN=HCK PE=1 SV=5;tr|J3KPD6|J3KPD6_HUMAN Tyrosine-protein kinase OS=Homo sapiens OX=9606 GN=HCK PE=1 SV=1;tr|H0Y3C5|H0Y3C5_HUMAN Tyrosine-protein kinase OS=Homo sapiens OX=9606 GN=HCK P	3	17	17	14	4	10	2	0	2	3	3	0	5	2	5	12	8	7	14	6	10	11	8	3	0	0	0	0	0	0	0	0	1	1	2	1	1	2	4	3	59.599	526		314	0
A0A182DWE9;A0A140T915;A0A140T9Y2;A0A140T9T6	A0A182DWE9;A0A140T915;A0A140T9Y2;A0A140T9T6			tr|A0A182DWE9|A0A182DWE9_HUMAN HLA class II histocompatibility antigen DP beta chain OS=Homo sapiens OX=9606 GN=HLA-DPB1 PE=1 SV=1;tr|A0A140T915|A0A140T915_HUMAN HLA class II histocompatibility antigen, DP beta 1 chain (Fragment) OS=Homo sapiens OX=9606 GN	4	8	3	3	7	3	3	2	3	3	0	0	5	1	5	3	4	6	2	3	5	3	4	3	0	0	0	0	0	0	0	4	4	2	3	2	2	2	4	0	29.357	258	1	82	0
Q9BUJ2;A0A0A0MRA5;B7Z4B8;M0R3F1;M0QYZ0;M0QYI8;M0R0K8;M0R203;M0QYM5;M0QZV6	Q9BUJ2;A0A0A0MRA5;B7Z4B8;M0R3F1;M0QYZ0	Heterogeneous nuclear ribonucleoprotein U-like protein 1	HNRNPUL1	sp|Q9BUJ2|HNRL1_HUMAN Heterogeneous nuclear ribonucleoprotein U-like protein 1 OS=Homo sapiens OX=9606 GN=HNRNPUL1 PE=1 SV=2;tr|A0A0A0MRA5|A0A0A0MRA5_HUMAN Heterogeneous nuclear ribonucleoprotein U-like protein 1 OS=Homo sapiens OX=9606 GN=HNRNPUL1 PE=1 SV	10	15	15	15	5	5	3	1	1	5	2	1	2	3	6	10	3	6	12	4	5	10	6	4	0	0	0	0	0	1	0	2	2	1	1	0	1	1	2	3	95.737	856		273	0
Q9UK23;K7EPH3;K7EL75;K7EJ25;K7ERI4	Q9UK23;K7EPH3	N-acetylglucosamine-1-phosphodiester alpha-N-acetylglucosaminidase	NAGPA	sp|Q9UK23|NAGPA_HUMAN N-acetylglucosamine-1-phosphodiester alpha-N-acetylglucosaminidase OS=Homo sapiens OX=9606 GN=NAGPA PE=1 SV=2;tr|K7EPH3|K7EPH3_HUMAN N-acetylglucosamine-1-phosphodiester alpha-N-acetylglucosaminidase (Fragment) OS=Homo sapiens OX=9606	5	13	13	13	5	6	8	7	4	5	8	6	3	2	5	3	8	7	5	6	6	3	8	2	0	0	1	1	1	1	0	2	3	4	2	0	0	0	0	0	56.072	515	47	240	0
P51659;A0A2R8YD50;A0A2R8Y7L2;E7ET17;E7EPL9;E7ER27;A0A2R8YDT8;A0A2R8YF45;A0A2R8YEG2;A0A2R8Y7W2	P51659;A0A2R8YD50;A0A2R8Y7L2;E7ET17;E7EPL9;E7ER27	Peroxisomal multifunctional enzyme type 2;(3R)-hydroxyacyl-CoA dehydrogenase;Enoyl-CoA hydratase 2	HSD17B4	sp|P51659|DHB4_HUMAN Peroxisomal multifunctional enzyme type 2 OS=Homo sapiens OX=9606 GN=HSD17B4 PE=1 SV=3;tr|A0A2R8YD50|A0A2R8YD50_HUMAN Peroxisomal multifunctional enzyme type 2 OS=Homo sapiens OX=9606 GN=HSD17B4 PE=1 SV=1;tr|A0A2R8Y7L2|A0A2R8Y7L2_HUMAN	10	19	19	19	3	9	3	0	4	7	0	1	8	5	2	8	5	4	12	5	4	6	4	6	0	0	0	0	2	0	0	3	4	2	2	3	0	0	5	5	79.685	736	3	270	0
P59998;F8WCF6;R4GN08;H7C0A3;F8WDD7;A0A0A6YYG9;F8WDW3;F8WE39	P59998;F8WCF6;R4GN08;H7C0A3	Actin-related protein 2/3 complex subunit 4	ARPC4;ARPC4-TTLL3	sp|P59998|ARPC4_HUMAN Actin-related protein 2/3 complex subunit 4 OS=Homo sapiens OX=9606 GN=ARPC4 PE=1 SV=3;tr|F8WCF6|F8WCF6_HUMAN Actin-related protein 2/3 complex subunit 4 OS=Homo sapiens OX=9606 GN=ARPC4-TTLL3 PE=3 SV=1;tr|R4GN08|R4GN08_HUMAN Actin-re	8	9	9	9	4	4	5	3	2	4	4	2	6	5	4	6	4	3	4	4	4	4	5	3	1	0	0	1	1	1	0	2	2	3	3	2	2	2	2	3	19.667	168	4	258	0
P00491;G3V5M2;G3V393;G3V2H3	P00491;G3V5M2	Purine nucleoside phosphorylase	PNP	sp|P00491|PNPH_HUMAN Purine nucleoside phosphorylase OS=Homo sapiens OX=9606 GN=PNP PE=1 SV=2;tr|G3V5M2|G3V5M2_HUMAN Inosine-guanosine phosphorylase (Fragment) OS=Homo sapiens OX=9606 GN=PNP PE=1 SV=1	4	11	11	11	5	8	5	3	1	6	2	0	3	1	5	10	6	8	10	6	7	9	5	6	0	0	0	1	1	1	0	4	6	4	1	1	1	1	2	1	32.118	289		352	0.00068587
H0Y886;O43674;E7EWP0	H0Y886;O43674;E7EWP0	NADH dehydrogenase [ubiquinone] 1 beta subcomplex subunit 5, mitochondrial	NDUFB5	tr|H0Y886|H0Y886_HUMAN Complex I-SGDH (Fragment) OS=Homo sapiens OX=9606 GN=NDUFB5 PE=1 SV=1;sp|O43674|NDUB5_HUMAN NADH dehydrogenase [ubiquinone] 1 beta subcomplex subunit 5, mitochondrial OS=Homo sapiens OX=9606 GN=NDUFB5 PE=1 SV=1;tr|E7EWP0|E7EWP0_HUMAN	3	4	4	4	2	3	2	1	0	0	1	0	1	1	3	3	3	3	3	3	2	3	3	1	0	0	0	0	0	0	0	0	1	1	1	0	1	2	2	2	23.434	206		138	0
P62136;A0A7I2V4F7;P36873;E9PMD7;F8VYE8;F8W0W8;F8VR82;A0A087WYY5;E7ETD8;C9J9S3;C9JP48;F8W0V8;F8WE71;H0Y3Y6;F8W1A0	P62136;A0A7I2V4F7;P36873;E9PMD7;F8VYE8;F8W0W8;F8VR82;A0A087WYY5;E7ETD8	Serine/threonine-protein phosphatase PP1-alpha catalytic subunit;Serine/threonine-protein phosphatase PP1-gamma catalytic subunit;Serine/threonine-protein phosphatase	PPP1CA;PPP1CC;PPP1CB	sp|P62136|PP1A_HUMAN Serine/threonine-protein phosphatase PP1-alpha catalytic subunit OS=Homo sapiens OX=9606 GN=PPP1CA PE=1 SV=1;tr|A0A7I2V4F7|A0A7I2V4F7_HUMAN Serine/threonine-protein phosphatase PP1-alpha catalytic subunit OS=Homo sapiens OX=9606 GN=PPP	15	10	10	4	3	7	5	0	2	5	6	1	6	2	5	7	5	6	7	5	5	6	5	7	0	0	0	0	1	0	0	4	5	2	3	0	2	1	2	2	37.512	330	1	275	0
P11413;E7EUI8;E7EM57;E9PD92	P11413;E7EUI8;E7EM57	Glucose-6-phosphate 1-dehydrogenase	G6PD	sp|P11413|G6PD_HUMAN Glucose-6-phosphate 1-dehydrogenase OS=Homo sapiens OX=9606 GN=G6PD PE=1 SV=4;tr|E7EUI8|E7EUI8_HUMAN Glucose-6-phosphate 1-dehydrogenase (Fragment) OS=Homo sapiens OX=9606 GN=G6PD PE=1 SV=8;tr|E7EM57|E7EM57_HUMAN Glucose-6-phosphate 1-	4	21	21	21	5	9	7	4	5	8	1	1	3	3	7	12	10	7	13	10	5	10	11	5	0	0	0	0	3	0	0	3	6	5	3	2	3	2	3	3	59.256	515	4	359	0
P02749;J3QRN2;J3QLI0;J3KS17	P02749	Beta-2-glycoprotein 1	APOH	sp|P02749|APOH_HUMAN Beta-2-glycoprotein 1 OS=Homo sapiens OX=9606 GN=APOH PE=1 SV=3	4	12	10	10	7	7	6	2	3	4	9	7	5	3	8	4	7	7	7	7	5	5	5	4	0	0	2	2	3	1	0	5	5	3	0	1	0	0	1	1	38.298	345	63	234	0
Q9Y2Q3;E9PFN5;C9JNT3	Q9Y2Q3;E9PFN5	Glutathione S-transferase kappa 1	GSTK1	sp|Q9Y2Q3|GSTK1_HUMAN Glutathione S-transferase kappa 1 OS=Homo sapiens OX=9606 GN=GSTK1 PE=1 SV=3;tr|E9PFN5|E9PFN5_HUMAN Glutathione S-transferase kappa OS=Homo sapiens OX=9606 GN=GSTK1 PE=1 SV=1	3	6	6	6	5	6	5	2	2	3	5	3	4	4	4	6	5	5	5	5	5	4	5	2	0	0	0	0	0	0	0	2	3	2	1	1	4	5	2	1	25.497	226	3	309	0
P13667;A0A499FI48	P13667;A0A499FI48	Protein disulfide-isomerase A4	PDIA4	sp|P13667|PDIA4_HUMAN Protein disulfide-isomerase A4 OS=Homo sapiens OX=9606 GN=PDIA4 PE=1 SV=2;tr|A0A499FI48|A0A499FI48_HUMAN Protein disulfide-isomerase OS=Homo sapiens OX=9606 GN=PDIA4 PE=1 SV=1	2	15	15	15	7	10	4	0	2	3	2	0	6	3	8	12	6	6	14	5	8	11	8	6	0	1	0	0	0	0	0	3	5	1	1	1	0	0	3	2	72.932	645	7	332	0
Q96A25;B7Z779;K7ERE2	Q96A25;B7Z779;K7ERE2	Transmembrane protein 106A	TMEM106A	sp|Q96A25|T106A_HUMAN Transmembrane protein 106A OS=Homo sapiens OX=9606 GN=TMEM106A PE=1 SV=1;tr|B7Z779|B7Z779_HUMAN Transmembrane protein 106A OS=Homo sapiens OX=9606 GN=TMEM106A PE=1 SV=1;tr|K7ERE2|K7ERE2_HUMAN Transmembrane protein 106A (Fragment) OS=H	3	5	5	5	4	1	3	1	0	1	1	1	1	1	4	2	3	4	3	3	4	3	4	1	0	0	0	1	1	1	0	1	1	3	1	0	1	2	1	1	28.92	262	14	120	0.0013095
Q9H1A3;Q8TD49;H3BN86;H3BM54;H3BPE9;H3BQD2;H3BTS9	Q9H1A3;Q8TD49;H3BN86	Methyltransferase-like protein 9	METTL9;PAP1	sp|Q9H1A3|METL9_HUMAN Methyltransferase-like protein 9 OS=Homo sapiens OX=9606 GN=METTL9 PE=1 SV=1;tr|Q8TD49|Q8TD49_HUMAN Methyltransferase-like protein 9 OS=Homo sapiens OX=9606 GN=METTL9 PE=1 SV=1;tr|H3BN86|H3BN86_HUMAN Methyltransferase-like protein 9 (	7	9	9	9	4	8	5	3	4	4	1	0	4	3	4	9	5	4	6	7	5	5	5	4	0	0	0	1	0	0	0	4	6	3	3	0	0	3	2	0	36.536	318	131	228	0
Q86VP6;A0A0C4DGH5;H0YH27	Q86VP6;A0A0C4DGH5	Cullin-associated NEDD8-dissociated protein 1	CAND1	sp|Q86VP6|CAND1_HUMAN Cullin-associated NEDD8-dissociated protein 1 OS=Homo sapiens OX=9606 GN=CAND1 PE=1 SV=2;tr|A0A0C4DGH5|A0A0C4DGH5_HUMAN Cullin-associated NEDD8-dissociated protein 1 (Fragment) OS=Homo sapiens OX=9606 GN=CAND1 PE=1 SV=1	3	21	21	21	7	10	9	4	4	9	5	2	9	6	7	13	15	6	14	12	5	7	12	13	0	0	0	0	0	0	0	3	5	4	3	1	3	1	6	4	136.37	1230	2	417	0
Q9UM01;H0YJ95;G3V4Z6;G3V2K0;G3V362;G3V2L0;G3V5W2;G3V273;G3V4U1;D6RFE5;G3V2H8	Q9UM01;H0YJ95;G3V4Z6;G3V2K0	Y+L amino acid transporter 1	SLC7A7	sp|Q9UM01|YLAT1_HUMAN Y+L amino acid transporter 1 OS=Homo sapiens OX=9606 GN=SLC7A7 PE=1 SV=2;tr|H0YJ95|H0YJ95_HUMAN Y+L amino acid transporter 1 (Fragment) OS=Homo sapiens OX=9606 GN=SLC7A7 PE=1 SV=1;tr|G3V4Z6|G3V4Z6_HUMAN Y+L amino acid transporter 1 OS	11	4	3	3	3	3	3	2	0	1	1	0	1	0	4	4	2	4	4	2	4	4	3	1	0	0	0	0	0	0	0	0	0	0	0	0	1	1	1	0	55.99	511	2	113	0.0005144
A0A087WXP0	A0A087WXP0		AZU1	tr|A0A087WXP0|A0A087WXP0_HUMAN Azurocidin OS=Homo sapiens OX=9606 GN=AZU1 PE=1 SV=1	1	8	1	1	5	6	5	0	3	3	4	2	5	5	4	6	6	4	5	6	5	5	6	4	0	0	0	0	1	0	0	3	3	5	5	2	3	4	4	4	16.423	150		43	0
Q99519;E9PIF4	Q99519;E9PIF4	Sialidase-1	NEU1	sp|Q99519|NEUR1_HUMAN Sialidase-1 OS=Homo sapiens OX=9606 GN=NEU1 PE=1 SV=1;tr|E9PIF4|E9PIF4_HUMAN Exo-alpha-sialidase OS=Homo sapiens OX=9606 GN=NEU1 PE=1 SV=1	2	10	10	10	7	6	4	1	1	3	1	0	5	2	6	6	5	6	6	5	6	6	4	4	0	0	0	1	1	0	0	3	4	1	3	0	1	2	4	2	45.467	415	37	208	0
Q8WXI8;A6NHA5	Q8WXI8	C-type lectin domain family 4 member D	CLEC4D	sp|Q8WXI8|CLC4D_HUMAN C-type lectin domain family 4 member D OS=Homo sapiens OX=9606 GN=CLEC4D PE=1 SV=2	2	7	7	7	6	3	2	1	3	4	3	1	4	3	7	7	6	7	6	5	7	6	5	2	0	0	0	1	1	0	0	2	3	2	3	0	1	3	5	3	24.704	215	67	210	0
P01871	P01871	Ig mu chain C region	IGHM	sp|P01871|IGHM_HUMAN Immunoglobulin heavy constant mu OS=Homo sapiens OX=9606 GN=IGHM PE=1 SV=4	1	15	15	15	4	4	4	1	0	0	2	2	3	1	8	7	8	8	8	6	8	10	7	0	0	0	0	0	0	0	0	2	1	2	0	0	0	0	1	1	49.439	453	68	236	0
Q9H8H3;H0YI09;F8VQX6	Q9H8H3;H0YI09;F8VQX6	Methyltransferase-like protein 7A	METTL7A	sp|Q9H8H3|MET7A_HUMAN Methyltransferase-like protein 7A OS=Homo sapiens OX=9606 GN=METTL7A PE=1 SV=1;tr|H0YI09|H0YI09_HUMAN Methyltransferase-like protein 7A (Fragment) OS=Homo sapiens OX=9606 GN=METTL7A PE=1 SV=1;tr|F8VQX6|F8VQX6_HUMAN Methyltransferase-l	3	6	6	6	2	4	2	1	1	2	1	1	2	2	3	4	3	4	5	2	4	3	4	3	0	0	0	1	0	0	0	3	3	0	2	1	1	1	1	1	28.319	244		169	0
Q05209;H0YC15;F8WB51;H3BM04;C9J1X8;C9JJC1	Q05209	Tyrosine-protein phosphatase non-receptor type 12	PTPN12	sp|Q05209|PTN12_HUMAN Tyrosine-protein phosphatase non-receptor type 12 OS=Homo sapiens OX=9606 GN=PTPN12 PE=1 SV=3	6	17	17	17	2	6	4	0	0	1	1	0	4	3	4	9	8	2	12	5	3	11	6	6	0	0	0	1	1	1	0	0	0	0	1	0	3	2	4	1	88.105	780	5	223	0
Q8TEQ8	Q8TEQ8	GPI ethanolamine phosphate transferase 3	PIGO	sp|Q8TEQ8|PIGO_HUMAN GPI ethanolamine phosphate transferase 3 OS=Homo sapiens OX=9606 GN=PIGO PE=1 SV=3	1	17	17	17	11	12	9	0	1	1	1	0	4	1	13	11	10	13	11	10	9	10	9	4	0	0	0	0	0	0	0	4	6	1	0	0	1	2	6	3	118.7	1089	41	360	0
Q9UJZ1;A0A087WYB4;F2Z2I8	Q9UJZ1;A0A087WYB4	Stomatin-like protein 2, mitochondrial	STOML2	sp|Q9UJZ1|STML2_HUMAN Stomatin-like protein 2, mitochondrial OS=Homo sapiens OX=9606 GN=STOML2 PE=1 SV=1;tr|A0A087WYB4|A0A087WYB4_HUMAN Stomatin-like protein 2, mitochondrial OS=Homo sapiens OX=9606 GN=STOML2 PE=1 SV=1	3	10	10	10	3	9	3	0	0	2	3	0	5	5	4	6	2	5	7	4	4	4	4	1	0	0	0	1	2	1	0	1	1	0	0	0	2	5	4	5	38.534	356	10	279	0
Q16719;A0A087X297;B8ZZA3;A0A087WYQ7;A0A087WYM2	Q16719	Kynureninase	KYNU	sp|Q16719|KYNU_HUMAN Kynureninase OS=Homo sapiens OX=9606 GN=KYNU PE=1 SV=1	5	11	11	11	1	4	3	1	1	1	1	0	1	1	4	7	5	5	8	6	6	6	6	1	0	0	0	0	0	0	0	0	0	7	2	1	7	5	4	2	52.351	465	15	210	0
Q13093	Q13093	Platelet-activating factor acetylhydrolase	PLA2G7	sp|Q13093|PAFA_HUMAN Platelet-activating factor acetylhydrolase OS=Homo sapiens OX=9606 GN=PLA2G7 PE=1 SV=1	1	16	16	16	7	9	6	0	0	0	0	0	0	1	7	1	4	7	4	8	4	4	6	0	0	0	0	0	0	0	0	0	0	6	4	0	3	6	3	0	50.077	441	3	210	0
P33908	P33908	Mannosyl-oligosaccharide 1,2-alpha-mannosidase IA	MAN1A1	sp|P33908|MA1A1_HUMAN Mannosyl-oligosaccharide 1,2-alpha-mannosidase IA OS=Homo sapiens OX=9606 GN=MAN1A1 PE=1 SV=3	1	13	13	13	5	10	6	0	1	1	2	0	6	3	6	9	8	7	8	9	6	3	8	3	0	0	0	0	1	0	0	5	3	1	0	0	2	3	4	2	72.968	653	1	306	0
P61313;A0A2R8YEM3;E7EQV9;E7ENU7	P61313;A0A2R8YEM3;E7EQV9;E7ENU7	60S ribosomal protein L15;Ribosomal protein L15	RPL15	sp|P61313|RL15_HUMAN 60S ribosomal protein L15 OS=Homo sapiens OX=9606 GN=RPL15 PE=1 SV=2;tr|A0A2R8YEM3|A0A2R8YEM3_HUMAN Ribosomal protein L15 (Fragment) OS=Homo sapiens OX=9606 GN=RPL15 PE=1 SV=1;tr|E7EQV9|E7EQV9_HUMAN Ribosomal protein L15 (Fragment) OS=	4	3	3	1	1	3	2	1	1	1	2	1	3	1	2	3	2	2	3	2	2	3	2	2	0	0	0	0	0	0	0	2	1	0	1	0	2	1	3	1	24.146	204		145	0
Q92643;A6NEM5;B1AK81;S4R3M5	Q92643;A6NEM5;B1AK81	GPI-anchor transamidase	PIGK	sp|Q92643|GPI8_HUMAN GPI-anchor transamidase OS=Homo sapiens OX=9606 GN=PIGK PE=1 SV=2;tr|A6NEM5|A6NEM5_HUMAN GPI-anchor transamidase OS=Homo sapiens OX=9606 GN=PIGK PE=1 SV=1;tr|B1AK81|B1AK81_HUMAN GPI-anchor transamidase OS=Homo sapiens OX=9606 GN=PIGK P	4	11	11	11	2	9	3	0	3	1	0	0	7	2	4	8	4	4	9	7	5	6	5	3	0	0	0	0	0	0	0	1	3	1	3	1	0	2	6	3	45.251	395	3	265	0
Q9NZC3;H3BNA5;H3BU22;H3BRL5	Q9NZC3	Glycerophosphodiester phosphodiesterase 1	GDE1	sp|Q9NZC3|GDE1_HUMAN Glycerophosphodiester phosphodiesterase 1 OS=Homo sapiens OX=9606 GN=GDE1 PE=1 SV=1	4	10	10	10	3	5	6	0	2	2	0	0	1	0	4	4	8	5	3	8	5	3	7	2	0	0	0	1	1	0	0	3	3	0	2	1	0	0	0	0	37.718	331	12	192	0
Q9H813	Q9H813	Transmembrane protein 206	TMEM206	sp|Q9H813|PACC1_HUMAN Proton-activated chloride channel OS=Homo sapiens OX=9606 GN=PACC1 PE=1 SV=1	1	9	9	9	7	2	6	2	4	1	4	2	3	0	7	6	6	8	6	7	6	4	5	3	0	0	0	3	1	1	0	2	2	3	2	0	2	4	4	0	40.043	350	84	213	0
Q04656	Q04656	Copper-transporting ATPase 1	ATP7A	sp|Q04656|ATP7A_HUMAN Copper-transporting ATPase 1 OS=Homo sapiens OX=9606 GN=ATP7A PE=1 SV=4	1	16	16	16	5	6	6	0	0	0	2	0	2	1	3	7	9	7	7	9	5	7	7	0	0	0	0	0	0	0	0	0	1	0	0	0	1	2	0	0	163.37	1500		221	0
P28676;H7BXD5;H7C2Z6;C9JIZ3;C9JV47;C9JWQ8	P28676;H7BXD5;H7C2Z6	Grancalcin	GCA	sp|P28676|GRAN_HUMAN Grancalcin OS=Homo sapiens OX=9606 GN=GCA PE=1 SV=2;tr|H7BXD5|H7BXD5_HUMAN Grancalcin OS=Homo sapiens OX=9606 GN=GCA PE=1 SV=1;tr|H7C2Z6|H7C2Z6_HUMAN Grancalcin (Fragment) OS=Homo sapiens OX=9606 GN=GCA PE=1 SV=1	6	7	7	7	6	4	5	4	2	3	3	2	3	3	5	5	4	5	5	4	6	5	5	4	0	0	0	0	1	0	0	3	3	1	0	0	3	4	3	3	24.01	217	2	268	0.00069589
Q9BSJ8;F8VZB1	Q9BSJ8	Extended synaptotagmin-1	ESYT1	sp|Q9BSJ8|ESYT1_HUMAN Extended synaptotagmin-1 OS=Homo sapiens OX=9606 GN=ESYT1 PE=1 SV=1	2	23	23	23	4	10	3	2	3	8	3	0	5	5	4	12	6	6	14	5	6	5	8	8	0	0	0	0	0	0	0	3	2	1	2	2	1	1	0	0	122.85	1104	6	267	0
Q6ZNJ1;A0A494C1V1;H0Y764;H7C3Y7;H7C354;H7C408	Q6ZNJ1;A0A494C1V1;H0Y764	Neurobeachin-like protein 2	NBEAL2	sp|Q6ZNJ1|NBEL2_HUMAN Neurobeachin-like protein 2 OS=Homo sapiens OX=9606 GN=NBEAL2 PE=1 SV=2;tr|A0A494C1V1|A0A494C1V1_HUMAN Neurobeachin-like protein 2 OS=Homo sapiens OX=9606 GN=NBEAL2 PE=1 SV=1;tr|H0Y764|H0Y764_HUMAN Neurobeachin-like protein 2 (Fragmen	6	38	38	38	7	17	8	6	5	10	5	1	16	11	8	20	14	8	25	13	6	16	15	10	0	0	0	0	1	0	0	3	4	2	2	1	2	1	8	6	302.51	2754	10	481	0
Q16891;B9A067	Q16891;B9A067	MICOS complex subunit MIC60	IMMT	sp|Q16891|MIC60_HUMAN MICOS complex subunit MIC60 OS=Homo sapiens OX=9606 GN=IMMT PE=1 SV=1;tr|B9A067|B9A067_HUMAN MICOS complex subunit MIC60 OS=Homo sapiens OX=9606 GN=IMMT PE=1 SV=2	2	15	15	2	6	11	2	1	1	3	1	1	10	9	4	8	4	5	10	3	6	7	3	1	0	0	0	0	0	0	0	0	0	0	0	0	3	4	5	5	83.677	758	1	292	0
Q92945;A0A087WTP3;M0R0I5;M0QYH3;M0QXW7;M0R0C6;M0R3J3;M0R251;M0QYG1;M0R263	Q92945;A0A087WTP3	Far upstream element-binding protein 2	KHSRP	sp|Q92945|FUBP2_HUMAN Far upstream element-binding protein 2 OS=Homo sapiens OX=9606 GN=KHSRP PE=1 SV=4;tr|A0A087WTP3|A0A087WTP3_HUMAN Far upstream element-binding protein 2 OS=Homo sapiens OX=9606 GN=KHSRP PE=1 SV=1	10	15	15	14	4	8	5	1	5	8	3	2	5	1	6	9	7	9	12	6	8	10	8	1	0	0	0	0	0	0	0	0	0	2	2	1	1	2	2	3	73.114	711	2	316	0
Q15762;J3QR77;J3QQW1;J3QKM7;J3QL19;J3QRQ4	Q15762;J3QR77;J3QQW1	CD226 antigen	CD226	sp|Q15762|CD226_HUMAN CD226 antigen OS=Homo sapiens OX=9606 GN=CD226 PE=1 SV=2;tr|J3QR77|J3QR77_HUMAN CD226 antigen OS=Homo sapiens OX=9606 GN=CD226 PE=1 SV=1;tr|J3QQW1|J3QQW1_HUMAN CD226 antigen (Fragment) OS=Homo sapiens OX=9606 GN=CD226 PE=1 SV=1	6	10	10	10	3	3	2	0	0	1	5	5	0	0	3	6	6	3	4	8	5	4	6	0	0	0	0	0	0	0	0	0	0	0	0	0	0	0	1	0	38.614	336	25	153	0
P48147;A0A499FJL1	P48147;A0A499FJL1	Prolyl endopeptidase	PREP	sp|P48147|PPCE_HUMAN Prolyl endopeptidase OS=Homo sapiens OX=9606 GN=PREP PE=1 SV=2;tr|A0A499FJL1|A0A499FJL1_HUMAN Post-proline cleaving enzyme OS=Homo sapiens OX=9606 GN=PREP PE=1 SV=1	2	18	18	18	4	12	5	4	1	8	2	3	6	4	5	10	10	8	12	11	7	8	9	8	0	0	0	0	1	0	0	5	5	1	1	0	1	0	2	3	80.699	710	2	357	0
O60488;H0Y9A0;D6RF95;D6RDA8	O60488	Long-chain-fatty-acid--CoA ligase 4	ACSL4	sp|O60488|ACSL4_HUMAN Long-chain-fatty-acid--CoA ligase 4 OS=Homo sapiens OX=9606 GN=ACSL4 PE=1 SV=2	4	15	15	13	2	7	4	0	1	0	0	0	4	2	4	7	6	6	10	9	8	7	8	1	0	0	0	0	0	0	0	1	3	0	3	0	1	0	7	2	79.187	711	1	215	0
H7C5C6;Q9P246;H7C5A5;A0A1X7SBY3;H0Y860;R4GN82;R4GMP0;R4GNC5;H7C5K2	H7C5C6;Q9P246;H7C5A5;A0A1X7SBY3;H0Y860;R4GN82;R4GMP0	Stromal interaction molecule 2	STIM2	tr|H7C5C6|H7C5C6_HUMAN Stromal interaction molecule 2 OS=Homo sapiens OX=9606 GN=STIM2 PE=1 SV=2;sp|Q9P246|STIM2_HUMAN Stromal interaction molecule 2 OS=Homo sapiens OX=9606 GN=STIM2 PE=1 SV=2;tr|H7C5A5|H7C5A5_HUMAN Stromal interaction molecule 2 OS=Homo s	9	12	11	11	2	6	6	1	1	1	1	0	6	3	5	6	6	5	9	6	5	5	7	1	0	0	0	0	1	0	0	1	2	0	0	0	0	1	4	2	66.1	574	2	211	0.00053908
Q86YB8;Q5TAE8;Q5T1H5	Q86YB8	ERO1-like protein beta	ERO1LB	sp|Q86YB8|ERO1B_HUMAN ERO1-like protein beta OS=Homo sapiens OX=9606 GN=ERO1B PE=1 SV=2	3	12	10	10	6	8	6	1	4	1	1	0	4	0	6	8	7	6	7	6	7	6	6	5	0	0	0	0	1	0	0	5	6	3	3	1	0	1	5	4	53.543	467	9	250	0
H0Y3Z8;H7C0Z5;H7C3V1;H7C176;F8WDX2	H0Y3Z8;H7C0Z5		IL10RB	tr|H0Y3Z8|H0Y3Z8_HUMAN Uncharacterized protein (Fragment) OS=Homo sapiens OX=9606 PE=4 SV=1;tr|H7C0Z5|H7C0Z5_HUMAN Interleukin-10 receptor subunit beta (Fragment) OS=Homo sapiens OX=9606 GN=IL10RB PE=1 SV=1	5	9	9	0	6	3	9	6	3	5	6	5	6	3	6	2	8	7	3	8	6	4	9	3	0	0	0	2	1	0	0	3	4	4	2	0	1	3	3	4	38.32	333	156	184	0
Q9NQ11;H0Y953;H0Y8V5;H0YAI7;H0Y9K4;H0Y9K0;H0Y8Z6	Q9NQ11	Probable cation-transporting ATPase 13A2	ATP13A2	sp|Q9NQ11|AT132_HUMAN Polyamine-transporting ATPase 13A2 OS=Homo sapiens OX=9606 GN=ATP13A2 PE=1 SV=2	7	20	20	12	5	13	10	1	0	0	6	0	1	0	4	13	12	5	13	12	5	9	12	2	0	0	0	0	0	0	0	2	3	0	0	1	0	0	2	1	128.79	1180	4	317	0
P10620;F5H7F6;F5H6X2;F5GX73;F5H613;F5H760	P10620;F5H7F6;F5H6X2	Microsomal glutathione S-transferase 1	MGST1	sp|P10620|MGST1_HUMAN Microsomal glutathione S-transferase 1 OS=Homo sapiens OX=9606 GN=MGST1 PE=1 SV=1;tr|F5H7F6|F5H7F6_HUMAN Microsomal glutathione S-transferase 1 (Fragment) OS=Homo sapiens OX=9606 GN=MGST1 PE=1 SV=1;tr|F5H6X2|F5H6X2_HUMAN Microsomal gl	6	6	6	6	1	1	2	1	0	1	1	1	2	2	2	3	2	3	3	3	2	3	3	1	0	0	0	0	1	0	0	1	1	2	1	0	0	1	1	1	17.598	155		144	0
Q99941;H0Y7D7;A0A0G2JIM1	Q99941;H0Y7D7	Cyclic AMP-dependent transcription factor ATF-6 beta;Processed cyclic AMP-dependent transcription factor ATF-6 beta	ATF6B	sp|Q99941|ATF6B_HUMAN Cyclic AMP-dependent transcription factor ATF-6 beta OS=Homo sapiens OX=9606 GN=ATF6B PE=1 SV=2;tr|H0Y7D7|H0Y7D7_HUMAN Cyclic AMP-dependent transcription factor ATF-6 beta OS=Homo sapiens OX=9606 GN=ATF6B PE=1 SV=2	3	17	17	17	8	2	9	0	0	1	0	1	1	1	9	7	12	10	7	9	9	7	10	1	0	0	1	1	0	0	0	1	4	0	3	0	0	1	0	0	76.708	703	67	192	0
P23284	P23284	Peptidyl-prolyl cis-trans isomerase B	PPIB	sp|P23284|PPIB_HUMAN Peptidyl-prolyl cis-trans isomerase B OS=Homo sapiens OX=9606 GN=PPIB PE=1 SV=2	1	8	8	8	5	5	3	2	2	4	3	3	4	1	5	6	3	7	5	3	5	7	3	2	1	0	0	0	0	0	0	1	2	0	3	0	2	3	2	3	23.742	216	32	211	0.00047192
P29466;G3V169;H0YEC7;B4DVD8;A0A1W2PRX7;Q5FBZ0;Q5EG05	P29466;G3V169;H0YEC7;B4DVD8	Caspase-1;Caspase-1 subunit p20;Caspase-1 subunit p10;Caspase	CASP1	sp|P29466|CASP1_HUMAN Caspase-1 OS=Homo sapiens OX=9606 GN=CASP1 PE=1 SV=1;tr|G3V169|G3V169_HUMAN Caspase 1, apoptosis-related cysteine peptidase (Interleukin 1, beta, convertase), isoform CRA_c OS=Homo sapiens OX=9606 GN=CASP1 PE=1 SV=1;tr|H0YEC7|H0YEC7_H	7	13	13	13	4	8	5	0	2	4	1	0	2	2	3	8	6	2	9	6	7	5	8	2	0	0	0	0	1	0	0	1	2	1	1	0	2	1	4	3	45.158	404	2	254	0.00068166
Q14435;E7EUL0;C9J2C3;H7BZS4;C9J388	Q14435;E7EUL0;C9J2C3	Polypeptide N-acetylgalactosaminyltransferase 3	GALNT3	sp|Q14435|GALT3_HUMAN Polypeptide N-acetylgalactosaminyltransferase 3 OS=Homo sapiens OX=9606 GN=GALNT3 PE=1 SV=2;tr|E7EUL0|E7EUL0_HUMAN Polypeptide N-acetylgalactosaminyltransferase 3 OS=Homo sapiens OX=9606 GN=GALNT3 PE=1 SV=1;tr|C9J2C3|C9J2C3_HUMAN Poly	5	13	13	13	7	7	6	1	2	3	3	1	6	2	7	6	6	8	10	8	6	8	7	1	0	0	0	0	0	0	0	2	3	0	1	0	0	3	4	2	72.609	633	3	270	0
Q9BY15;E7EW83;M0R1G2	Q9BY15;E7EW83;M0R1G2	EGF-like module-containing mucin-like hormone receptor-like 3;EGF-like module-containing mucin-like hormone receptor-like 3 subunit alpha;EGF-like module-containing mucin-like hormone receptor-like 3 subunit beta	EMR3;ADGRE3	sp|Q9BY15|AGRE3_HUMAN Adhesion G protein-coupled receptor E3 OS=Homo sapiens OX=9606 GN=ADGRE3 PE=2 SV=2;tr|E7EW83|E7EW83_HUMAN Adhesion G protein-coupled receptor E3 OS=Homo sapiens OX=9606 GN=ADGRE3 PE=1 SV=2;tr|M0R1G2|M0R1G2_HUMAN Adhesion G protein-cou	3	14	13	13	7	5	7	2	5	3	4	4	6	3	8	6	10	9	9	7	9	8	8	2	0	0	0	1	0	0	0	0	2	1	2	1	2	3	1	1	72.62	652	151	133	0
Q9Y305;H7C5Q2;C9J7L8	Q9Y305;H7C5Q2	Acyl-coenzyme A thioesterase 9, mitochondrial	ACOT9	sp|Q9Y305|ACOT9_HUMAN Acyl-coenzyme A thioesterase 9, mitochondrial OS=Homo sapiens OX=9606 GN=ACOT9 PE=1 SV=2;tr|H7C5Q2|H7C5Q2_HUMAN Acyl-coenzyme A thioesterase 9, mitochondrial (Fragment) OS=Homo sapiens OX=9606 GN=ACOT9 PE=1 SV=1	3	11	11	11	4	7	3	0	1	0	3	1	7	6	4	6	5	7	8	3	6	8	4	2	0	0	0	0	0	0	0	1	0	0	1	0	1	4	9	8	49.901	439		280	0
Q7Z406;M0QY43	Q7Z406;M0QY43	Myosin-14	MYH14	sp|Q7Z406|MYH14_HUMAN Myosin-14 OS=Homo sapiens OX=9606 GN=MYH14 PE=1 SV=2;tr|M0QY43|M0QY43_HUMAN Myosin-14 (Fragment) OS=Homo sapiens OX=9606 GN=MYH14 PE=1 SV=8	2	5	1	1	1	2	2	5	4	5	2	2	2	2	1	2	2	2	2	2	2	2	2	2	1	0	0	2	2	2	0	2	2	2	5	3	2	2	2	2	227.87	1995	1	64	0.00048638
Q92956;F6Q0M4;F6UPZ7;B9A034	Q92956;F6Q0M4;F6UPZ7;B9A034	Tumor necrosis factor receptor superfamily member 14	TNFRSF14	sp|Q92956|TNR14_HUMAN Tumor necrosis factor receptor superfamily member 14 OS=Homo sapiens OX=9606 GN=TNFRSF14 PE=1 SV=3;tr|F6Q0M4|F6Q0M4_HUMAN Tumor necrosis factor receptor superfamily member 14 (Fragment) OS=Homo sapiens OX=9606 GN=TNFRSF14 PE=1 SV=1;tr	4	6	6	6	1	2	2	1	1	1	2	1	1	1	2	2	3	2	1	4	1	2	4	0	0	0	0	0	0	0	0	1	1	0	0	0	1	1	1	1	30.391	283	13	140	0.0006402
Q9BPV8	Q9BPV8	P2Y purinoceptor 13	P2RY13	sp|Q9BPV8|P2Y13_HUMAN P2Y purinoceptor 13 OS=Homo sapiens OX=9606 GN=P2RY13 PE=1 SV=3	1	3	3	3	2	1	2	1	1	1	1	1	1	1	1	1	2	1	1	2	2	2	2	2	0	0	0	1	1	0	0	2	2	0	0	0	1	1	1	0	40.788	354		144	0
P37837;F2Z393	P37837;F2Z393	Transaldolase	TALDO1	sp|P37837|TALDO_HUMAN Transaldolase OS=Homo sapiens OX=9606 GN=TALDO1 PE=1 SV=2;tr|F2Z393|F2Z393_HUMAN Transaldolase OS=Homo sapiens OX=9606 GN=TALDO1 PE=1 SV=1	2	11	11	11	2	4	2	5	3	7	2	2	2	3	2	3	3	2	4	3	3	4	3	2	0	0	0	0	0	0	0	1	1	2	3	3	2	2	1	1	37.54	337	11	178	0.00044464
B5ME96;A0A0G2JQ26;A0A0G2JPY1;A0A0G2JPW2	B5ME96;A0A0G2JQ26;A0A0G2JPY1;A0A0G2JPW2		LILRA6	tr|B5ME96|B5ME96_HUMAN Leukocyte immunoglobulin-like receptor subfamily A member 6 OS=Homo sapiens OX=9606 GN=LILRA6 PE=1 SV=2;tr|A0A0G2JQ26|A0A0G2JQ26_HUMAN Leukocyte immunoglobulin-like receptor subfamily A member 6 (Fragment) OS=Homo sapiens OX=9606 GN=	4	17	1	0	12	11	8	4	7	9	7	9	9	10	11	11	11	10	12	8	10	12	8	8	1	1	3	3	3	2	0	7	5	6	7	2	3	8	11	8	50.985	464	3	45	0.00054348
P61586;C9JX21;A0A7I2V3G1;C9JNR4;A0A7I2YQV1;A0A7I2V5E6;C9JRM1	P61586;C9JX21;A0A7I2V3G1;C9JNR4;A0A7I2YQV1	Transforming protein RhoA	RHOA	sp|P61586|RHOA_HUMAN Transforming protein RhoA OS=Homo sapiens OX=9606 GN=RHOA PE=1 SV=1;tr|C9JX21|C9JX21_HUMAN Transforming protein RhoA OS=Homo sapiens OX=9606 GN=RHOA PE=1 SV=1;tr|A0A7I2V3G1|A0A7I2V3G1_HUMAN Transforming protein RhoA OS=Homo sapiens OX=	7	4	4	2	2	2	3	1	0	1	3	3	1	1	2	3	3	2	2	3	2	2	3	3	0	0	0	0	1	0	0	2	3	0	0	0	4	2	0	0	21.768	193		149	0
P21291;E9PS42;E9PND2;E9PP21	P21291;E9PS42;E9PND2;E9PP21	Cysteine and glycine-rich protein 1	CSRP1	sp|P21291|CSRP1_HUMAN Cysteine and glycine-rich protein 1 OS=Homo sapiens OX=9606 GN=CSRP1 PE=1 SV=3;tr|E9PS42|E9PS42_HUMAN Cysteine and glycine-rich protein 1 OS=Homo sapiens OX=9606 GN=CSRP1 PE=1 SV=1;tr|E9PND2|E9PND2_HUMAN Cysteine and glycine-rich prot	4	5	5	5	2	4	1	1	2	4	3	1	2	2	3	5	2	3	5	3	3	5	2	0	0	0	0	0	0	1	0	0	0	0	1	0	0	2	3	1	20.567	193	4	174	0
G3V325;P56134;C9JJT5;C9JU26;O75127	G3V325;P56134;C9JJT5;C9JU26	ATP synthase subunit f, mitochondrial	ATP5J2-PTCD1;ATP5J2	tr|G3V325|G3V325_HUMAN ATP5MF-PTCD1 readthrough OS=Homo sapiens OX=9606 GN=ATP5MF-PTCD1 PE=4 SV=1;sp|P56134|ATPK_HUMAN ATP synthase subunit f, mitochondrial OS=Homo sapiens OX=9606 GN=ATP5MF PE=1 SV=3;tr|C9JJT5|C9JJT5_HUMAN ATP synthase membrane subunit f	5	3	3	3	2	2	2	2	2	1	2	2	1	0	2	2	2	2	2	2	2	2	2	0	0	0	0	0	0	0	0	0	0	2	2	1	1	1	2	1	84.109	749	1	127	0.00046104
Q96AE4;E9PEB5;C9JSZ1;Q96I24	Q96AE4;E9PEB5	Far upstream element-binding protein 1	FUBP1	sp|Q96AE4|FUBP1_HUMAN Far upstream element-binding protein 1 OS=Homo sapiens OX=9606 GN=FUBP1 PE=1 SV=3;tr|E9PEB5|E9PEB5_HUMAN Far upstream element-binding protein 1 OS=Homo sapiens OX=9606 GN=FUBP1 PE=1 SV=1	4	12	11	11	5	8	2	0	1	3	2	0	3	2	5	9	4	7	8	4	6	8	4	0	0	0	0	0	0	0	0	0	0	0	0	1	0	0	3	1	67.56	644	1	220	0
Q14157;F8W726;Q5VU77;Q5VU79;Q5VU78;Q5VU81;Q5VU80;H0Y5H6;H7C2T8	Q14157;F8W726;Q5VU77	Ubiquitin-associated protein 2-like	UBAP2L	sp|Q14157|UBP2L_HUMAN Ubiquitin-associated protein 2-like OS=Homo sapiens OX=9606 GN=UBAP2L PE=1 SV=2;tr|F8W726|F8W726_HUMAN Ubiquitin-associated protein 2-like OS=Homo sapiens OX=9606 GN=UBAP2L PE=1 SV=2;tr|Q5VU77|Q5VU77_HUMAN Ubiquitin-associated protein	9	14	14	14	4	10	4	0	1	2	0	0	9	3	6	12	5	8	13	4	7	12	7	5	0	0	0	0	2	0	0	2	4	0	1	0	0	1	5	4	114.53	1087	6	336	0
Q96TA1	Q96TA1	Niban-like protein 1	FAM129B	sp|Q96TA1|NIBA2_HUMAN Protein Niban 2 OS=Homo sapiens OX=9606 GN=NIBAN2 PE=1 SV=3	1	15	15	15	4	10	6	0	0	1	1	0	4	0	6	14	8	5	13	7	5	11	8	2	0	0	0	0	1	0	0	0	0	0	1	0	1	0	1	0	84.137	746	5	235	0
Q6ZRP7;H0Y430	Q6ZRP7;H0Y430	Sulfhydryl oxidase 2;Sulfhydryl oxidase	QSOX2	sp|Q6ZRP7|QSOX2_HUMAN Sulfhydryl oxidase 2 OS=Homo sapiens OX=9606 GN=QSOX2 PE=1 SV=3;tr|H0Y430|H0Y430_HUMAN Sulfhydryl oxidase (Fragment) OS=Homo sapiens OX=9606 GN=QSOX2 PE=1 SV=1	2	16	16	16	5	5	7	2	0	0	4	3	0	0	5	7	11	6	7	11	4	6	10	3	0	0	1	0	0	0	0	1	6	0	0	0	3	2	0	0	77.528	698	4	237	0
P10124	P10124	Serglycin	SRGN	sp|P10124|SRGN_HUMAN Serglycin OS=Homo sapiens OX=9606 GN=SRGN PE=1 SV=3	1	2	2	2	2	2	1	1	1	1	1	0	2	1	2	2	1	2	2	2	2	1	1	0	0	0	0	0	0	0	0	0	0	1	0	0	0	1	2	2	17.652	158	4	120	0.00067705
[truncated: 2,508 more rows]
[truncated: 77 more columns]
