# Supplementary material for: Staphylococcus aureus induces tolerance in human monocytes accompanied with expression changes of cell surface markers
Source: Front Immunol. 2023 Mar 31;14:1046374. doi: 10.3389/fimmu.2023.1046374 (PMC10104166; doi:10.3389/fimmu.2023.1046374)
Supplement: Supplementary Table 6 — List of signiificantly changed proteins in contrast PAMP vs. S. aureus. [file Table_6.xlsx]

## Sheet: Tabelle1
Student's T-test significant	-log10 p-value	lg2 FC S aureus_PAMP	Protein names	Gene names
S aureus_PAMP	7.04955	7.63529	Corticosteroid 11-beta-dehydrogenase isozyme 1	HSD11B1
S aureus_PAMP	4.16003	7.55096	CD83 antigen	CD83
S aureus_PAMP	2.84405	5.74073	Apolipoprotein C-III	APOC3
S aureus_PAMP	3.99181	5.00376	Neural cell adhesion molecule 1	NCAM1
S aureus_PAMP	3.96608	4.99689	Tumor necrosis factor-inducible gene 6 protein	TNFAIP6
S aureus_PAMP	3.48235	4.765	Tumor necrosis factor receptor superfamily member 4	TNFRSF4
S aureus_PAMP	5.2002	4.61456	SLAM family member 7	SLAMF7
S aureus_PAMP	2.59329	4.50011	Phosphatidylcholine-sterol acyltransferase	LCAT
S aureus_PAMP	2.47911	4.41774	Interleukin-27 subunit beta	EBI3
S aureus_PAMP	1.53356	4.40959	Serum albumin	ALB
S aureus_PAMP	2.43094	4.31195	Fibrinogen alpha chain;Fibrinopeptide A;Fibrinogen alpha chain	FGA
S aureus_PAMP	3.16551	4.16422	Collagen alpha-1(VI) chain	COL6A1
S aureus_PAMP	4.30699	4.08897	Secreted and transmembrane protein 1	SECTM1
S aureus_PAMP	2.02445	3.7727	Thrombospondin-4	THBS4
S aureus_PAMP	2.32746	3.68009	Plasmalemma vesicle-associated protein	PLVAP
S aureus_PAMP	1.7999	3.51008	Interleukin-6	IL6
S aureus_PAMP	1.8753	3.41488	Cadherin-5	CDH5
S aureus_PAMP	2.81328	3.40296	T-lymphocyte activation antigen CD80	CD80
S aureus_PAMP	3.83403	3.34784	Excitatory amino acid transporter 1;Amino acid transporter	SLC1A3
S aureus_PAMP	2.00068	3.29783	Cartilage oligomeric matrix protein	COMP
S aureus_PAMP	3.92969	3.22453	Tumor necrosis factor receptor superfamily member 5	CD40
S aureus_PAMP	2.29054	3.19711	Neuronal cell adhesion molecule	NRCAM
S aureus_PAMP	2.40233	3.16247	Interleukin-12 subunit beta	IL12B
S aureus_PAMP	2.3424	2.70789	Pentraxin-related protein PTX3	PTX3
S aureus_PAMP	4.18122	2.61574	HLA class II histocompatibility antigen, DP beta 1 chain	HLA-DPB1
S aureus_PAMP	2.09035	2.39279	A disintegrin and metalloproteinase with thrombospondin motifs 13	ADAMTS13
S aureus_PAMP	1.63356	2.20487	EGF-containing fibulin-like extracellular matrix protein 1	EFEMP1
S aureus_PAMP	1.58056	2.17894	Oncoprotein-induced transcript 3 protein	OIT3
S aureus_PAMP	3.39397	2.06329	Long-chain-fatty-acid--CoA ligase 1	ACSL1
S aureus_PAMP	1.59702	1.8787	Cysteine-rich motor neuron 1 protein;Processed cysteine-rich motor neuron 1 protein	CRIM1
S aureus_PAMP	2.03942	1.85465	Insulin-like growth factor II;Insulin-like growth factor II;Insulin-like growth factor II Ala-25 Del;Preptin	IGF2
S aureus_PAMP	5.18147	1.56822	HLA class II histocompatibility antigen, DR alpha chain	HLA-DRA
S aureus_PAMP	1.8724	1.53415	Low-density lipoprotein receptor	LDLR
S aureus_PAMP	1.97005	1.18743	HLA class II histocompatibility antigen, DRB1-15 beta chain	HLA-DRB1
S aureus_PAMP	1.50096	0.888808	Fibrinogen gamma chain	FGG
S aureus_PAMP	1.51347	0.834793	Platelet-activating factor receptor	PTAFR
S aureus_PAMP	1.46964	-0.308487	Intercellular adhesion molecule 1	ICAM1
S aureus_PAMP	1.83268	-0.536099	CD97 antigen;CD97 antigen subunit alpha;CD97 antigen subunit beta	CD97
S aureus_PAMP	1.83708	-0.663888	ADP-ribosyl cyclase/cyclic ADP-ribose hydrolase 2	BST1
S aureus_PAMP	2.16404	-0.691676	Vimentin	VIM
S aureus_PAMP	1.5889	-0.715834	Protein EVI2B	EVI2B
S aureus_PAMP	2.6623	-0.744683	Receptor-type tyrosine-protein phosphatase C	PTPRC
S aureus_PAMP	2.19977	-0.747503	Dolichyl-diphosphooligosaccharide--protein glycosyltransferase subunit 1	RPN1
S aureus_PAMP	1.62244	-0.747822	Tetraspanin-14;Tetraspanin	TSPAN14
S aureus_PAMP	3.55473	-0.761453	Receptor-type tyrosine-protein phosphatase eta;Protein-tyrosine-phosphatase	PTPRJ
S aureus_PAMP	2.2218	-0.768781	Hypoxia up-regulated protein 1	HYOU1
S aureus_PAMP	1.90492	-0.7895	N-acetylglucosamine-1-phosphotransferase subunits alpha/beta;N-acetylglucosamine-1-phosphotransferase subunit alpha;N-acetylglucosamine-1-phosphotransferase subunit beta	GNPTAB
S aureus_PAMP	1.84446	-0.818214	Leukocyte immunoglobulin-like receptor subfamily B member 1	LILRB1
S aureus_PAMP	1.65476	-0.823331	Cathepsin G	CTSG
S aureus_PAMP	2.12486	-0.823399	UDP-glucuronic acid decarboxylase 1	UXS1
S aureus_PAMP	1.64022	-0.833889	Adenosine deaminase CECR1	CECR1
S aureus_PAMP	2.58061	-0.872298	P2X purinoceptor 4;P2X purinoceptor	P2RX4
S aureus_PAMP	3.54273	-0.886942	Integrin alpha-X	ITGAX
S aureus_PAMP	3.25026	-0.898459	Integrin beta-2;Integrin beta	ITGB2
S aureus_PAMP	3.13052	-0.930686	Basigin	BSG
S aureus_PAMP	2.29216	-0.933296	Leukocyte surface antigen CD47	CD47
S aureus_PAMP	2.18807	-0.934893	Toll-like receptor 2	TLR2
S aureus_PAMP	4.12121	-0.944911	Cation-independent mannose-6-phosphate receptor	IGF2R
S aureus_PAMP	1.5227	-0.945585	Nucleobindin-1	NUCB1
S aureus_PAMP	3.50395	-0.971056	CMRF35-like molecule 2	CD300E
S aureus_PAMP	2.1688	-0.98955	SUN domain-containing protein 2	SUN2
S aureus_PAMP	1.55092	-1.03132	Protein canopy homolog 3	CNPY3
S aureus_PAMP	3.48508	-1.03378	Lysosomal alpha-mannosidase;Lysosomal alpha-mannosidase A peptide;Lysosomal alpha-mannosidase B peptide;Lysosomal alpha-mannosidase C peptide;Lysosomal alpha-mannosidase D peptide;Lysosomal alpha-mannosidase E peptide	MAN2B1
S aureus_PAMP	3.99834	-1.0338	C-type lectin domain family 4 member A	CLEC4A
S aureus_PAMP	2.31314	-1.04192	Integrin beta-5;Integrin beta	ITGB5
S aureus_PAMP	1.59553	-1.05319	Plexin-C1	PLXNC1
S aureus_PAMP	2.55436	-1.07501	Intercellular adhesion molecule 3	ICAM3
S aureus_PAMP	1.62816	-1.08	Proteasome subunit alpha type-6;Proteasome subunit alpha type	PSMA6
S aureus_PAMP	1.82659	-1.10289	Coagulation factor V;Coagulation factor V heavy chain;Coagulation factor V light chain	F5
S aureus_PAMP	2.17903	-1.10377	Vesicular integral-membrane protein VIP36	LMAN2
S aureus_PAMP	1.89755	-1.11388	Arylsulfatase B	ARSB
S aureus_PAMP	2.77842	-1.11519	Endoplasmic reticulum-Golgi intermediate compartment protein 3	ERGIC3
S aureus_PAMP	2.37591	-1.11609	Granulocyte-macrophage colony-stimulating factor receptor subunit alpha	CSF2RA
S aureus_PAMP	2.07215	-1.11884	Nicastrin	NCSTN
S aureus_PAMP	4.18907	-1.13121	Integrin alpha-M	ITGAM
S aureus_PAMP	3.01264	-1.15485	Alpha-N-acetylglucosaminidase;Alpha-N-acetylglucosaminidase 82 kDa form;Alpha-N-acetylglucosaminidase 77 kDa form	NAGLU
S aureus_PAMP	1.74731	-1.17769	Neutral alpha-glucosidase AB	GANAB
S aureus_PAMP	1.87996	-1.17994	Macrosialin	CD68
S aureus_PAMP	2.36228	-1.19437	V-type proton ATPase subunit S1	ATP6AP1
S aureus_PAMP	1.55547	-1.1958	Heterogeneous nuclear ribonucleoprotein K	HNRNPK
S aureus_PAMP	5.45009	-1.20465	Anion exchange protein 2	SLC4A2
S aureus_PAMP	2.71987	-1.20724	Disintegrin and metalloproteinase domain-containing protein 17	ADAM17
S aureus_PAMP	4.45416	-1.2084	Beta-hexosaminidase subunit beta;Beta-hexosaminidase subunit beta chain B;Beta-hexosaminidase subunit beta chain A	HEXB
S aureus_PAMP	3.35104	-1.21964	Eosinophil cationic protein	RNASE3
S aureus_PAMP	2.37618	-1.23884	Disintegrin and metalloproteinase domain-containing protein 10	ADAM10
S aureus_PAMP	2.84558	-1.2526	Sialin	SLC17A5
S aureus_PAMP	1.61482	-1.25873	Monoacylglycerol lipase ABHD12	ABHD12
S aureus_PAMP	2.78435	-1.26352	Phospholipase B-like 1;Phospholipase B-like 1 chain A;Phospholipase B-like 1 chain B;Phospholipase B-like 1 chain C	PLBD1
S aureus_PAMP	3.68836	-1.27509	Solute carrier family 12 member 9	SLC12A9
S aureus_PAMP	2.63913	-1.27559	Lysosomal alpha-glucosidase;76 kDa lysosomal alpha-glucosidase;70 kDa lysosomal alpha-glucosidase	GAA
S aureus_PAMP	3.93711	-1.29717	Beta-hexosaminidase subunit alpha;Beta-hexosaminidase	HEXA
S aureus_PAMP	3.84672	-1.30366	Gamma-glutamyl hydrolase	GGH
S aureus_PAMP	4.57402	-1.32198	Urokinase plasminogen activator surface receptor	PLAUR
S aureus_PAMP	1.53736	-1.34314	Glycosylated lysosomal membrane protein	GLMP
S aureus_PAMP	4.40999	-1.35394	Alpha-1,6-mannosyl-glycoprotein 2-beta-N-acetylglucosaminyltransferase	MGAT2
S aureus_PAMP	5.06942	-1.35702	Beta-galactosidase	GLB1
S aureus_PAMP	1.60379	-1.36258	Transmembrane protein 120A	TMEM120A;TMPIT
S aureus_PAMP	2.06741	-1.36917	Liver carboxylesterase 1	CES1
S aureus_PAMP	2.57684	-1.37434	Serine incorporator 1	SERINC1
S aureus_PAMP	3.3488	-1.391	Putative phospholipase B-like 2;Putative phospholipase B-like 2 32 kDa form;Putative phospholipase B-like 2 45 kDa form	PLBD2
S aureus_PAMP	4.95976	-1.40268	Sodium/potassium-transporting ATPase subunit beta-3	ATP1B3
S aureus_PAMP	5.17583	-1.40644	Transient receptor potential cation channel subfamily V member 2	TRPV2
S aureus_PAMP	1.68964	-1.40726	Myeloid cell surface antigen CD33	CD33
S aureus_PAMP	1.98492	-1.40861	Carboxypeptidase D	CPD
S aureus_PAMP	4.06856	-1.41816	Monocyte differentiation antigen CD14;Monocyte differentiation antigen CD14, urinary form;Monocyte differentiation antigen CD14, membrane-bound form	CD14
S aureus_PAMP	2.55835	-1.42689	Lysosomal Pro-X carboxypeptidase	PRCP
S aureus_PAMP	1.50261	-1.43243	Beta-1,4-galactosyltransferase 1;Lactose synthase A protein;N-acetyllactosamine synthase;Beta-N-acetylglucosaminylglycopeptide beta-1,4-galactosyltransferase;Beta-N-acetylglucosaminyl-glycolipid beta-1,4-galactosyltransferase;Processed beta-1,4-galactosyltransferase 1	B4GALT1
S aureus_PAMP	2.45547	-1.43617	Transforming growth factor beta-1;Latency-associated peptide	TGFB1
S aureus_PAMP	2.7003	-1.43892	Procollagen galactosyltransferase 1	COLGALT1
S aureus_PAMP	3.3483	-1.44727	Golgi apparatus protein 1	GLG1
S aureus_PAMP	4.65096	-1.4533	Probable serine carboxypeptidase CPVL	CPVL
S aureus_PAMP	3.27242	-1.45355	Complement decay-accelerating factor	CD55
S aureus_PAMP	2.89874	-1.45508	Transmembrane emp24 domain-containing protein 7	TMED7;TMED7-TICAM2
S aureus_PAMP	4.01088	-1.47142	N-acetylglucosamine-6-sulfatase	GNS
S aureus_PAMP	3.9158	-1.47763	Transmembrane 9 superfamily member 1	TM9SF1
S aureus_PAMP	4.25687	-1.48103	Signal peptidase complex subunit 3	SPCS3
S aureus_PAMP	4.61746	-1.50291	Tripeptidyl-peptidase 1	TPP1
S aureus_PAMP	1.79173	-1.50531	Low-density lipoprotein receptor-related protein 10	LRP10
S aureus_PAMP	2.66389	-1.50853	Coiled-coil domain-containing protein 47	CCDC47
S aureus_PAMP	4.05269	-1.51836	Anoctamin-6	ANO6
S aureus_PAMP	2.04167	-1.51935	Deoxyribonuclease-1-like 1	DNASE1L1
S aureus_PAMP	3.0726	-1.52151	CD82 antigen;Tetraspanin	CD82
S aureus_PAMP	1.61942	-1.55448	Xylosyltransferase 2	XYLT2
S aureus_PAMP	4.81288	-1.56645	Polypeptide N-acetylgalactosaminyltransferase 1;Polypeptide N-acetylgalactosaminyltransferase 1 soluble form	GALNT1
S aureus_PAMP	2.70975	-1.56797	CMP-N-acetylneuraminate-beta-galactosamide-alpha-2,3-sialyltransferase 1	ST3GAL1
S aureus_PAMP	2.37528	-1.57019	Heparan-alpha-glucosaminide N-acetyltransferase	HGSNAT
S aureus_PAMP	1.48486	-1.57745	ERO1-like protein beta	ERO1LB
S aureus_PAMP	2.58776	-1.58836	Receptor-type tyrosine-protein phosphatase epsilon;Protein-tyrosine-phosphatase	PTPRE
S aureus_PAMP	2.70599	-1.58884	Lysosomal acid phosphatase	ACP2
S aureus_PAMP	1.58059	-1.5956	Ficolin-1	FCN1
S aureus_PAMP	1.5709	-1.59657	Transmembrane emp24 domain-containing protein 9	TMED9
S aureus_PAMP	2.8349	-1.60286	Myeloblastin	PRTN3
S aureus_PAMP	3.44955	-1.60918	Low affinity immunoglobulin gamma Fc region receptor II-a	FCGR2A
S aureus_PAMP	1.69546	-1.62326	Solute carrier family 40 member 1	SLC40A1
S aureus_PAMP	5.36414	-1.62397	Sialic acid-binding Ig-like lectin 7	SIGLEC7
S aureus_PAMP	1.94688	-1.6336	GPI inositol-deacylase	PGAP1
S aureus_PAMP	2.34903	-1.63435	Azurocidin	AZU1
S aureus_PAMP	4.0351	-1.64004	Alpha-N-acetylgalactosaminidase	NAGA
S aureus_PAMP	2.82344	-1.64013	Lipid phosphate phosphatase-related protein type 2	LPPR2
S aureus_PAMP	1.83321	-1.64367	Major prion protein	PRNP
S aureus_PAMP	2.79439	-1.65295	Mannosyl-oligosaccharide glucosidase	MOGS
S aureus_PAMP	2.12718	-1.65687	Neuropilin-1	NRP1
S aureus_PAMP	3.75831	-1.66748	Ceramide synthase 2	CERS2
S aureus_PAMP	2.38358	-1.67581	Glucosylceramidase	GBA
S aureus_PAMP	4.12645	-1.68417	Non-secretory ribonuclease	RNASE2
S aureus_PAMP	2.11784	-1.71683	Multiple inositol polyphosphate phosphatase 1	MINPP1
S aureus_PAMP	2.82052	-1.72491	Stromal interaction molecule 1	STIM1
S aureus_PAMP	3.46886	-1.72814	Minor histocompatibility antigen H13	HM13
S aureus_PAMP	4.01087	-1.72906	Pannexin-1	PANX1
S aureus_PAMP	2.83039	-1.73449	Nuclear pore membrane glycoprotein 210	NUP210
S aureus_PAMP	4.05363	-1.74484	Protein sel-1 homolog 1	SEL1L
S aureus_PAMP	2.94278	-1.74626	Protein-tyrosine sulfotransferase 2	TPST2
S aureus_PAMP	6.8708	-1.75347	Aminopeptidase N	ANPEP
S aureus_PAMP	3.40999	-1.75654	Leucyl-cystinyl aminopeptidase;Leucyl-cystinyl aminopeptidase, pregnancy serum form	LNPEP
S aureus_PAMP	2.01093	-1.76864	Gamma-glutamyltranspeptidase 1;Gamma-glutamyltranspeptidase 1 heavy chain;Gamma-glutamyltranspeptidase 1 light chain;Inactive gamma-glutamyltranspeptidase 2;Putative gamma-glutamyltranspeptidase 3;Putative gamma-glutamyltranspeptidase 3 heavy chain;Putative gamma-glutamyltranspeptidase 3 light chain	GGT1;GGT2;GGT3P
S aureus_PAMP	4.04159	-1.77039	Dolichyl-diphosphooligosaccharide--protein glycosyltransferase subunit STT3A	STT3A
S aureus_PAMP	7.03343	-1.78339	N-acetylglucosamine-1-phosphotransferase subunit gamma	GNPTG
S aureus_PAMP	4.63831	-1.78551	Leucine-rich repeat-containing protein 25	LRRC25
S aureus_PAMP	3.56141	-1.79786	Palmitoyl-protein thioesterase 1	PPT1
S aureus_PAMP	3.21258	-1.80352	Adenylate cyclase type 7	ADCY7
S aureus_PAMP	2.08939	-1.8285	Endothelin-converting enzyme 1	ECE1
S aureus_PAMP	2.59661	-1.8321	Ectonucleoside triphosphate diphosphohydrolase 1	ENTPD1
S aureus_PAMP	3.64306	-1.85183	Calreticulin	CALR
S aureus_PAMP	3.46139	-1.85757	Plexin-B2	PLXNB2
S aureus_PAMP	2.34111	-1.87034	Neurogenic locus notch homolog protein 3;Notch 3 extracellular truncation;Notch 3 intracellular domain	NOTCH3
S aureus_PAMP	1.56922	-1.87464	Manganese-transporting ATPase 13A1	ATP13A1
S aureus_PAMP	3.80453	-1.88633	Cleft lip and palate transmembrane protein 1	CLPTM1
S aureus_PAMP	5.68754	-1.89302	Integrin beta-1;Integrin beta	ITGB1
S aureus_PAMP	3.59984	-1.91754	Prenylcysteine oxidase-like	PCYOX1L
S aureus_PAMP	1.91398	-1.91887	Protein tweety homolog 2;Protein tweety homolog	TTYH2
S aureus_PAMP	1.66054	-1.92124	Integral membrane protein 2B;BRI2, membrane form;BRI2 intracellular domain;BRI2C, soluble form;Bri23 peptide	ITM2B
S aureus_PAMP	2.20453	-1.9215	Nodal modulator 2;Nodal modulator 3	NOMO2;NOMO3
S aureus_PAMP	2.07533	-1.92672	Exostosin-like 2;Processed exostosin-like 2	EXTL2
S aureus_PAMP	1.7826	-1.93341	Adipocyte plasma membrane-associated protein	APMAP
S aureus_PAMP	2.23484	-1.95974	Ectonucleoside triphosphate diphosphohydrolase 4	ENTPD4
S aureus_PAMP	1.67795	-1.96583	Sphingosine 1-phosphate receptor 4	S1PR4
S aureus_PAMP	2.63711	-1.9711	Torsin-1A	TOR1A
S aureus_PAMP	1.47228	-1.98878	Natural killer cell receptor 2B4	CD244
S aureus_PAMP	2.42517	-1.99187	ER membrane protein complex subunit 1	EMC1
S aureus_PAMP	2.25764	-1.9988	Transthyretin	TTR
S aureus_PAMP	6.41689	-2.0055	Integrin alpha-5;Integrin alpha-5 heavy chain;Integrin alpha-5 light chain	ITGA5
S aureus_PAMP	2.57756	-2.00934	Proton-coupled amino acid transporter 1	SLC36A1
S aureus_PAMP	2.24091	-2.02313	Sodium-dependent glucose transporter 1	NAGLT1
S aureus_PAMP	1.83764	-2.02323	Plexin-A3	PLXNA3
S aureus_PAMP	6.68898	-2.02324	Mannosyl-oligosaccharide 1,2-alpha-mannosidase IB;alpha-1,2-Mannosidase	MAN1A2
S aureus_PAMP	4.19374	-2.04136	Disintegrin and metalloproteinase domain-containing protein 9	ADAM9
S aureus_PAMP	1.52509	-2.04568	Inhibitor of nuclear factor kappa-B kinase-interacting protein	IKBIP
S aureus_PAMP	2.14277	-2.04782	Receptor-type tyrosine-protein phosphatase alpha	PTPRA
S aureus_PAMP	1.81566	-2.04891	Beta-1,4-galactosyltransferase 4;N-acetyllactosamine synthase;Lactotriaosylceramide beta-1,4-galactosyltransferase	B4GALT4
S aureus_PAMP	1.84338	-2.07151	Macrophage-expressed gene 1 protein	MPEG1
S aureus_PAMP	3.9761	-2.09074	EMILIN-2	EMILIN2
S aureus_PAMP	1.87095	-2.09234	C3a anaphylatoxin chemotactic receptor	C3AR1
S aureus_PAMP	1.72006	-2.09609	Interleukin-10 receptor subunit alpha	IL10RA
S aureus_PAMP	3.08247	-2.10793	High affinity immunoglobulin gamma Fc receptor I	FCGR1A
S aureus_PAMP	6.31084	-2.1141	Synaptophysin-like protein 1	SYPL1
S aureus_PAMP	3.11083	-2.12007	Cleft lip and palate transmembrane protein 1-like protein	CLPTM1L
S aureus_PAMP	2.32496	-2.1202	ATP-binding cassette sub-family D member 3	ABCD3
S aureus_PAMP	2.12065	-2.12154	Kinectin	KTN1
S aureus_PAMP	3.35771	-2.1375	Protein O-mannosyl-transferase 2	POMT2
S aureus_PAMP	4.9823	-2.14557	Dipeptidyl peptidase 1;Dipeptidyl peptidase 1 exclusion domain chain;Dipeptidyl peptidase 1 heavy chain;Dipeptidyl peptidase 1 light chain	CTSC
S aureus_PAMP	5.25071	-2.14995	Pituitary tumor-transforming gene 1 protein-interacting protein	PTTG1IP
S aureus_PAMP	2.63291	-2.15091	Platelet receptor Gi24	C10orf54
S aureus_PAMP	3.57242	-2.15438	Granulocyte colony-stimulating factor receptor	CSF3R
S aureus_PAMP	4.51939	-2.15881	Immunoglobulin alpha Fc receptor	FCAR
S aureus_PAMP	2.24816	-2.16138	Proteasome subunit beta type-1	PSMB1
S aureus_PAMP	1.83883	-2.16144	N-acetylgalactosamine-6-sulfatase	GALNS
S aureus_PAMP	2.11066	-2.17101	Alpha-1,2-mannosyltransferase ALG9	ALG9
S aureus_PAMP	5.43131	-2.17517	Mast cell-expressed membrane protein 1	MCEMP1
S aureus_PAMP	2.81547	-2.18563	Tumor necrosis factor receptor superfamily member 19L	RELT
S aureus_PAMP	2.12189	-2.18622	Serpin H1	SERPINH1
S aureus_PAMP	2.87055	-2.18808	Xylosyltransferase 1	XYLT1
S aureus_PAMP	5.70603	-2.18926	Platelet endothelial cell adhesion molecule	PECAM1
S aureus_PAMP	2.09133	-2.19668	Leucine-rich alpha-2-glycoprotein	LRG1
S aureus_PAMP	5.79582	-2.19874	C4b-binding protein alpha chain	C4BPA
S aureus_PAMP	1.87536	-2.19878	Leucine-rich repeat transmembrane protein FLRT2	FLRT2
S aureus_PAMP	3.29034	-2.20573	Malectin	MLEC
S aureus_PAMP	2.38425	-2.20592	Nuclear pore complex protein Nup155	NUP155
S aureus_PAMP	2.93844	-2.23753	Golgi pH regulator B;Golgi pH regulator A	GPR89B;GPR89A
S aureus_PAMP	6.75499	-2.25087	EGF-like module-containing mucin-like hormone receptor-like 2	EMR2;ADGRE2
S aureus_PAMP	5.71512	-2.25906	Multiple epidermal growth factor-like domains protein 8	MEGF8
S aureus_PAMP	3.2732	-2.26188	Beta-glucuronidase	GUSB
S aureus_PAMP	2.7589	-2.2627	V-type proton ATPase 116 kDa subunit a isoform 2	ATP6V0A2
S aureus_PAMP	2.73476	-2.27191	Splicing factor 3A subunit 3	SF3A3
S aureus_PAMP	3.23675	-2.27355	Protein HIDE1	HIDE1
S aureus_PAMP	1.55591	-2.27471	Natural resistance-associated macrophage protein 2	SLC11A2
S aureus_PAMP	5.95529	-2.27525	Allergin-1	MILR1
S aureus_PAMP	1.92141	-2.27633	E3 ubiquitin-protein ligase RNF149	RNF149
S aureus_PAMP	2.45606	-2.27682	Plexin-D1	PLXND1
S aureus_PAMP	2.33514	-2.28239	Solute carrier family 22 member 4	SLC22A4
S aureus_PAMP	1.75457	-2.28645	Aspartyl/asparaginyl beta-hydroxylase	ASPH
S aureus_PAMP	3.582	-2.29305	Alpha-1B-glycoprotein	A1BG
S aureus_PAMP	2.15948	-2.29926	Fc receptor-like B	FCRLB
S aureus_PAMP	2.06297	-2.30725	Histamine H2 receptor	HRH2
S aureus_PAMP	1.51614	-2.31687	Melanoma inhibitory activity protein 3	MIA3
S aureus_PAMP	2.76388	-2.31723	Beta-mannosidase	MANBA
S aureus_PAMP	2.47059	-2.32705	Ribonuclease K6	RNASE6
S aureus_PAMP	3.63057	-2.33265	Scavenger receptor class F member 1	SCARF1
S aureus_PAMP	2.68048	-2.33675	Carcinoembryonic antigen-related cell adhesion molecule 1	CEACAM1
S aureus_PAMP	2.15621	-2.33883	Dipeptidyl peptidase 2	DPP7
S aureus_PAMP	1.85218	-2.34018	Serine/threonine-protein kinase/endoribonuclease IRE1;Serine/threonine-protein kinase;Endoribonuclease	ERN1
S aureus_PAMP	2.08095	-2.34039	Protein YIPF3;Protein YIPF3, 36 kDa form III	YIPF3
S aureus_PAMP	2.93027	-2.34378	N-acylethanolamine-hydrolyzing acid amidase;N-acylethanolamine-hydrolyzing acid amidase subunit alpha;N-acylethanolamine-hydrolyzing acid amidase subunit beta	NAAA
S aureus_PAMP	1.79258	-2.34958	Protein OS-9	OS9
S aureus_PAMP	3.40223	-2.3529	Dolichyl-diphosphooligosaccharide--protein glycosyltransferase subunit STT3B	STT3B
S aureus_PAMP	3.3118	-2.35325	Transmembrane protein 161B	TMEM161B
S aureus_PAMP	2.0518	-2.36139	Ectonucleoside triphosphate diphosphohydrolase 7	ENTPD7
S aureus_PAMP	2.19451	-2.3634	Protein disulfide-isomerase TMX3	TMX3
S aureus_PAMP	1.92955	-2.36879	Probable lysosomal cobalamin transporter	LMBRD1
S aureus_PAMP	4.02046	-2.36912	Folate transporter 1	SLC19A1
S aureus_PAMP	2.8478	-2.37258	Dystroglycan;Alpha-dystroglycan;Beta-dystroglycan	DAG1
S aureus_PAMP	2.9586	-2.38024	Proteasome subunit alpha type-7;Proteasome subunit alpha type-7-like	PSMA7;PSMA8
S aureus_PAMP	2.35163	-2.38031	Granulins;Acrogranin;Paragranulin;Granulin-1;Granulin-2;Granulin-3;Granulin-4;Granulin-5;Granulin-6;Granulin-7	GRN
S aureus_PAMP	1.48538	-2.38729	Glucoside xylosyltransferase 1	GXYLT1
S aureus_PAMP	2.5328	-2.39317	Alpha-1,6-mannosylglycoprotein 6-beta-N-acetylglucosaminyltransferase A	MGAT5
S aureus_PAMP	1.77414	-2.40295	Metalloreductase STEAP3	STEAP3
S aureus_PAMP	2.40864	-2.41266	Beta-2 adrenergic receptor	ADRB2
S aureus_PAMP	2.07103	-2.41334	Type 2 lactosamine alpha-2,3-sialyltransferase	ST3GAL6
S aureus_PAMP	1.99002	-2.41526	Peptidyl-prolyl cis-trans isomerase B	PPIB
S aureus_PAMP	2.03139	-2.42046	Membrane-bound transcription factor site-1 protease	MBTPS1
S aureus_PAMP	2.88216	-2.42242	Volume-regulated anion channel subunit LRRC8C	LRRC8C
S aureus_PAMP	2.38394	-2.42861	Alpha-(1,3)-fucosyltransferase 4	FUT4
S aureus_PAMP	1.83351	-2.43459	Arf-GAP domain and FG repeat-containing protein 1	AGFG1
S aureus_PAMP	2.82982	-2.44093	Mannosyl-oligosaccharide 1,2-alpha-mannosidase IA	MAN1A1
S aureus_PAMP	1.65598	-2.45273	Probable UDP-sugar transporter protein SLC35A5	SLC35A5
S aureus_PAMP	3.59983	-2.45611	Lymphocyte antigen 75	LY75
S aureus_PAMP	3.87151	-2.45773	Interleukin-17 receptor A	IL17RA
S aureus_PAMP	1.96325	-2.46401	Folate receptor beta	FOLR2
S aureus_PAMP	6.1763	-2.46661	Endoglin	ENG
S aureus_PAMP	4.90872	-2.46743	ERO1-like protein alpha	ERO1L
S aureus_PAMP	1.89529	-2.4682	Tumor necrosis factor receptor superfamily member 1B;Tumor necrosis factor receptor superfamily member 1b, membrane form;Tumor necrosis factor-binding protein 2	TNFRSF1B
S aureus_PAMP	1.91104	-2.47353	Post-GPI attachment to proteins factor 3	PGAP3
S aureus_PAMP	1.98036	-2.4816	ATP-dependent 6-phosphofructokinase, platelet type	PFKP
S aureus_PAMP	1.94937	-2.4834	N-sulphoglucosamine sulphohydrolase	SGSH
S aureus_PAMP	2.17783	-2.50359	Prenylcysteine oxidase 1	PCYOX1
S aureus_PAMP	4.74072	-2.50454	Galactosylgalactosylxylosylprotein 3-beta-glucuronosyltransferase 3	B3GAT3
S aureus_PAMP	2.12282	-2.50469	GDH/6PGL endoplasmic bifunctional protein;Glucose 1-dehydrogenase;6-phosphogluconolactonase	H6PD
S aureus_PAMP	5.54808	-2.52249	Sphingomyelin phosphodiesterase	SMPD1
S aureus_PAMP	1.82981	-2.52277	Platelet glycoprotein IX	GP9
S aureus_PAMP	1.89749	-2.52561	Immunoglobulin superfamily member 8	IGSF8
S aureus_PAMP	1.59418	-2.53766	ER membrane protein complex subunit 10	EMC10
S aureus_PAMP	2.99226	-2.54061	Tissue factor pathway inhibitor	TFPI
S aureus_PAMP	4.99848	-2.54369	Activin receptor type-1	ACVR1
S aureus_PAMP	2.87221	-2.55173	Zinc transporter ZIP10	SLC39A10
S aureus_PAMP	3.45483	-2.55328	Beta-1,4-galactosyltransferase 7;Xylosylprotein 4-beta-galactosyltransferase	B4GALT7
S aureus_PAMP	2.73089	-2.55542	Sialidase-1	NEU1
S aureus_PAMP	3.40767	-2.55749	Arylsulfatase D	ARSD
S aureus_PAMP	2.96678	-2.5594	Ceroid-lipofuscinosis neuronal protein 5	CLN5
S aureus_PAMP	2.56848	-2.56088	Semaphorin-3C	SEMA3C
S aureus_PAMP	2.70496	-2.56171	C-type lectin domain family 7 member A	CLEC7A
S aureus_PAMP	7.17502	-2.56694	Autophagy-related protein 9A	ATG9A
S aureus_PAMP	3.89278	-2.56938	Transmembrane protein 214	TMEM214
S aureus_PAMP	4.17342	-2.5704	Sterol regulatory element-binding protein cleavage-activating protein	SCAP
S aureus_PAMP	1.59344	-2.57345	Plexin-A1	PLXNA1
S aureus_PAMP	1.91338	-2.57512	Prostatic acid phosphatase;PAPf39	ACPP
S aureus_PAMP	3.91258	-2.57531	Interleukin-6 receptor subunit beta	IL6ST
S aureus_PAMP	3.10854	-2.57552	Properdin	CFP
S aureus_PAMP	2.60651	-2.57885	Glia-derived nexin	SERPINE2
S aureus_PAMP	5.00861	-2.57981	UDP-GlcNAc:betaGal beta-1,3-N-acetylglucosaminyltransferase 8	B3GNT8
S aureus_PAMP	2.28456	-2.58111	Di-N-acetylchitobiase	CTBS
S aureus_PAMP	2.19757	-2.58192	Thioredoxin domain-containing protein 15	TXNDC15
S aureus_PAMP	2.1536	-2.58427	Carbohydrate sulfotransferase 13	CHST13
S aureus_PAMP	2.82074	-2.58872	GDP-fucose protein O-fucosyltransferase 1	POFUT1
S aureus_PAMP	2.50473	-2.59426	Transmembrane protein 87A	TMEM87A
S aureus_PAMP	3.08242	-2.59527	Glycosaminoglycan xylosylkinase	FAM20B
S aureus_PAMP	1.50667	-2.59684	NHL repeat-containing protein 3	NHLRC3
S aureus_PAMP	1.65094	-2.59977	Uncharacterized protein KIAA2013	KIAA2013
S aureus_PAMP	5.83875	-2.60332	CMRF35-like molecule 8	CD300A
S aureus_PAMP	1.50147	-2.60447	Serglycin	SRGN
S aureus_PAMP	2.74108	-2.60982	Disrupted in renal carcinoma protein 2	DIRC2
S aureus_PAMP	3.06754	-2.61062	Complement receptor type 1	CR1
S aureus_PAMP	5.13354	-2.61839	Gamma-glutamyltransferase 7;Gamma-glutamyltransferase 7 heavy chain;Gamma-glutamyltransferase 7 light chain	GGT7
S aureus_PAMP	2.96742	-2.6185	G-protein coupled receptor 35	GPR35
S aureus_PAMP	2.95013	-2.62397	Gamma-glutamyltransferase 5;Gamma-glutamyltransferase 5 heavy chain;Gamma-glutamyltransferase 5 light chain	GGT5
S aureus_PAMP	2.07243	-2.62506	Asporin	ASPN
S aureus_PAMP	1.943	-2.62541	Sugar phosphate exchanger 2	SLC37A2
S aureus_PAMP	7.86103	-2.62615	IgG receptor FcRn large subunit p51	FCGRT
S aureus_PAMP	3.09145	-2.63056	Neurogenic locus notch homolog protein 1;Notch 1 extracellular truncation;Notch 1 intracellular domain	NOTCH1
S aureus_PAMP	3.01418	-2.63232	Hepatitis A virus cellular receptor 2	HAVCR2
S aureus_PAMP	1.52002	-2.63344	Torsin-3A	TOR3A
S aureus_PAMP	4.35044	-2.64573	Protein FAM198B	FAM198B
S aureus_PAMP	2.8847	-2.64862	Psychosine receptor	GPR65
S aureus_PAMP	5.29952	-2.65656	Eukaryotic translation initiation factor 2-alpha kinase 3	EIF2AK3
S aureus_PAMP	2.18817	-2.65796	Vasoactive intestinal polypeptide receptor 1	VIPR1
S aureus_PAMP	1.93053	-2.65933	UPF0669 protein C6orf120	C6orf120
S aureus_PAMP	1.79848	-2.67304	CD99 antigen	CD99
S aureus_PAMP	1.98823	-2.68129	Transmembrane protein 104	TMEM104
S aureus_PAMP	1.79751	-2.68256	Neuropathy target esterase	PNPLA6
S aureus_PAMP	2.08389	-2.68374	Transmembrane emp24 domain-containing protein 4	TMED4
S aureus_PAMP	2.90895	-2.68593	DnaJ homolog subfamily C member 10	DNAJC10
S aureus_PAMP	1.74049	-2.70035	Biotinidase	BTD
S aureus_PAMP	3.85944	-2.70888	Signal peptide peptidase-like 2B	SPPL2B
S aureus_PAMP	4.4365	-2.72776	Piezo-type mechanosensitive ion channel component 1	PIEZO1
S aureus_PAMP	2.40538	-2.73173	Trans-Golgi network integral membrane protein 2	TGOLN2
S aureus_PAMP	2.41711	-2.73272	Equilibrative nucleoside transporter 3	SLC29A3
S aureus_PAMP	6.41479	-2.78649	Ig gamma-4 chain C region	IGHG4
S aureus_PAMP	2.40441	-2.79087	Neutral cholesterol ester hydrolase 1	NCEH1
S aureus_PAMP	4.5578	-2.79639	Galactocerebrosidase	GALC
S aureus_PAMP	4.49938	-2.82113	Plasma alpha-L-fucosidase	FUCA2
S aureus_PAMP	2.11049	-2.8277	Protein GPR108	GPR108
S aureus_PAMP	4.33389	-2.85603	Probable G-protein coupled receptor 141	GPR141
S aureus_PAMP	1.93007	-2.86972	Procollagen-lysine,2-oxoglutarate 5-dioxygenase 3	PLOD3
S aureus_PAMP	2.47551	-2.88583	Large neutral amino acids transporter small subunit 4	SLC43A2
S aureus_PAMP	2.82136	-2.88675	Adenylate cyclase type 9	ADCY9
S aureus_PAMP	2.75882	-2.89101	Transmembrane protein 106B	TMEM106B
S aureus_PAMP	1.89218	-2.90234	Integrin beta-6;Integrin beta	ITGB6
S aureus_PAMP	4.15903	-2.90586	Mannosyl-oligosaccharide 1,2-alpha-mannosidase IC;alpha-1,2-Mannosidase	MAN1C1
S aureus_PAMP	3.80877	-2.9151	Peptidyl-prolyl cis-trans isomerase FKBP7	FKBP7
S aureus_PAMP	1.54862	-2.91664	Antigen-presenting glycoprotein CD1d	CD1D
S aureus_PAMP	3.29665	-2.92903	Lipase maturation factor 2	LMF2
S aureus_PAMP	1.89803	-2.93369	V-set and transmembrane domain-containing protein 1	VSTM1
S aureus_PAMP	3.27289	-2.93407	Proepiregulin;Epiregulin	EREG
S aureus_PAMP	5.04752	-2.93612	Interferon alpha/beta receptor 2	IFNAR2
S aureus_PAMP	3.08438	-2.93665	Anion exchange protein;Sodium bicarbonate cotransporter 3	SLC4A7
S aureus_PAMP	4.5964	-2.93784	UPF0454 protein C12orf49	C12orf49
S aureus_PAMP	3.96831	-2.94338	GPI ethanolamine phosphate transferase 1	PIGN
S aureus_PAMP	2.71967	-2.94991	Cartilage-associated protein	CRTAP
S aureus_PAMP	4.65495	-2.96128	T-cell immunomodulatory protein	ITFG1
S aureus_PAMP	5.38963	-2.962	Lipase member N	LIPN
S aureus_PAMP	5.18216	-2.96609	Integrin alpha-7;Integrin alpha-7 heavy chain;Integrin alpha-7 light chain;Integrin alpha-7 70 kDa form	ITGA7
S aureus_PAMP	5.13732	-2.97177	Cocaine esterase	CES2
S aureus_PAMP	2.24318	-2.97489	Signal-regulatory protein beta-1	SIRPB1
S aureus_PAMP	2.72151	-2.97602	Translocating chain-associated membrane protein 2	TRAM2
S aureus_PAMP	3.19773	-2.97649	VIP36-like protein	LMAN2L
S aureus_PAMP	1.92802	-2.97745	Mesencephalic astrocyte-derived neurotrophic factor	MANF
S aureus_PAMP	2.5884	-2.97798	Sulfate transporter	SLC26A2
S aureus_PAMP	2.93603	-2.98	ER degradation-enhancing alpha-mannosidase-like protein 1	EDEM1
S aureus_PAMP	3.72898	-2.9803	Beta-1,3-N-acetylglucosaminyltransferase lunatic fringe	LFNG
S aureus_PAMP	5.26967	-2.98041	Cysteine-rich secretory protein LCCL domain-containing 2	CRISPLD2
S aureus_PAMP	3.25805	-2.9811	Butyrophilin subfamily 3 member A3	BTN3A3
S aureus_PAMP	2.17706	-2.98202	Sodium/calcium exchanger 1	SLC8A1
S aureus_PAMP	3.55733	-2.98437	Stabilin-1	STAB1
S aureus_PAMP	4.57579	-2.99264	Transmembrane emp24 domain-containing protein 10	TMED10
S aureus_PAMP	7.38159	-2.99613	Solute carrier family 2, facilitated glucose transporter member 3	SLC2A3
S aureus_PAMP	2.52748	-2.99947	Sushi domain-containing protein 1	SUSD1
S aureus_PAMP	2.4685	-3.00211	Nuclear pore glycoprotein p62	NUP62
S aureus_PAMP	2.90664	-3.01004	Ferric-chelate reductase 1	FRRS1
S aureus_PAMP	4.4723	-3.0115	Iduronate 2-sulfatase;Iduronate 2-sulfatase 42 kDa chain;Iduronate 2-sulfatase 14 kDa chain	IDS
S aureus_PAMP	2.73958	-3.01826	Very-long-chain (3R)-3-hydroxyacyl-CoA dehydratase 2	HACD2
S aureus_PAMP	4.4476	-3.0207	Carcinoembryonic antigen-related cell adhesion molecule 3	CEACAM3
S aureus_PAMP	5.70029	-3.03072	Transmembrane protein 8A	TMEM8A
S aureus_PAMP	3.2446	-3.03304	Two pore calcium channel protein 1	TPCN1
S aureus_PAMP	3.89747	-3.03382	Alpha-L-iduronidase	IDUA
S aureus_PAMP	1.78705	-3.04776	Transmembrane channel-like protein 8	TMC8
S aureus_PAMP	3.51111	-3.05486	Steryl-sulfatase	STS
S aureus_PAMP	2.13582	-3.06265	Complement C1r subcomponent-like protein	C1RL
S aureus_PAMP	1.61254	-3.07304	Ceramide synthase 6	CERS6
S aureus_PAMP	2.7226	-3.07522	Sodium/potassium/calcium exchanger 6, mitochondrial	SLC8B1
S aureus_PAMP	2.72941	-3.08362	Mucolipin-1	MCOLN1
S aureus_PAMP	2.94813	-3.08605	Sulfhydryl oxidase 2;Sulfhydryl oxidase	QSOX2
S aureus_PAMP	4.37288	-3.08808	Integral membrane protein GPR180	GPR180
S aureus_PAMP	1.84935	-3.08912	Interleukin-7 receptor subunit alpha	IL7R
S aureus_PAMP	2.37518	-3.09868	Semaphorin-4D	SEMA4D
S aureus_PAMP	2.63002	-3.11138	Sodium/hydrogen exchanger 9	SLC9A9
S aureus_PAMP	2.88752	-3.11568	Chondroitin sulfate N-acetylgalactosaminyltransferase 2	CSGALNACT2
S aureus_PAMP	3.0723	-3.11687	Transmembrane channel-like protein 6	TMC6
S aureus_PAMP	3.83002	-3.12182	Ig alpha-2 chain C region	IGHA2
S aureus_PAMP	4.77674	-3.12277	Carboxypeptidase Q	CPQ
S aureus_PAMP	2.56354	-3.12629	Transmembrane 7 superfamily member 3	TM7SF3
S aureus_PAMP	1.54631	-3.12661	Torsin-1A-interacting protein 2	TOR1AIP2
S aureus_PAMP	2.3596	-3.13002	Beta-1,3-glucosyltransferase	B3GALTL
S aureus_PAMP	2.36057	-3.13043	GPI transamidase component PIG-T	PIGT
S aureus_PAMP	4.0682	-3.13225	Carbohydrate sulfotransferase 15	CHST15
S aureus_PAMP	2.75215	-3.13506	LMBR1 domain-containing protein 2	LMBRD2
S aureus_PAMP	2.1452	-3.13595	LDLR chaperone MESD	MESDC2
S aureus_PAMP	2.64998	-3.13693	Torsin-2A	TOR2A
S aureus_PAMP	2.14025	-3.14187	Protein YIPF1	YIPF1
S aureus_PAMP	2.58234	-3.14277	Legumain	LGMN
S aureus_PAMP	5.02103	-3.14308	RELT-like protein 1	RELL1
S aureus_PAMP	3.26905	-3.14429	45 kDa calcium-binding protein	SDF4
S aureus_PAMP	2.59738	-3.1485	Ovarian cancer G-protein coupled receptor 1	GPR68
S aureus_PAMP	2.98911	-3.14974	Transmembrane protein 131	TMEM131
S aureus_PAMP	1.58886	-3.14992	C-C chemokine receptor-like 2	CCRL2
S aureus_PAMP	3.03522	-3.15143	Cysteine-rich with EGF-like domain protein 2	CRELD2
S aureus_PAMP	2.78548	-3.15353	Zinc transporter ZIP6	SLC39A6
S aureus_PAMP	3.28334	-3.15999	Cytokine receptor common subunit beta	CSF2RB
S aureus_PAMP	2.46372	-3.16632	Cysteine-rich with EGF-like domain protein 1	CRELD1
S aureus_PAMP	1.86006	-3.16707	N-formyl peptide receptor 3	FPR3
S aureus_PAMP	2.08606	-3.176	Nuclear pore complex protein Nup214	NUP214
S aureus_PAMP	3.50916	-3.18751	Mammalian ependymin-related protein 1	EPDR1
S aureus_PAMP	2.81866	-3.20052	TM2 domain-containing protein 3	TM2D3
S aureus_PAMP	2.04415	-3.20923	KDEL motif-containing protein 2	KDELC2
S aureus_PAMP	2.74108	-3.21053	N(4)-(beta-N-acetylglucosaminyl)-L-asparaginase;Glycosylasparaginase alpha chain;Glycosylasparaginase beta chain	AGA
S aureus_PAMP	3.95567	-3.21257	Asialoglycoprotein receptor 2	ASGR2
S aureus_PAMP	3.2894	-3.21635	Attractin	ATRN
S aureus_PAMP	2.52792	-3.21795	Alpha-2-HS-glycoprotein;Alpha-2-HS-glycoprotein chain A;Alpha-2-HS-glycoprotein chain B	AHSG
S aureus_PAMP	4.60205	-3.22158	Multidrug resistance-associated protein 4	ABCC4
S aureus_PAMP	3.22829	-3.2437	Rab-like protein 6	RABL6
S aureus_PAMP	2.54459	-3.24386	Osteoclast-associated immunoglobulin-like receptor	OSCAR
S aureus_PAMP	1.97265	-3.24835	CD99 antigen-like protein 2	CD99L2
S aureus_PAMP	2.26229	-3.25337	Toll-like receptor 4	TLR4
S aureus_PAMP	2.79351	-3.25738	Solute carrier family 12 member 6	SLC12A6
S aureus_PAMP	6.09617	-3.26592	Choline/ethanolaminephosphotransferase 1	CEPT1
S aureus_PAMP	2.22313	-3.27547	Transmembrane protein 9B	TMEM9B
S aureus_PAMP	4.48151	-3.27627	Alpha-1,3-mannosyl-glycoprotein 4-beta-N-acetylglucosaminyltransferase A;Alpha-1,3-mannosyl-glycoprotein 4-beta-N-acetylglucosaminyltransferase A soluble form	MGAT4A
S aureus_PAMP	5.76396	-3.27836	Lymphocyte antigen 96	LY96
S aureus_PAMP	4.51231	-3.2804	Canalicular multispecific organic anion transporter 2	ABCC3
S aureus_PAMP	4.36515	-3.28102	Nucleotide exchange factor SIL1	SIL1
S aureus_PAMP	5.11513	-3.28278	Interleukin-1 receptor accessory protein	IL1RAP
S aureus_PAMP	4.70405	-3.29944	Angiopoietin-related protein 4	ANGPTL4
S aureus_PAMP	1.85633	-3.30653	Glutaminyl-peptide cyclotransferase	QPCT
S aureus_PAMP	6.34622	-3.3119	Proteasome subunit alpha type-1	PSMA1
S aureus_PAMP	3.64855	-3.31709	Thrombospondin-1	THBS1
S aureus_PAMP	4.01419	-3.32598	2-oxoglutarate and iron-dependent oxygenase domain-containing protein 3	OGFOD3
S aureus_PAMP	3.85651	-3.32848	Sodium-dependent multivitamin transporter	SLC5A6
S aureus_PAMP	3.74791	-3.32873	Transmembrane protein 231	TMEM231
S aureus_PAMP	3.68036	-3.33616	Solute carrier family 43 member 3	SLC43A3
S aureus_PAMP	2.29345	-3.34011	Heparanase;Heparanase 8 kDa subunit;Heparanase 50 kDa subunit	HPSE
S aureus_PAMP	1.66715	-3.34503	Deoxyribonuclease-2-alpha	DNASE2
S aureus_PAMP	3.94665	-3.34609	Solute carrier family 12 member 4	SLC12A4
S aureus_PAMP	4.07171	-3.35121	SID1 transmembrane family member 2	SIDT2
S aureus_PAMP	4.17602	-3.35675	Nuclear mitotic apparatus protein 1	NUMA1
S aureus_PAMP	3.05512	-3.36019	Potassium voltage-gated channel subfamily E member 3	KCNE3
S aureus_PAMP	2.90137	-3.36372	Integrin beta-8	ITGB8
S aureus_PAMP	3.9616	-3.36643	Polypeptide N-acetylgalactosaminyltransferase 3	GALNT3
S aureus_PAMP	5.05713	-3.37292	Polypeptide N-acetylgalactosaminyltransferase 4;Polypeptide N-acetylgalactosaminyltransferase	GALNT4;POC1B-GALNT4
S aureus_PAMP	3.10336	-3.37864	Lysosomal protective protein;Lysosomal protective protein 32 kDa chain;Lysosomal protective protein 20 kDa chain;Carboxypeptidase	CTSA
S aureus_PAMP	3.83567	-3.38174	TGF-beta receptor type-1;Receptor protein serine/threonine kinase	TGFBR1
S aureus_PAMP	5.88166	-3.38391	Junctional adhesion molecule A	F11R
S aureus_PAMP	2.56017	-3.38589	Cytokine receptor-like factor 2	CRLF2
S aureus_PAMP	3.59857	-3.3874	Inositol monophosphatase 3	IMPAD1
S aureus_PAMP	5.43503	-3.39297	Sialic acid-binding Ig-like lectin 5	SIGLEC5
S aureus_PAMP	1.84329	-3.39625	Methyltransferase-like protein 9	METTL9;PAP1
S aureus_PAMP	3.91872	-3.39678	Sulfhydryl oxidase 1	QSOX1
S aureus_PAMP	2.98187	-3.39758	Olfactomedin-like protein 2B	OLFML2B
S aureus_PAMP	3.00516	-3.4036	Endoplasmic reticulum-Golgi intermediate compartment protein 1	ERGIC1
S aureus_PAMP	3.53313	-3.40502	Carbohydrate sulfotransferase 11	CHST11
S aureus_PAMP	2.36152	-3.40865	Toll-like receptor 5	TLR5
S aureus_PAMP	1.89933	-3.41557	Tumor necrosis factor ligand superfamily member 8	TNFSF8
S aureus_PAMP	3.07186	-3.41965	CD109 antigen	CD109
S aureus_PAMP	4.11623	-3.43278	P-selectin	SELP
S aureus_PAMP	4.03977	-3.4332	Alpha-1,3-mannosyl-glycoprotein 4-beta-N-acetylglucosaminyltransferase B	MGAT4B
S aureus_PAMP	5.1546	-3.43771	Furin	FURIN
S aureus_PAMP	4.04658	-3.44739	Glycosylphosphatidylinositol anchor attachment 1 protein	GPAA1
S aureus_PAMP	4.42551	-3.46726	Metal transporter CNNM3	CNNM3
S aureus_PAMP	2.8691	-3.47685	Endoplasmic reticulum metallopeptidase 1	ERMP1
S aureus_PAMP	2.79808	-3.48147	Single Ig IL-1-related receptor	SIGIRR
S aureus_PAMP	2.61937	-3.48682	Choline transporter-like protein 2	SLC44A2
S aureus_PAMP	3.76685	-3.48751	ADAM DEC1	ADAMDEC1
S aureus_PAMP	3.23006	-3.49088	Cell surface glycoprotein CD200 receptor 1	CD200R1
S aureus_PAMP	1.84728	-3.50963	Ly6/PLAUR domain-containing protein 3	LYPD3
S aureus_PAMP	2.76167	-3.51253	Transmembrane protein 245	TMEM245
S aureus_PAMP	3.42186	-3.53909	Two pore calcium channel protein 2	TPCN2
S aureus_PAMP	4.30205	-3.55602	Interleukin-6 receptor subunit alpha	IL6R
S aureus_PAMP	3.29618	-3.56108	Transmembrane protein 2	TMEM2
S aureus_PAMP	5.12171	-3.56951	SUN domain-containing ossification factor	SUCO
S aureus_PAMP	2.44112	-3.57109	Laminin subunit gamma-1	LAMC1
S aureus_PAMP	3.61927	-3.58517	Protein ITFG3	ITFG3
S aureus_PAMP	2.20331	-3.58975	Bifunctional heparan sulfate N-deacetylase/N-sulfotransferase 1;Heparan sulfate N-deacetylase 1;Heparan sulfate N-sulfotransferase 1	NDST1
S aureus_PAMP	3.67966	-3.59578	Anthrax toxin receptor 2	ANTXR2
S aureus_PAMP	4.55591	-3.59737	Very low-density lipoprotein receptor	VLDLR
S aureus_PAMP	3.26329	-3.59967	Transmembrane prolyl 4-hydroxylase	P4HTM
S aureus_PAMP	2.36316	-3.60761	Sodium/potassium-transporting ATPase subunit beta-1	ATP1B1
S aureus_PAMP	5.27255	-3.61619	Tumor necrosis factor receptor superfamily member 1A;Tumor necrosis factor receptor superfamily member 1A, membrane form;Tumor necrosis factor-binding protein 1	TNFRSF1A
S aureus_PAMP	2.46239	-3.6202	Natural resistance-associated macrophage protein 1	SLC11A1
S aureus_PAMP	3.00923	-3.6336	Ectonucleoside triphosphate diphosphohydrolase 5	ENTPD5
S aureus_PAMP	5.539	-3.63508	TGF-beta receptor type-2	TGFBR2
S aureus_PAMP	7.5032	-3.63927	LysM and putative peptidoglycan-binding domain-containing protein 3	LYSMD3
S aureus_PAMP	5.29726	-3.64159	Complement C5;Complement C5 beta chain;Complement C5 alpha chain;C5a anaphylatoxin;Complement C5 alpha chain	C5
S aureus_PAMP	3.23077	-3.64304	Toll-like receptor 1	TLR1
S aureus_PAMP	6.87554	-3.64425	H(+)/Cl(-) exchange transporter 3;Chloride channel protein	CLCN3
S aureus_PAMP	3.47363	-3.64663	C-X-C chemokine receptor type 2	CXCR2
S aureus_PAMP	3.16414	-3.66028	Transmembrane protein 87B	TMEM87B
S aureus_PAMP	7.47707	-3.67405	E3 ubiquitin-protein ligase RNF167	RNF167
S aureus_PAMP	6.50567	-3.6981	Ig gamma-3 chain C region	IGHG3
S aureus_PAMP	3.53293	-3.69964	Sodium/potassium/calcium exchanger 4	SLC24A4
S aureus_PAMP	4.72645	-3.70187	Glycosyltransferase 8 domain-containing protein 1	GLT8D1
S aureus_PAMP	2.83704	-3.726	Solute carrier family 12 member 7	SLC12A7
S aureus_PAMP	1.82195	-3.73198	Reticulocalbin-1	RCN1
S aureus_PAMP	2.67922	-3.73338	Insulin receptor;Insulin receptor subunit alpha;Insulin receptor subunit beta	INSR
S aureus_PAMP	3.24543	-3.73668	Neutrophil gelatinase-associated lipocalin	LCN2
S aureus_PAMP	8.66964	-3.74011	Prolow-density lipoprotein receptor-related protein 1;Low-density lipoprotein receptor-related protein 1 85 kDa subunit;Low-density lipoprotein receptor-related protein 1 515 kDa subunit;Low-density lipoprotein receptor-related protein 1 intracellular domain	LRP1
S aureus_PAMP	1.57334	-3.74528	Epithelial membrane protein 1	EMP1
S aureus_PAMP	5.86735	-3.7699	Ephrin-B1	EFNB1
S aureus_PAMP	3.14442	-3.7712	Fukutin-related protein	FKRP
S aureus_PAMP	6.31504	-3.78031	Twisted gastrulation protein homolog 1	TWSG1
S aureus_PAMP	2.90394	-3.78671	Tumor necrosis factor receptor superfamily member 14	TNFRSF14
S aureus_PAMP	6.40936	-3.79079	Extracellular serine/threonine protein kinase FAM20C	FAM20C
S aureus_PAMP	5.11722	-3.80969	Neuronal growth regulator 1	NEGR1
S aureus_PAMP	4.06648	-3.81611	Protein O-linked-mannose beta-1,4-N-acetylglucosaminyltransferase 2	POMGNT2
S aureus_PAMP	2.57586	-3.82103	RNA-binding motif protein, X chromosome;RNA-binding motif protein, X chromosome, N-terminally processed;RNA binding motif protein, X-linked-like-1;RNA-binding motif protein, X-linked-like-2	RBMX;RBMXL1;RBMXL2
S aureus_PAMP	3.56927	-3.82203	Interleukin-4 receptor subunit alpha;Soluble interleukin-4 receptor subunit alpha	IL4R
S aureus_PAMP	3.3657	-3.82275	Signal-regulatory protein beta-2	SIRPB2
S aureus_PAMP	5.16326	-3.82399	Uncharacterized protein KIAA0195	KIAA0195
S aureus_PAMP	6.8877	-3.82687	Major histocompatibility complex class I-related gene protein	MR1
S aureus_PAMP	1.79603	-3.82842	Carcinoembryonic antigen-related cell adhesion molecule 4	CEACAM4
S aureus_PAMP	5.42627	-3.833	Inter-alpha-trypsin inhibitor heavy chain H1	ITIH1
S aureus_PAMP	3.50729	-3.83394	Macrophage colony-stimulating factor 1 receptor	CSF1R
S aureus_PAMP	3.85855	-3.83418	ER degradation-enhancing alpha-mannosidase-like protein 3	EDEM3
S aureus_PAMP	2.923	-3.8363	Endothelial protein C receptor	PROCR
S aureus_PAMP	4.38941	-3.84738	Bis(5-adenosyl)-triphosphatase ENPP4	ENPP4
S aureus_PAMP	2.23818	-3.85299	TM2 domain-containing protein 1	TM2D1
S aureus_PAMP	4.06065	-3.85449	Inositol 1,4,5-trisphosphate receptor-interacting protein	ITPRIP
S aureus_PAMP	6.82963	-3.8582	Ectonucleoside triphosphate diphosphohydrolase 6	ENTPD6
S aureus_PAMP	3.45076	-3.861	Insulin-like growth factor-binding protein 3 receptor	TMEM219
S aureus_PAMP	6.73086	-3.87006	Carbohydrate sulfotransferase 14	CHST14
S aureus_PAMP	2.94896	-3.88448	Membralin	TMEM259
S aureus_PAMP	5.12099	-3.88989	Major facilitator superfamily domain-containing protein 8	MFSD8
S aureus_PAMP	2.27161	-3.89051	Ig mu chain C region	IGHM
S aureus_PAMP	2.93491	-3.89622	P2X purinoceptor 5;P2X purinoceptor	P2RX5
S aureus_PAMP	5.20849	-3.90078	Interleukin-13 receptor subunit alpha-1	IL13RA1
S aureus_PAMP	7.35293	-3.92119	Chloride transport protein 6	CLCN6
S aureus_PAMP	5.51723	-3.92121	Glycerophosphodiester phosphodiesterase 1	GDE1
S aureus_PAMP	2.67861	-3.92395	Prothrombin;Activation peptide fragment 1;Activation peptide fragment 2;Thrombin light chain;Thrombin heavy chain	F2
S aureus_PAMP	8.16212	-3.92476	Hereditary hemochromatosis protein	HFE
S aureus_PAMP	2.68396	-3.92615	Butyrophilin subfamily 2 member A1	BTN2A1
S aureus_PAMP	5.85012	-3.92871	GPI ethanolamine phosphate transferase 2	PIGG
S aureus_PAMP	5.99612	-3.9339	Phosphatidylserine synthase 2	PTDSS2
S aureus_PAMP	2.38995	-3.94348	Protein O-glucosyltransferase 1	POGLUT1
S aureus_PAMP	7.09625	-3.94568	Vitamin K-dependent gamma-carboxylase	GGCX
S aureus_PAMP	6.10732	-3.96892	Cell adhesion molecule 4	CADM4
S aureus_PAMP	3.10179	-3.97556	Niemann-Pick C1 protein	NPC1
S aureus_PAMP	3.00938	-3.9807	Large neutral amino acids transporter small subunit 1	SLC7A5
S aureus_PAMP	4.05273	-3.99174	TM2 domain-containing protein 2	TM2D2
S aureus_PAMP	2.22324	-3.99888	Prolyl 3-hydroxylase 1	LEPRE1
S aureus_PAMP	3.16148	-4.00468	Claudin domain-containing protein 1	CLDND1
S aureus_PAMP	6.35781	-4.00998	Exostosin-like 3	EXTL3
S aureus_PAMP	4.84652	-4.01064	Polypeptide N-acetylgalactosaminyltransferase 6	GALNT6
S aureus_PAMP	4.57823	-4.02226	Leukocyte antigen CD37;Tetraspanin	CD37
S aureus_PAMP	4.06743	-4.02842	Soluble calcium-activated nucleotidase 1	CANT1
S aureus_PAMP	3.87849	-4.03137	Interleukin-27 receptor subunit alpha	IL27RA
S aureus_PAMP	3.44488	-4.04469	C-C chemokine receptor type 1	CCR1
S aureus_PAMP	2.05432	-4.04745	Inter-alpha-trypsin inhibitor heavy chain H2	ITIH2
S aureus_PAMP	3.43071	-4.04912	Transmembrane protein 194A	TMEM194A
S aureus_PAMP	6.56394	-4.05009	Platelet glycoprotein Ib beta chain	GP1BB
S aureus_PAMP	4.15045	-4.05975	Inositol 1,4,5-trisphosphate receptor type 1	ITPR1
S aureus_PAMP	3.03183	-4.06952	Metal transporter CNNM4	CNNM4
S aureus_PAMP	4.91848	-4.07255	Proton-coupled amino acid transporter 4	SLC36A4
S aureus_PAMP	5.89909	-4.08471	Procollagen-lysine,2-oxoglutarate 5-dioxygenase 1	PLOD1
S aureus_PAMP	11.6688	-4.09024	Complement C4-A;Complement C4 beta chain;Complement C4-A alpha chain;C4a anaphylatoxin;C4b-A;C4d-A;Complement C4 gamma chain	C4A
S aureus_PAMP	7.06879	-4.10053	Solute carrier family 22 member 15	SLC22A15
S aureus_PAMP	7.88014	-4.12407	Phosphatidylinositol-glycan biosynthesis class X protein	PIGX
S aureus_PAMP	6.52106	-4.12718	Interferon alpha/beta receptor 1	IFNAR1
S aureus_PAMP	3.95746	-4.13195	GDP-fucose protein O-fucosyltransferase 2	POFUT2
S aureus_PAMP	2.56456	-4.13433	Vitronectin;Vitronectin V65 subunit;Vitronectin V10 subunit;Somatomedin-B	VTN
S aureus_PAMP	3.15043	-4.13908	CD9 antigen;Tetraspanin	CD9
S aureus_PAMP	5.00054	-4.14529	Group XV phospholipase A2	PLA2G15
S aureus_PAMP	5.26275	-4.14536	Metalloproteinase inhibitor 1	TIMP1
S aureus_PAMP	5.19419	-4.14868	Ribonuclease T2	RNASET2
S aureus_PAMP	3.30285	-4.15459	CMP-N-acetylneuraminate-beta-galactosamide-alpha-2,3-sialyltransferase 2	ST3GAL2
S aureus_PAMP	4.47768	-4.1665	GPI ethanolamine phosphate transferase 3	PIGO
S aureus_PAMP	2.37767	-4.17104	C-X-C motif chemokine 16	CXCL16
S aureus_PAMP	4.9875	-4.17617	Kremen protein 1	KREMEN1
S aureus_PAMP	3.05729	-4.17747	P2Y purinoceptor 13	P2RY13
S aureus_PAMP	4.56186	-4.18261	Prostaglandin G/H synthase 1	PTGS1
S aureus_PAMP	9.79262	-4.19623	Hyaluronidase-2	HYAL2
S aureus_PAMP	3.67568	-4.20691	E3 ubiquitin-protein ligase RNF130	RNF130
S aureus_PAMP	7.66951	-4.21109	Endoplasmic reticulum lectin 1	ERLEC1
S aureus_PAMP	9.26068	-4.22805	Sodium-coupled neutral amino acid transporter 9	SLC38A9
S aureus_PAMP	4.45398	-4.25281	Y+L amino acid transporter 1	SLC7A7
S aureus_PAMP	7.36117	-4.25558	Stromal interaction molecule 2	STIM2
S aureus_PAMP	6.51265	-4.27286	Complement component C1q receptor	CD93
S aureus_PAMP	4.03059	-4.27403	Beta-2-glycoprotein 1	APOH
S aureus_PAMP	4.3579	-4.32745	Proton-coupled folate transporter	SLC46A1
S aureus_PAMP	3.19617	-4.34231	Proton myo-inositol cotransporter	SLC2A13
S aureus_PAMP	7.44902	-4.34595	ATP-binding cassette sub-family A member 7	ABCA7
S aureus_PAMP	6.98604	-4.34825	Melanotransferrin	MFI2
S aureus_PAMP	3.22428	-4.35284	EGF domain-specific O-linked N-acetylglucosamine transferase	EOGT
S aureus_PAMP	9.80626	-4.36281	Desmocollin-2	DSC2
S aureus_PAMP	6.6447	-4.36429	Selenoprotein N	SEPN1
S aureus_PAMP	4.69618	-4.38615	Polypeptide N-acetylgalactosaminyltransferase 10	GALNT10
S aureus_PAMP	4.57485	-4.38637	Sialate O-acetylesterase	SIAE
S aureus_PAMP	3.93764	-4.38886	N-acetyllactosaminide beta-1,3-N-acetylglucosaminyltransferase 2	B3GNT2
S aureus_PAMP	8.84767	-4.3893	Discoidin, CUB and LCCL domain-containing protein 1	DCBLD1
S aureus_PAMP	10.0871	-4.41475	Glycoprotein integral membrane protein 1	GINM1
S aureus_PAMP	2.58435	-4.45529	Solute carrier organic anion transporter family member 4A1	SLCO4A1
S aureus_PAMP	8.74717	-4.45673	Protein O-mannosyl-transferase 1	POMT1
S aureus_PAMP	3.68366	-4.48509	Serum paraoxonase/arylesterase 2	PON2
S aureus_PAMP	7.37571	-4.49393	UNC93-like protein MFSD11	MFSD11
S aureus_PAMP	5.34167	-4.50363	Integrin alpha-E;Integrin alpha-E light chain;Integrin alpha-E heavy chain	ITGAE
S aureus_PAMP	8.07705	-4.51228	Hepatocyte growth factor receptor	MET
S aureus_PAMP	7.87758	-4.53517	Transcription factor Sp1	SP1
S aureus_PAMP	5.81627	-4.56257	Atypical chemokine receptor 3	ACKR3
S aureus_PAMP	3.80327	-4.56375	ER degradation-enhancing alpha-mannosidase-like protein 2	EDEM2
S aureus_PAMP	3.46625	-4.58025	C-C chemokine receptor type 2	CCR2
S aureus_PAMP	6.65723	-4.59732	Polycystin-2	PKD2
S aureus_PAMP	7.79156	-4.67936	Multiple epidermal growth factor-like domains protein 9	MEGF9
S aureus_PAMP	4.62341	-4.68468	ATP synthase subunit beta, mitochondrial;ATP synthase subunit beta	ATP5B
S aureus_PAMP	7.84434	-4.69675	Alpha-mannosidase 2x;Alpha-mannosidase	MAN2A2
S aureus_PAMP	8.38204	-4.69989	D-glucuronyl C5-epimerase	GLCE
S aureus_PAMP	4.18924	-4.70497	Inter-alpha-trypsin inhibitor heavy chain H4;70 kDa inter-alpha-trypsin inhibitor heavy chain H4;35 kDa inter-alpha-trypsin inhibitor heavy chain H4	ITIH4
S aureus_PAMP	8.32961	-4.7091	CD226 antigen	CD226
S aureus_PAMP	3.52672	-4.72416	Toll-like receptor 6	TLR6
S aureus_PAMP	5.11088	-4.76244	CD302 antigen	CD302
S aureus_PAMP	6.74396	-4.78996	Copper-transporting ATPase 1	ATP7A
S aureus_PAMP	8.11606	-4.7916	Tyrosine-protein kinase Mer;Receptor protein-tyrosine kinase	MERTK
S aureus_PAMP	5.83284	-4.8092	Plasma serine protease inhibitor	SERPINA5
S aureus_PAMP	3.13397	-4.8117	Triggering receptor expressed on myeloid cells 1	TREM1
S aureus_PAMP	6.61047	-4.85681	Plasma kallikrein;Plasma kallikrein heavy chain;Plasma kallikrein light chain	KLKB1
S aureus_PAMP	5.30943	-4.87761	Low affinity immunoglobulin gamma Fc region receptor III-A	FCGR3A
S aureus_PAMP	3.47624	-4.88879	Matrix metalloproteinase-9;67 kDa matrix metalloproteinase-9;82 kDa matrix metalloproteinase-9	MMP9
S aureus_PAMP	6.5068	-4.90009	Cyclic AMP-dependent transcription factor ATF-6 beta;Processed cyclic AMP-dependent transcription factor ATF-6 beta	ATF6B
S aureus_PAMP	6.10821	-4.90912	Junctional adhesion molecule-like	AMICA1
S aureus_PAMP	6.87068	-4.90958	T-cell surface glycoprotein CD4	CD4
S aureus_PAMP	5.49551	-4.9182	Amyloid-like protein 2	APLP2
S aureus_PAMP	4.8316	-4.9295	Protein AMBP;Alpha-1-microglobulin;Inter-alpha-trypsin inhibitor light chain;Trypstatin	AMBP
S aureus_PAMP	3.30789	-4.94003	N-acetylglucosamine-1-phosphodiester alpha-N-acetylglucosaminidase	NAGPA
S aureus_PAMP	7.14505	-4.96146	Sodium/hydrogen exchanger 1	SLC9A1
S aureus_PAMP	4.75984	-4.9902	CMRF35-like molecule 6	CD300C
S aureus_PAMP	3.57083	-4.99672	Membrane protein FAM174A	FAM174A
S aureus_PAMP	7.61188	-5.00206	Plexin domain-containing protein 2	PLXDC2
S aureus_PAMP	4.46133	-5.0075	Battenin	CLN3
S aureus_PAMP	4.19401	-5.06606	Osteopontin	SPP1
S aureus_PAMP	3.45447	-5.0688	Bone marrow proteoglycan;Eosinophil granule major basic protein	PRG2
S aureus_PAMP	3.91363	-5.07475	Myelin protein zero-like protein 1	MPZL1
S aureus_PAMP	3.10498	-5.09468	Integrin alpha-4	ITGA4
S aureus_PAMP	9.70868	-5.15237	Beta-galactosidase-1-like protein	GLB1L
S aureus_PAMP	2.21917	-5.20943	Cell surface A33 antigen	GPA33
S aureus_PAMP	7.36997	-5.22776	Solute carrier family 2, facilitated glucose transporter member 5	SLC2A5
S aureus_PAMP	4.70105	-5.26402	Integrin alpha-IIb;Integrin alpha-IIb heavy chain;Integrin alpha-IIb light chain, form 1;Integrin alpha-IIb light chain, form 2	ITGA2B
S aureus_PAMP	5.25653	-5.29944	Tumor necrosis factor ligand superfamily member 14;Tumor necrosis factor ligand superfamily member 14, membrane form;Tumor necrosis factor ligand superfamily member 14, soluble form	TNFSF14
S aureus_PAMP	1.78097	-5.30374	Leukocyte surface antigen CD53	CD53
S aureus_PAMP	8.98779	-5.33358	Ribonuclease pancreatic	RNASE1
S aureus_PAMP	6.03557	-5.38522	Alpha-(1,3)-fucosyltransferase 11	FUT11
S aureus_PAMP	2.53298	-5.42556	Alpha-2-macroglobulin	A2M
S aureus_PAMP	5.27637	-5.42769	Disintegrin and metalloproteinase domain-containing protein 28	ADAM28
S aureus_PAMP	5.60932	-5.4526	Insulin-like growth factor 1 receptor;Insulin-like growth factor 1 receptor alpha chain;Insulin-like growth factor 1 receptor beta chain;Tyrosine-protein kinase receptor	IGF1R
S aureus_PAMP	4.51188	-5.46532	Cytokine receptor common subunit gamma	IL2RG
S aureus_PAMP	3.97197	-5.47898	Prolyl 4-hydroxylase subunit alpha-1	P4HA1
S aureus_PAMP	5.47133	-5.49976	Prostaglandin F2 receptor negative regulator	PTGFRN
S aureus_PAMP	6.94782	-5.5049	Transmembrane and coiled-coil domain-containing protein 3	TMCO3
S aureus_PAMP	6.78049	-5.51704	Protein O-mannose kinase	POMK
S aureus_PAMP	4.38507	-5.53316	Sialic acid-binding Ig-like lectin 10	SIGLEC10
S aureus_PAMP	7.1337	-5.5847	Chondroitin sulfate glucuronyltransferase	CHPF2
S aureus_PAMP	6.94795	-5.58531	Peptidyl-prolyl cis-trans isomerase FKBP9	FKBP9
S aureus_PAMP	4.45077	-5.61274	CD151 antigen;Tetraspanin	CD151
S aureus_PAMP	7.20734	-5.63053	EGF-like module-containing mucin-like hormone receptor-like 3;EGF-like module-containing mucin-like hormone receptor-like 3 subunit alpha;EGF-like module-containing mucin-like hormone receptor-like 3 subunit beta	EMR3;ADGRE3
S aureus_PAMP	4.81473	-5.63187	Amyloid beta A4 protein;N-APP;Soluble APP-alpha;Soluble APP-beta;C99;Beta-amyloid protein 42;Beta-amyloid protein 40;C83;P3(42);P3(40);C80;Gamma-secretase C-terminal fragment 59;Gamma-secretase C-terminal fragment 57;Gamma-secretase C-terminal fragment 50;C31	APP
S aureus_PAMP	5.52214	-5.67311	Lactotransferrin;Lactoferricin-H;Kaliocin-1;Lactoferroxin-A;Lactoferroxin-B;Lactoferroxin-C	LTF
S aureus_PAMP	7.6536	-5.70714	C-type lectin domain family 2 member B	CLEC2B
S aureus_PAMP	9.26709	-5.77499	Chondroitin sulfate synthase 1	CHSY1
S aureus_PAMP	6.60796	-5.77504	Serine incorporator 3	SERINC3
S aureus_PAMP	5.9179	-5.77782	Vascular endothelial growth factor receptor 1	FLT1
S aureus_PAMP	12.798	-5.77877	Protein-tyrosine sulfotransferase 1	TPST1
S aureus_PAMP	3.40747	-5.78465	Apolipoprotein B-100;Apolipoprotein B-48	APOB
S aureus_PAMP	10.5646	-5.78642	Matrix metalloproteinase-19	MMP19
S aureus_PAMP	3.90768	-5.82292	Low-density lipoprotein receptor-related protein 1B	LRP1B
S aureus_PAMP	6.96212	-5.87797	Plasminogen activator inhibitor 2	SERPINB2
S aureus_PAMP	9.7038	-5.87874	Beta-1,4-galactosyltransferase 3;N-acetyllactosamine synthase;Beta-N-acetylglucosaminylglycopeptide beta-1,4-galactosyltransferase;Beta-N-acetylglucosaminyl-glycolipid beta-1,4-galactosyltransferase	B4GALT3
S aureus_PAMP	8.36467	-5.9066	Integrin beta-3;Integrin beta	ITGB3
S aureus_PAMP	9.44696	-5.90904	Ceramide synthase 5	CERS5;LASS5
S aureus_PAMP	4.9977	-5.94566	P2X purinoceptor 1	P2RX1
S aureus_PAMP	6.9189	-6.00214	Sortilin-related receptor	SORL1
S aureus_PAMP	8.15077	-6.07039	Volume-regulated anion channel subunit LRRC8A	LRRC8A
S aureus_PAMP	8.12358	-6.08172	Dermatan-sulfate epimerase	DSE
S aureus_PAMP	8.92411	-6.08824	Dyslexia-associated protein KIAA0319-like protein	KIAA0319L
S aureus_PAMP	6.39568	-6.16423	Disintegrin and metalloproteinase domain-containing protein 8	ADAM8
S aureus_PAMP	8.67816	-6.19444	Prolyl 4-hydroxylase subunit alpha-2	P4HA2
S aureus_PAMP	9.86309	-6.20739	Urokinase-type plasminogen activator;Urokinase-type plasminogen activator long chain A;Urokinase-type plasminogen activator short chain A;Urokinase-type plasminogen activator chain B	PLAU
S aureus_PAMP	6.49135	-6.24017	Procollagen-lysine,2-oxoglutarate 5-dioxygenase 2	PLOD2
S aureus_PAMP	8.32553	-6.25315	Interferon gamma receptor 1	IFNGR1
S aureus_PAMP	5.97075	-6.35367	Semaphorin-4B	SEMA4B
S aureus_PAMP	4.40542	-6.36331	Bifunctional heparan sulfate N-deacetylase/N-sulfotransferase 2;Heparan sulfate N-deacetylase 2;Heparan sulfate N-sulfotransferase 2	NDST2
S aureus_PAMP	8.41445	-6.3642	Carcinoembryonic antigen-related cell adhesion molecule 8	CEACAM8
S aureus_PAMP	8.95736	-6.42043	Delta and Notch-like epidermal growth factor-related receptor	DNER
S aureus_PAMP	5.1288	-6.44532	Integrin alpha-V;Integrin alpha-V heavy chain;Integrin alpha-V light chain	ITGAV
S aureus_PAMP	9.93822	-6.53368	Carcinoembryonic antigen-related cell adhesion molecule 6	CEACAM6
S aureus_PAMP	9.03652	-6.63985	Equilibrative nucleoside transporter 1	SLC29A1
S aureus_PAMP	4.89533	-6.68527	Apolipoprotein D	APOD
S aureus_PAMP	4.65411	-6.75615	Signal-regulatory protein beta-1 isoform 3	SIRPB1
S aureus_PAMP	7.95597	-6.83621	Oxidized low-density lipoprotein receptor 1;Oxidized low-density lipoprotein receptor 1, soluble form	OLR1
S aureus_PAMP	9.01743	-7.08344	Versican core protein	VCAN
S aureus_PAMP	5.86257	-7.17428	Transmembrane glycoprotein NMB	GPNMB
S aureus_PAMP	8.91657	-7.20741	Extracellular sulfatase Sulf-2	SULF2
S aureus_PAMP	9.10677	-7.30592	Carbonic anhydrase 12	CA12
S aureus_PAMP	5.02676	-7.42219	Macrophage receptor MARCO	MARCO
S aureus_PAMP	8.57132	-7.42691	CUB domain-containing protein 1	CDCP1
S aureus_PAMP	4.98784	-7.56512	Hemopexin	HPX
S aureus_PAMP	10.7835	-7.57905	Low affinity immunoglobulin gamma Fc region receptor II-c	FCGR2C
S aureus_PAMP	8.9868	-7.59831	Leukocyte immunoglobulin-like receptor subfamily A member 1	LILRA1
S aureus_PAMP	8.22103	-7.60939	Solute carrier family 2, facilitated glucose transporter member 1	SLC2A1
S aureus_PAMP	8.72779	-7.99046	ATP-binding cassette sub-family A member 1	ABCA1
S aureus_PAMP	11.2112	-7.99407	Thrombomodulin	THBD
S aureus_PAMP	9.50668	-8.00785	Low affinity immunoglobulin gamma Fc region receptor II-b	FCGR2B
S aureus_PAMP	6.73332	-8.13526	Semaphorin-6B	SEMA6B
S aureus_PAMP	8.28558	-8.78459	Suppressor of tumorigenicity 14 protein	ST14
S aureus_PAMP	7.88317	-8.8582	Eosinophil peroxidase;Eosinophil peroxidase light chain;Eosinophil peroxidase heavy chain	EPX
S aureus_PAMP	16.6767	-10.412	5-nucleotidase	NT5E
